# Supplementary material for: DNA methylation patterns and gene expression associated with litter size in Berkshire pig placenta
Source: PLoS One. 2017 Sep 7;12(9):e0184539. doi: 10.1371/journal.pone.0184539 (PMC5589248; doi:10.1371/journal.pone.0184539)
Supplement: S1 File — (XLSX) [file pone.0184539.s002.xlsx]

## Sheet: CpG.SLG_LLG.dmr.annot
Chromosome	Start_position	End_position	Length	SLG	LLG	V_value	Entropy	Fold Change, Log2(LLG/SLG)	Methylation Difference	Methylation Status	UP1KB	5UTR	CDS	Intron	3UTR	DW1KB	GeneUP1K	ReprTranType	ReprTranName	GeneID	GeneType	GeneName	GeneDesc	GO	InterPro	RefSeq_mRNA
chr1	314161684	314161813	130	0.638	0.301	1	1.569	-1.08379	0.337	HYPO	-	-	-	O	-	-	O	transcript	NDOR1	ENSSSCG00000005859	protein_coding	NDOR1	NADPH dependent diflavin oxidoreductase 1 [Source:HGNC Symbol;Acc:29838]	GO:0005506,GO:0005515,GO:0005634,GO:0005737,GO:0005829,GO:0008219,GO:0010181,GO:0016491,GO:0036245,GO:0045111,GO:0050660,GO:0050661,GO:0055114	IPR001094,IPR001433,IPR001709,IPR003097,IPR008254,IPR017938	XM_003122348
chr1	314152353	314153095	743	0.815	0.129	1	0.544	-2.65943	0.686	HYPO	O	-	O	-	-	-	O	transcript,transcript	C9orf169,RNF208	ENSSSCG00000005857,ENSSSCG00000005858	protein_coding,protein_coding	C9orf169,RNF208	chromosome 9 open reading frame 169 [Source:HGNC Symbol;Acc:30529],ring finger protein 208 [Source:HGNC Symbol;Acc:25420]	NA,GO:0005515,GO:0008270,GO:0046872	IPR018904,NA	XM_003122346,XM_003122347
chr1	314126381	314126452	72	0.832	0.313	1	0.946	-1.41042	0.519	HYPO	O	-	-	-	-	-	O	transcript	NELFB	ENSSSCG00000005846	protein_coding	NELFB	negative elongation factor complex member B [Source:HGNC Symbol;Acc:24324]	GO:0005515,GO:0005634,GO:0005737,GO:0032021,GO:0045892	IPR010405	XM_003122342
chr1	314123854	314124054	201	0.59	0.235	1	1.494	-1.32805	0.355	HYPO	-	-	-	O	-	-	O	transcript	NELFB	ENSSSCG00000005846	protein_coding	NELFB	negative elongation factor complex member B [Source:HGNC Symbol;Acc:24324]	GO:0005515,GO:0005634,GO:0005737,GO:0032021,GO:0045892	IPR010405	XM_003122342
chr1	314082211	314082257	47	0.7	0.179	1	0.94	-1.9674	0.521	HYPO	-	-	-	-	-	-	-	-	-	-	-	-	-	-	-	-
chr1	314075641	314075692	52	0.26	0.577	1	1.657	1.15006	0.317	HYPER	-	-	-	O	-	-	O	transcript	EXD3	ENSSSCG00000005855	protein_coding	EXD3	exonuclease 3'-5' domain containing 3 [Source:HGNC Symbol;Acc:26023]	GO:0003676,GO:0006139,GO:0008408	IPR002562,IPR002782,IPR012337	XM_003122356
chr1	314045279	314045338	60	0.719	0.33	1	1.362	-1.12353	0.389	HYPO	-	-	-	O	-	-	O	transcript	EXD3	ENSSSCG00000005855	protein_coding	EXD3	exonuclease 3'-5' domain containing 3 [Source:HGNC Symbol;Acc:26023]	GO:0003676,GO:0006139,GO:0008408	IPR002562,IPR002782,IPR012337	XM_003122356
chr1	314011936	314012016	81	0.717	0.163	1	0.852	-2.1371	0.554	HYPO	-	-	O	-	-	O	O	transcript	ENTPD8	ENSSSCG00000005852	protein_coding	ENTPD8	ectonucleoside triphosphate diphosphohydrolase 8 [Source:HGNC Symbol;Acc:24860]	GO:0009124,GO:0009133,GO:0016020,GO:0016787,GO:0017110,GO:0017111	IPR000407	XM_003122354
chr1	314002462	314002594	133	0.218	0.549	1	1.595	1.33248	0.331	HYPER	-	-	-	-	-	-	-	-	-	-	-	-	-	-	-	-
chr1	313841884	313841971	88	0.657	0.283	1	1.419	-1.21509	0.374	HYPO	-	-	O	O	-	-	O	transcript,transcript	LCN10,LCN10	ENSSSCG00000005836,ENSSSCG00000005836	protein_coding,protein_coding	LCN10,LCN10	lipocalin 10 [Source:HGNC Symbol;Acc:20892],lipocalin 10 [Source:HGNC Symbol;Acc:20892]	NA,GO:0005576	IPR011038,IPR000566,IPR011038	NA,XM_003480638
chr1	313840345	313840479	135	0.627	0.282	1	1.535	-1.15277	0.345	HYPO	O	-	-	-	-	O	O	transcript,transcript	LCN10,LCN10	ENSSSCG00000005836,ENSSSCG00000005836	protein_coding,protein_coding	LCN10,LCN10	lipocalin 10 [Source:HGNC Symbol;Acc:20892],lipocalin 10 [Source:HGNC Symbol;Acc:20892]	NA,GO:0005576	IPR011038,IPR000566,IPR011038	NA,XM_003480638
chr1	313759156	313759215	60	0.326	0.714	1	1.365	1.13105	0.388	HYPER	O	O	-	-	-	-	O	transcript	C8G	ENSSSCG00000005840	protein_coding	C8G	Sus scrofa complement component C8G (LOC100037955), mRNA. [Source:RefSeq mRNA;Acc:NM_001097452]	NA	IPR000566,IPR002968,IPR011038	NM_001097452
chr1	309252891	309253082	192	0.832	0.244	1	0.766	-1.7697	0.588	HYPO	-	-	-	-	-	-	-	-	-	-	-	-	-	-	-	-
chr1	308869805	308869868	64	0.255	0.695	1	1.184	1.44652	0.44	HYPER	-	-	-	O	-	-	O	transcript	CAMSAP1	ENSSSCG00000005753	protein_coding	CAMSAP1	calmodulin regulated spectrin-associated protein 1 [Source:HGNC Symbol;Acc:19946]	GO:0005515,GO:0007010,GO:0008017,GO:0022604	IPR001715,IPR011033,IPR014797,IPR022613	XM_003122282
chr1	308854318	308854390	73	0.083	0.42	1	1.569	2.33921	0.337	HYPER	-	-	-	O	-	-	O	transcript	CAMSAP1	ENSSSCG00000005753	protein_coding	CAMSAP1	calmodulin regulated spectrin-associated protein 1 [Source:HGNC Symbol;Acc:19946]	GO:0005515,GO:0007010,GO:0008017,GO:0022604	IPR001715,IPR011033,IPR014797,IPR022613	XM_003122282
chr1	308769848	308770038	191	0.211	0.815	1	0.727	1.94956	0.604	HYPER	-	-	-	O	-	-	O	transcript	KCNT1	ENSSSCG00000005762	protein_coding	KCNT1	potassium channel, subfamily T, member 1 [Source:HGNC Symbol;Acc:18865]	GO:0006813,GO:0015269,GO:0016020	IPR003929,IPR013099	XM_003353710
chr1	308695353	308695467	115	0.662	0.271	1	1.354	-1.28854	0.391	HYPO	O	-	-	-	-	-	O	transcript	LCN9	ENSSSCG00000005757	protein_coding	LCN9	lipocalin 9 [Source:HGNC Symbol;Acc:17442]	GO:0005215,GO:0005550,GO:0005576,GO:0006810,GO:0036094	IPR000566,IPR002345,IPR002448,IPR002450,IPR002968,IPR002971,IPR002972,IPR011038	NA
chr1	308692132	308692327	196	0.206	0.67	1	1.107	1.70152	0.464	HYPER	-	-	-	-	-	-	-	-	-	-	-	-	-	-	-	-
chr1	308654933	308654954	22	0.21	0.532	1	1.634	1.34104	0.322	HYPER	-	-	-	-	-	-	-	-	-	-	-	-	-	-	-	-
chr1	308610624	308610757	134	0.663	0.216	1	1.161	-1.61798	0.447	HYPO	-	-	-	-	-	-	-	-	-	-	-	-	-	-	-	-
chr1	308609211	308609252	42	0.838	0.31	1	0.921	-1.43468	0.528	HYPO	-	-	-	-	-	-	-	-	-	-	-	-	-	-	-	-
chr1	308592510	308592557	48	0.86	0.5	1	1.474	-0.782409	0.36	HYPO	-	-	-	-	-	-	-	-	-	-	-	-	-	-	-	-
chr1	308591570	308591859	290	0.806	0.215	1	0.759	-1.90644	0.591	HYPO	-	-	-	-	-	-	-	-	-	-	-	-	-	-	-	-
chr1	308553981	308554100	120	0.897	0.26	1	0.65	-1.7866	0.637	HYPO	-	-	-	-	-	-	-	-	-	-	-	-	-	-	-	-
chr1	308534332	308534381	50	0.725	0.248	1	1.068	-1.54764	0.477	HYPO	-	-	-	-	-	-	-	-	-	-	-	-	-	-	-	-
chr1	308429911	308429984	74	0.745	0.419	1	1.617	-0.83029	0.326	HYPO	-	-	-	-	-	-	-	-	-	-	-	-	-	-	-	-
chr1	308417240	308417339	100	0.627	0.303	1	1.625	-1.04915	0.324	HYPO	-	-	-	-	-	-	-	-	-	-	-	-	-	-	-	-
chr1	308399318	308399573	256	0.679	0.287	1	1.351	-1.24236	0.392	HYPO	-	-	-	-	-	-	-	-	-	-	-	-	-	-	-	-
chr1	308242182	308242303	122	0.767	0.185	1	0.781	-2.0517	0.582	HYPO	-	-	-	-	-	-	-	-	-	-	-	-	-	-	-	-
chr1	308181544	308181638	95	0.659	0.309	1	1.514	-1.09267	0.35	HYPO	-	-	-	-	-	-	-	-	-	-	-	-	-	-	-	-
chr1	308166563	308167248	686	0.777	0.281	1	1.011	-1.46734	0.496	HYPO	-	-	O	O	-	-	O	transcript	COL5A1	ENSSSCG00000005751	protein_coding	COL5A1	collagen, type V, alpha 1 [Source:HGNC Symbol;Acc:2209]	GO:0001568,GO:0003007,GO:0005201,GO:0005515,GO:0005581,GO:0005588,GO:0005604,GO:0007155,GO:0008201,GO:0016477,GO:0030199,GO:0031012,GO:0032964,GO:0035313,GO:0035989,GO:0043206,GO:0043394,GO:0043588,GO:0045112,GO:0048407,GO:0048592,GO:0051128	IPR000885,IPR001791,IPR002181,IPR008160,IPR008985	NM_001014971
chr1	308163326	308163623	298	0.703	0.276	1	1.227	-1.34886	0.427	HYPO	-	-	O	O	-	-	O	transcript	COL5A1	ENSSSCG00000005751	protein_coding	COL5A1	collagen, type V, alpha 1 [Source:HGNC Symbol;Acc:2209]	GO:0001568,GO:0003007,GO:0005201,GO:0005515,GO:0005581,GO:0005588,GO:0005604,GO:0007155,GO:0008201,GO:0016477,GO:0030199,GO:0031012,GO:0032964,GO:0035313,GO:0035989,GO:0043206,GO:0043394,GO:0043588,GO:0045112,GO:0048407,GO:0048592,GO:0051128	IPR000885,IPR001791,IPR002181,IPR008160,IPR008985	NM_001014971
chr1	308152311	308152575	265	0.612	0.293	1	1.648	-1.06263	0.319	HYPO	-	-	O	O	-	-	O	transcript	COL5A1	ENSSSCG00000005751	protein_coding	COL5A1	collagen, type V, alpha 1 [Source:HGNC Symbol;Acc:2209]	GO:0001568,GO:0003007,GO:0005201,GO:0005515,GO:0005581,GO:0005588,GO:0005604,GO:0007155,GO:0008201,GO:0016477,GO:0030199,GO:0031012,GO:0032964,GO:0035313,GO:0035989,GO:0043206,GO:0043394,GO:0043588,GO:0045112,GO:0048407,GO:0048592,GO:0051128	IPR000885,IPR001791,IPR002181,IPR008160,IPR008985	NM_001014971
chr1	308137517	308137761	245	0.783	0.321	1	1.114	-1.28644	0.462	HYPO	-	-	-	O	-	-	O	transcript	COL5A1	ENSSSCG00000005751	protein_coding	COL5A1	collagen, type V, alpha 1 [Source:HGNC Symbol;Acc:2209]	GO:0001568,GO:0003007,GO:0005201,GO:0005515,GO:0005581,GO:0005588,GO:0005604,GO:0007155,GO:0008201,GO:0016477,GO:0030199,GO:0031012,GO:0032964,GO:0035313,GO:0035989,GO:0043206,GO:0043394,GO:0043588,GO:0045112,GO:0048407,GO:0048592,GO:0051128	IPR000885,IPR001791,IPR002181,IPR008160,IPR008985	NM_001014971
chr1	308129577	308129626	50	0.802	0.277	1	0.929	-1.53372	0.525	HYPO	-	-	-	O	-	-	O	transcript	COL5A1	ENSSSCG00000005751	protein_coding	COL5A1	collagen, type V, alpha 1 [Source:HGNC Symbol;Acc:2209]	GO:0001568,GO:0003007,GO:0005201,GO:0005515,GO:0005581,GO:0005588,GO:0005604,GO:0007155,GO:0008201,GO:0016477,GO:0030199,GO:0031012,GO:0032964,GO:0035313,GO:0035989,GO:0043206,GO:0043394,GO:0043588,GO:0045112,GO:0048407,GO:0048592,GO:0051128	IPR000885,IPR001791,IPR002181,IPR008160,IPR008985	NM_001014971
chr1	307931198	307931256	59	0.65	0.083	1	0.818	-2.96926	0.567	HYPO	-	-	-	-	-	-	-	-	-	-	-	-	-	-	-	-
chr1	307929120	307929335	216	0.671	0.19	1	1.056	-1.82031	0.481	HYPO	-	-	-	-	-	-	-	-	-	-	-	-	-	-	-	-
chr1	307915506	307915615	110	0.281	0.876	1	0.749	1.64036	0.595	HYPER	-	-	-	-	-	-	-	-	-	-	-	-	-	-	-	-
chr1	307912252	307912587	336	0.857	0.355	1	0.994	-1.27148	0.502	HYPO	-	-	-	-	-	-	-	-	-	-	-	-	-	-	-	-
chr1	307898573	307898781	209	0.629	0.188	1	1.181	-1.74233	0.441	HYPO	-	-	-	-	-	-	-	-	-	-	-	-	-	-	-	-
chr1	307887760	307887961	202	0.735	0.331	1	1.307	-1.15091	0.404	HYPO	-	-	-	-	-	-	-	-	-	-	-	-	-	-	-	-
chr1	307690593	307690613	21	0.7	0.35	1	1.514	-1	0.35	HYPO	-	-	-	-	-	-	-	-	-	-	-	-	-	-	-	-
chr1	307680087	307680285	199	0.116	0.673	1	0.844	2.53648	0.557	HYPER	-	-	-	-	-	-	-	-	-	-	-	-	-	-	-	-
chr1	307656328	307656509	182	0.683	0.179	1	0.988	-1.93193	0.504	HYPO	-	-	-	-	-	-	-	-	-	-	-	-	-	-	-	-
chr1	307644753	307644862	110	0.59	0.128	1	1.114	-2.20457	0.462	HYPO	-	-	-	-	-	-	-	-	-	-	-	-	-	-	-	-
chr1	307590567	307590718	152	0.298	0.629	1	1.595	1.07775	0.331	HYPER	-	-	-	-	-	-	-	-	-	-	-	-	-	-	-	-
chr1	307583929	307583950	22	0.763	0.395	1	1.442	-0.94983	0.368	HYPO	-	-	-	-	-	-	-	-	-	-	-	-	-	-	-	-
chr1	307580236	307580408	173	0.754	0.34	1	1.272	-1.14903	0.414	HYPO	-	-	-	-	-	-	-	-	-	-	-	-	-	-	-	-
chr1	307437085	307437334	250	0.594	0.238	1	1.49	-1.3195	0.356	HYPO	-	-	-	O	-	-	O	transcript	VAV2	ENSSSCG00000005743	protein_coding	VAV2	vav 2 guanine nucleotide exchange factor [Source:HGNC Symbol;Acc:12658]	GO:0005085,GO:0005089,GO:0005154,GO:0005515,GO:0005543,GO:0005737,GO:0005886,GO:0007264,GO:0016477,GO:0030031,GO:0030032,GO:0035023,GO:0035556,GO:0043552,GO:0046872	IPR000219,IPR000980,IPR001452,IPR001715,IPR001849,IPR002219,IPR011511	XM_001927141
chr1	307390739	307391112	374	0.841	0.265	1	0.796	-1.66611	0.576	HYPO	-	-	-	O	-	-	O	transcript	VAV2	ENSSSCG00000005743	protein_coding	VAV2	vav 2 guanine nucleotide exchange factor [Source:HGNC Symbol;Acc:12658]	GO:0005085,GO:0005089,GO:0005154,GO:0005515,GO:0005543,GO:0005737,GO:0005886,GO:0007264,GO:0016477,GO:0030031,GO:0030032,GO:0035023,GO:0035556,GO:0043552,GO:0046872	IPR000219,IPR000980,IPR001452,IPR001715,IPR001849,IPR002219,IPR011511	XM_001927141
chr1	307261801	307261887	87	0.759	0.364	1	1.34	-1.06016	0.395	HYPO	-	-	O	O	-	-	O	transcript	SARDH	ENSSSCG00000005740	protein_coding	SARDH	sarcosine dehydrogenase [Source:HGNC Symbol;Acc:10536]	GO:0004047,GO:0005737,GO:0005739,GO:0006546,GO:0016491,GO:0055114	IPR006076,IPR006222,IPR007375,IPR013977	XM_001929498
chr1	307252744	307252951	208	0.715	0.35	1	1.454	-1.03059	0.365	HYPO	-	-	-	O	-	-	O	transcript	SARDH	ENSSSCG00000005740	protein_coding	SARDH	sarcosine dehydrogenase [Source:HGNC Symbol;Acc:10536]	GO:0004047,GO:0005737,GO:0005739,GO:0006546,GO:0016491,GO:0055114	IPR006076,IPR006222,IPR007375,IPR013977	XM_001929498
chr1	307196568	307196946	379	0.791	0.397	1	1.343	-0.994539	0.394	HYPO	-	-	O	O	-	-	O	transcript	DBH	ENSSSCG00000005742	protein_coding	DBH	dopamine beta-hydroxylase (dopamine beta-monooxygenase) [Source:HGNC Symbol;Acc:2689]	GO:0001816,GO:0001974,GO:0001975,GO:0002443,GO:0003824,GO:0004497,GO:0004500,GO:0005507,GO:0006584,GO:0007613,GO:0007626,GO:0008306,GO:0008542,GO:0016715,GO:0042127,GO:0042309,GO:0042420,GO:0042421,GO:0042593,GO:0042596,GO:0042711,GO:0042981,GO:0045907,GO:0048149,GO:0048265,GO:0050900,GO:0055114,GO:2001236	IPR000323,IPR000945,IPR005018,IPR008977	XM_001927211
chr1	307127658	307127715	58	0.976	0.152	1	0.279	-2.68281	0.824	HYPO	-	-	O	O	-	-	O	transcript	-	ENSSSCG00000026425	protein_coding	None	Uncharacterized protein [Source:UniProtKB/TrEMBL;Acc:I3LC14]	GO:0004222,GO:0005578,GO:0008233,GO:0008237,GO:0008270,GO:0031012	IPR000884,IPR010294,IPR010909,IPR013273	NA
chr1	307117809	307118206	398	0.646	0.314	1	1.59	-1.04077	0.332	HYPO	-	-	O	O	-	-	O	transcript	-	ENSSSCG00000026425	protein_coding	None	Uncharacterized protein [Source:UniProtKB/TrEMBL;Acc:I3LC14]	GO:0004222,GO:0005578,GO:0008233,GO:0008237,GO:0008270,GO:0031012	IPR000884,IPR010294,IPR010909,IPR013273	NA
chr1	307108055	307108084	30	0.744	0.25	1	1.017	-1.57337	0.494	HYPO	-	-	-	O	-	-	O	transcript	-	ENSSSCG00000026425	protein_coding	None	Uncharacterized protein [Source:UniProtKB/TrEMBL;Acc:I3LC14]	GO:0004222,GO:0005578,GO:0008233,GO:0008237,GO:0008270,GO:0031012	IPR000884,IPR010294,IPR010909,IPR013273	NA
chr1	307096426	307096822	397	0.635	0.31	1	1.621	-1.03449	0.325	HYPO	-	-	-	O	-	-	O	transcript	-	ENSSSCG00000026425	protein_coding	None	Uncharacterized protein [Source:UniProtKB/TrEMBL;Acc:I3LC14]	GO:0004222,GO:0005578,GO:0008233,GO:0008237,GO:0008270,GO:0031012	IPR000884,IPR010294,IPR010909,IPR013273	NA
chr1	307086473	307086743	271	0.677	0.241	1	1.197	-1.49012	0.436	HYPO	-	-	-	-	-	-	-	-	-	-	-	-	-	-	-	-
chr1	307051609	307051650	42	0.773	0.432	1	1.552	-0.839437	0.341	HYPO	-	-	-	-	-	-	-	-	-	-	-	-	-	-	-	-
chr1	307028524	307028692	169	0.631	0.252	1	1.399	-1.32422	0.379	HYPO	-	-	O	O	-	-	O	transcript	ADAMTS13	ENSSSCG00000021241	protein_coding	ADAMTS13	ADAM metallopeptidase with thrombospondin type 1 motif, 13 [Source:HGNC Symbol;Acc:1366]	GO:0004175,GO:0004222,GO:0005515,GO:0005578,GO:0005615,GO:0006508,GO:0008237,GO:0008270,GO:0031012,GO:0043171	IPR000859,IPR000884,IPR001590,IPR010294,IPR013273	NA
chr1	306920450	306920493	44	0.823	0.322	1	0.997	-1.35383	0.501	HYPO	-	-	-	O	-	-	O	transcript,transcript	-,GTF3C5	ENSSSCG00000005734,ENSSSCG00000005739	protein_coding,protein_coding	None,GTF3C5	Uncharacterized protein [Source:UniProtKB/TrEMBL;Acc:F1S0S5],general transcription factor IIIC, polypeptide 5, 63kDa [Source:HGNC Symbol;Acc:4668]	NA,GO:0000127,GO:0005515,GO:0035914	NA,IPR019136	XM_003480624,NA
chr1	306846574	306846801	228	0.796	0.334	1	1.114	-1.25292	0.462	HYPO	-	-	-	O	-	-	O	transcript	GTF3C5	ENSSSCG00000005739	protein_coding	GTF3C5	general transcription factor IIIC, polypeptide 5, 63kDa [Source:HGNC Symbol;Acc:4668]	GO:0000127,GO:0005515,GO:0035914	IPR019136	NA
chr1	306742874	306742898	25	0.772	0.413	1	1.478	-0.902459	0.359	HYPO	-	-	-	O	-	-	O	transcript	GTF3C5	ENSSSCG00000005739	protein_coding	GTF3C5	general transcription factor IIIC, polypeptide 5, 63kDa [Source:HGNC Symbol;Acc:4668]	GO:0000127,GO:0005515,GO:0035914	IPR019136	NA
chr1	306535008	306535061	54	0.2	0.809	1	0.715	2.01614	0.609	HYPER	-	-	-	-	-	-	-	-	-	-	-	-	-	-	-	-
chr1	306493713	306494169	457	0.68	0.349	1	1.595	-0.962308	0.331	HYPO	-	-	O	O	-	-	O	transcript	GTF3C4	ENSSSCG00000005731	protein_coding	GTF3C4	general transcription factor IIIC, polypeptide 4, 90kDa [Source:HGNC Symbol;Acc:4667]	GO:0000127,GO:0005515	IPR011048	XM_001929441
chr1	306394861	306395277	417	0.327	0.692	1	1.454	1.08148	0.365	HYPER	-	-	-	-	-	-	-	-	-	-	-	-	-	-	-	-
chr1	306379317	306379378	62	0.822	0.411	1	1.282	-1	0.411	HYPO	-	-	-	-	-	-	-	-	-	-	-	-	-	-	-	-
chr1	306299380	306299459	80	0.78	0.408	1	1.426	-0.934905	0.372	HYPO	-	-	-	-	-	-	-	-	-	-	-	-	-	-	-	-
chr1	306228573	306228680	108	0.896	0.475	1	1.248	-0.915571	0.421	HYPO	-	O	-	O	-	-	O	transcript	SETX	ENSSSCG00000005724	protein_coding	SETX	senataxin [Source:HGNC Symbol;Acc:445]	GO:0005515,GO:0005634,GO:0005654,GO:0005737,GO:0006302,GO:0006369,GO:0007623	IPR027417	XM_003353695
chr1	305846033	305846072	40	0.1	0.7	1	0.737	2.80735	0.6	HYPER	-	-	-	O	-	-	O	transcript	MED27	ENSSSCG00000005720	protein_coding	MED27	Sus scrofa mediator complex subunit 27 (MED27), mRNA. [Source:RefSeq mRNA;Acc:NM_001001644]	GO:0003713,GO:0005634,GO:0005667,GO:0005730,GO:0005737,GO:0006351,GO:0006355,GO:0006357,GO:0016592,GO:0019827	IPR021627	NM_001001644
chr1	305583478	305583500	23	0.647	0.214	1	1.207	-1.59615	0.433	HYPO	-	-	-	O	-	-	O	transcript	RAPGEF1	ENSSSCG00000005719	protein_coding	RAPGEF1	Rap guanine nucleotide exchange factor (GEF) 1 [Source:HGNC Symbol;Acc:4568]	GO:0001568,GO:0005085,GO:0005515,GO:0005622,GO:0005769,GO:0007264,GO:0010976,GO:0016337,GO:0017034,GO:0032486,GO:0032854,GO:0038180,GO:0048008,GO:0051056,GO:0061028,GO:0071320,GO:1901888,GO:1990090	IPR001895,IPR023578	NA
chr1	305446444	305446668	225	0.276	0.662	1	1.373	1.26216	0.386	HYPER	-	-	-	O	-	-	O	transcript	POMT1	ENSSSCG00000005716	protein_coding	POMT1	protein-O-mannosyltransferase 1 [Source:HGNC Symbol;Acc:9202]	GO:0000030,GO:0001669,GO:0005789,GO:0006493,GO:0016020,GO:0016529,GO:0030198	IPR003342,IPR016093	XM_003122249
chr1	305254428	305255173	746	0.736	0.345	1	1.354	-1.09311	0.391	HYPO	-	-	-	-	-	-	-	-	-	-	-	-	-	-	-	-
chr1	305189136	305189162	27	0.583	0.134	1	1.155	-2.12126	0.449	HYPO	-	-	-	O	-	-	O	transcript	NUP214	ENSSSCG00000005711	protein_coding	NUP214	nucleoporin 214kDa [Source:HGNC Symbol;Acc:8064]	GO:0005487,GO:0005515,GO:0006406,GO:0006606,GO:0006611,GO:0051726	NA	XM_001926595
chr1	305081368	305081616	249	0.657	0.298	1	1.478	-1.14058	0.359	HYPO	-	-	-	O	-	-	O	transcript,transcript	LAMC3,LAMC3	ENSSSCG00000005710,ENSSSCG00000005710	protein_coding,protein_coding	LAMC3,LAMC3	laminin, gamma 3 [Source:HGNC Symbol;Acc:6494],laminin, gamma 3 [Source:HGNC Symbol;Acc:6494]	GO:0000904,GO:0005515,GO:0005604,GO:0007601,GO:0014002,GO:0060041,GO:0005515	IPR000034,IPR002049,IPR008211,IPR008979,IPR000034,IPR002049,IPR008211,IPR008979	XM_003480619,XM_003480619
chr1	304885972	304886066	95	0.574	0.13	1	1.171	-2.14254	0.444	HYPO	-	-	-	-	-	-	-	-	-	-	-	-	-	-	-	-
chr1	304863327	304863438	112	0.745	0.304	1	1.181	-1.29317	0.441	HYPO	-	-	-	O	-	-	O	transcript	FIBCD1	ENSSSCG00000005707	protein_coding	FIBCD1	fibrinogen C domain containing 1 [Source:HGNC Symbol;Acc:25922]	GO:0008061,GO:0016020	IPR002181	XM_003122239
chr1	304730045	304730088	44	0.625	0.143	1	1.053	-2.12784	0.482	HYPO	-	-	-	O	-	-	O	transcript	ABL1	ENSSSCG00000005706	protein_coding	ABL1	c-abl oncogene 1, non-receptor tyrosine kinase [Source:HGNC Symbol;Acc:76]	GO:0000166,GO:0000287,GO:0004672,GO:0004713,GO:0004715,GO:0005515,GO:0005524,GO:0005634,GO:0005730,GO:0005737,GO:0006468,GO:0006974,GO:0006975,GO:0008022,GO:0016301,GO:0016310,GO:0016740,GO:0016772,GO:0017124,GO:0018108,GO:0019904,GO:0019905,GO:0030036,GO:0030145,GO:0031252,GO:0042770,GO:0043065,GO:0048008,GO:0048471,GO:0050731,GO:0051019,GO:0051353,GO:0051726,GO:0070064,GO:0071901,GO:2001020	IPR000719,IPR000980,IPR001245,IPR001452,IPR011009,IPR011511,IPR015015	XM_003122245
chr1	304566019	304566198	180	0.773	0.262	1	0.968	-1.5609	0.511	HYPO	-	-	-	-	-	-	-	-	-	-	-	-	-	-	-	-
chr1	304405010	304405170	161	0.77	0.294	1	1.071	-1.38904	0.476	HYPO	-	-	O	-	-	-	O	transcript	HMCN1	ENSSSCG00000005699	protein_coding	HMCN1	hemicentin 1 [Source:HGNC Symbol;Acc:19194]	GO:0005509,GO:0005515,GO:0005576,GO:0005604,GO:0005938,GO:0030054	IPR001881,IPR002919,IPR006605,IPR009017,IPR013098,IPR013106,IPR013151	NA
chr1	304177661	304177685	25	0.637	0.3	1	1.569	-1.08633	0.337	HYPO	-	-	-	-	-	-	-	-	-	-	-	-	-	-	-	-
chr1	303988700	303989168	469	0.257	0.744	1	1.038	1.53353	0.487	HYPER	-	-	-	O	-	-	O	transcript	FNBP1	ENSSSCG00000005689	protein_coding	FNBP1	formin binding protein 1 [Source:HGNC Symbol;Acc:17069]	GO:0005515,GO:0007165,GO:0042802	IPR001060,IPR001452,IPR011072,IPR011511	NA
chr1	303727679	303727818	140	0.57	0.243	1	1.612	-1.23001	0.327	HYPO	-	-	-	O	-	-	O	transcript	PRRX2	ENSSSCG00000005680	protein_coding	PRRX2	paired related homeobox 2 [Source:HGNC Symbol;Acc:21338]	GO:0002053,GO:0003677,GO:0003700,GO:0006355,GO:0030326,GO:0042472,GO:0042474,GO:0043565,GO:0045880,GO:0048701,GO:0048704,GO:0048844,GO:0051216	IPR001356,IPR003654,IPR009057	NA
chr1	303438012	303438125	114	0.643	0.264	1	1.399	-1.28428	0.379	HYPO	-	-	-	O	-	-	O	transcript	PPP2R4	ENSSSCG00000005672	protein_coding	PPP2R4	protein phosphatase 2A activator, regulatory subunit 4 [Source:HGNC Symbol;Acc:9308]	GO:0005102,GO:0005524,GO:0005634,GO:0005737,GO:0006200,GO:0008160,GO:0016887,GO:0019211,GO:0032515,GO:0032516,GO:0034704,GO:0035307,GO:0035308,GO:0042803,GO:0043065,GO:0043666,GO:0051721	IPR004327	NA
chr1	303250134	303250200	67	0.549	0.232	1	1.657	-1.24268	0.317	HYPO	-	-	-	O	-	-	O	transcript	LRRC8A	ENSSSCG00000005664	protein_coding	LRRC8A	leucine rich repeat containing 8 family, member A [Source:HGNC Symbol;Acc:19027]	GO:0002329,GO:0005515	IPR001611,IPR021040	XM_001928850
chr1	303161972	303162042	71	0.575	0.186	1	1.362	-1.62826	0.389	HYPO	-	-	-	O	-	-	O	transcript	TBC1D13	ENSSSCG00000005660	protein_coding	TBC1D13	TBC1 domain family, member 13 [Source:HGNC Symbol;Acc:25571]	GO:0005097,GO:0005515,GO:0032313,GO:0032851	IPR000195	XM_003122226
chr1	303155613	303155890	278	0.79	0.236	1	0.852	-1.74307	0.554	HYPO	-	-	-	O	-	-	O	transcript	TBC1D13	ENSSSCG00000005660	protein_coding	TBC1D13	TBC1 domain family, member 13 [Source:HGNC Symbol;Acc:25571]	GO:0005097,GO:0005515,GO:0032313,GO:0032851	IPR000195	XM_003122226
chr1	302543933	302543985	53	0.933	0.205	1	0.458	-2.18625	0.728	HYPO	-	-	-	O	-	-	O	transcript	SLC25A25	ENSSSCG00000005636	protein_coding	SLC25A25	Sus scrofa solute carrier family 25 (mitochondrial carrier; phosphate carrier), member 25 (SLC25A25), nuclear gene encoding mitochondrial protein, mRNA. [Source:RefSeq mRNA;Acc:NM_001164510]	GO:0002021,GO:0005509,GO:0005739,GO:0005743,GO:0006810,GO:0014823,GO:0016020,GO:0016021,GO:0032094,GO:0035264,GO:0043010,GO:0045333,GO:0046034,GO:0055085,GO:0060612,GO:0070588	IPR002067,IPR002167,IPR018108,IPR023395	NM_001164510
chr1	302455173	302455231	59	0.85	0.393	1	1.129	-1.11293	0.457	HYPO	-	-	-	O	-	-	O	transcript	SLC25A25	ENSSSCG00000005636	protein_coding	SLC25A25	Sus scrofa solute carrier family 25 (mitochondrial carrier; phosphate carrier), member 25 (SLC25A25), nuclear gene encoding mitochondrial protein, mRNA. [Source:RefSeq mRNA;Acc:NM_001164510]	GO:0002021,GO:0005509,GO:0005739,GO:0005743,GO:0006810,GO:0014823,GO:0016020,GO:0016021,GO:0032094,GO:0035264,GO:0043010,GO:0045333,GO:0046034,GO:0055085,GO:0060612,GO:0070588	IPR002067,IPR002167,IPR018108,IPR023395	NM_001164510
chr1	302292887	302292923	37	0.246	0.622	1	1.411	1.33826	0.376	HYPER	-	-	-	-	-	-	-	-	-	-	-	-	-	-	-	-
chr1	302103174	302103540	367	0.612	0.255	1	1.486	-1.26303	0.357	HYPO	-	-	O	O	-	-	O	transcript	-	ENSSSCG00000005618	protein_coding	None	Uncharacterized protein [Source:UniProtKB/TrEMBL;Acc:F1RS10]	NA	NA	XM_001924850
chr1	302089649	302090045	397	0.684	0.261	1	1.241	-1.38995	0.423	HYPO	-	-	-	O	-	-	O	transcript	STXBP1	ENSSSCG00000005617	protein_coding	STXBP1	syntaxin binding protein 1 [Source:HGNC Symbol;Acc:11444]	GO:0002576,GO:0005739,GO:0005886,GO:0006887,GO:0006904,GO:0007269,GO:0007274,GO:0007412,GO:0016188,GO:0016192,GO:0017075,GO:0019905,GO:0031091,GO:0032229,GO:0043524,GO:0045956,GO:0060292,GO:0070527	IPR001619	XM_003122169
chr1	302088708	302089009	302	0.707	0.344	1	1.462	-1.0393	0.363	HYPO	-	-	-	O	-	-	O	transcript	STXBP1	ENSSSCG00000005617	protein_coding	STXBP1	syntaxin binding protein 1 [Source:HGNC Symbol;Acc:11444]	GO:0002576,GO:0005739,GO:0005886,GO:0006887,GO:0006904,GO:0007269,GO:0007274,GO:0007412,GO:0016188,GO:0016192,GO:0017075,GO:0019905,GO:0031091,GO:0032229,GO:0043524,GO:0045956,GO:0060292,GO:0070527	IPR001619	XM_003122169
chr1	301832747	301832909	163	0.678	0.282	1	1.336	-1.26559	0.396	HYPO	-	-	-	O	-	-	O	transcript	-	ENSSSCG00000005609	protein_coding	None	Uncharacterized protein [Source:UniProtKB/TrEMBL;Acc:F1RS20]	GO:0005083,GO:0005096,GO:0043547,GO:0051056	IPR000331,IPR001180	NA
chr1	301749692	301749888	197	0.772	0.417	1	1.494	-0.888553	0.355	HYPO	-	-	-	O	-	-	O	transcript	-	ENSSSCG00000005609	protein_coding	None	Uncharacterized protein [Source:UniProtKB/TrEMBL;Acc:F1RS20]	GO:0005083,GO:0005096,GO:0043547,GO:0051056	IPR000331,IPR001180	NA
chr1	301749090	301749426	337	0.758	0.365	1	1.347	-1.0543	0.393	HYPO	-	-	-	O	-	-	O	transcript	-	ENSSSCG00000005609	protein_coding	None	Uncharacterized protein [Source:UniProtKB/TrEMBL;Acc:F1RS20]	GO:0005083,GO:0005096,GO:0043547,GO:0051056	IPR000331,IPR001180	NA
chr1	301699055	301699319	265	0.752	0.244	1	0.977	-1.62385	0.508	HYPO	-	-	-	-	-	-	-	-	-	-	-	-	-	-	-	-
chr1	300643002	300643093	92	0.823	0.229	1	0.751	-1.84554	0.594	HYPO	-	-	-	-	-	-	-	-	-	-	-	-	-	-	-	-
chr1	300539204	300539497	294	0.82	0.21	1	0.713	-1.96523	0.61	HYPO	-	-	-	-	-	-	-	-	-	-	-	-	-	-	-	-
chr1	300498510	300499591	1082	0.696	0.267	1	1.221	-1.38225	0.429	HYPO	-	-	-	-	-	-	-	-	-	-	-	-	-	-	-	-
chr1	300039587	300040224	638	0.605	0.249	1	1.49	-1.28079	0.356	HYPO	-	-	-	O	-	-	O	transcript	-	ENSSSCG00000028891	protein_coding	None	Uncharacterized protein [Source:UniProtKB/TrEMBL;Acc:I3LTD3]	NA	IPR008828	NA
chr1	299491459	299491526	68	0.691	0.147	1	0.878	-2.23287	0.544	HYPO	-	-	-	O	-	-	O	transcript	-	ENSSSCG00000005597	protein_coding	None	Uncharacterized protein [Source:UniProtKB/TrEMBL;Acc:F1SKQ7]	GO:0000042,GO:0005515	IPR000237,IPR009053	XM_003360901
chr1	299482140	299482205	66	0.594	0.162	1	1.211	-1.87447	0.432	HYPO	-	-	-	-	-	O	-	-	-	-	-	-	-	-	-	-
chr1	299454903	299455303	401	0.52	0.202	1	1.652	-1.36416	0.318	HYPO	-	-	-	-	-	-	-	-	-	-	-	-	-	-	-	-
chr1	299425265	299425393	129	0.613	0.132	1	1.056	-2.21535	0.481	HYPO	-	-	O	-	-	-	O	transcript	OLFML2A	ENSSSCG00000005593	protein_coding	OLFML2A	olfactomedin-like 2A [Source:HGNC Symbol;Acc:27270]	GO:0005515,GO:0030198,GO:0031012,GO:0042803,GO:0050840	IPR003112	NA
chr1	299201416	299201532	117	0.673	0.29	1	1.384	-1.21455	0.383	HYPO	-	-	-	O	-	-	O	transcript	NR6A1	ENSSSCG00000023876	protein_coding	NR6A1	Uncharacterized protein [Source:UniProtKB/TrEMBL;Acc:I3LTD1]	GO:0003677,GO:0003700,GO:0005634,GO:0006351,GO:0006355,GO:0008270,GO:0043565,GO:0046872	IPR001628	NA
chr1	298452129	298452591	463	0.656	0.285	1	1.43	-1.20273	0.371	HYPO	-	-	-	-	-	-	-	-	-	-	-	-	-	-	-	-
chr1	297769818	297770166	349	0.842	0.37	1	1.083	-1.18629	0.472	HYPO	-	-	-	-	-	-	-	-	-	-	-	-	-	-	-	-
chr1	294772451	294772557	107	0.762	0.377	1	1.377	-1.01523	0.385	HYPO	-	-	O	-	-	-	O	transcript	PTGS1	ENSSSCG00000005533	protein_coding	PTGS1	prostaglandin-endoperoxide synthase 1 (prostaglandin G/H synthase and cyclooxygenase) [Source:HGNC Symbol;Acc:9604]	GO:0001516,GO:0001750,GO:0004601,GO:0004666,GO:0005515,GO:0005737,GO:0006693,GO:0006979,GO:0008217,GO:0019371,GO:0020037,GO:0042127,GO:0055114	IPR002007,IPR010255,IPR019791	XM_001926129
chr1	293949606	293953965	4360	0.594	0.276	1	1.652	-1.10579	0.318	HYPO	-	-	-	-	-	-	-	-	-	-	-	-	-	-	-	-
chr1	293745458	293746236	779	0.606	0.234	1	1.426	-1.37281	0.372	HYPO	-	-	-	-	-	-	-	-	-	-	-	-	-	-	-	-
chr1	293711540	293712210	671	0.589	0.262	1	1.612	-1.1687	0.327	HYPO	-	-	-	-	-	-	-	-	-	-	-	-	-	-	-	-
chr1	293530995	293531113	119	0.575	0.228	1	1.527	-1.33453	0.347	HYPO	-	-	-	-	-	-	-	-	-	-	-	-	-	-	-	-
chr1	292329263	292329429	167	0.17	0.8	1	0.666	2.23447	0.63	HYPER	-	-	-	O	-	-	O	transcript	-	ENSSSCG00000005505	protein_coding	None	Uncharacterized protein [Source:UniProtKB/TrEMBL;Acc:F1SME9]	GO:0016020,GO:0016192	IPR010989	XM_001925074
chr1	292217079	292217171	93	0.728	0.299	1	1.221	-1.28379	0.429	HYPO	-	-	-	-	-	-	-	-	-	-	-	-	-	-	-	-
chr1	291802315	291802965	651	0.684	0.254	1	1.217	-1.42917	0.43	HYPO	-	-	-	-	-	-	-	-	-	-	-	-	-	-	-	-
chr1	291278225	291278312	88	0.76	0.267	1	1.02	-1.50916	0.493	HYPO	-	-	-	-	-	-	-	-	-	-	-	-	-	-	-	-
chr1	290899778	290899926	149	0.754	0.362	1	1.351	-1.05857	0.392	HYPO	-	-	-	-	-	-	-	-	-	-	-	-	-	-	-	-
chr1	288688579	288688765	187	0.81	0.366	1	1.171	-1.14608	0.444	HYPO	-	-	-	O	-	-	O	transcript	-	ENSSSCG00000005502	protein_coding	None	Uncharacterized protein [Source:UniProtKB/TrEMBL;Acc:F1SMI1]	NA	NA	XM_003122099
chr1	287349599	287349625	27	0.83	0.215	1	0.701	-1.94877	0.615	HYPO	-	-	-	-	-	-	-	-	-	-	-	-	-	-	-	-
chr1	286800710	286801035	326	0.678	0.268	1	1.286	-1.33905	0.41	HYPO	-	-	-	O	-	-	O	transcript,transcript,transcript	-,-,-	ENSSSCG00000005494,ENSSSCG00000005494,ENSSSCG00000005494	protein_coding,protein_coding,protein_coding	None,None,None	tenascin precursor [Source:RefSeq peptide;Acc:NP_999395],tenascin precursor [Source:RefSeq peptide;Acc:NP_999395],tenascin precursor [Source:RefSeq peptide;Acc:NP_999395]	GO:0005515,GO:0005515,GO:0005515	IPR003961,IPR013111,IPR003961,IPR013111,IPR003961,IPR013111	NA,NA,NA
chr1	286013848	286014155	308	0.623	0.277	1	1.531	-1.16935	0.346	HYPO	-	-	-	O	-	-	O	transcript,transcript	-,-	ENSSSCG00000005487,ENSSSCG00000023894	protein_coding,protein_coding	None,None	Uncharacterized protein [Source:UniProtKB/TrEMBL;Acc:F1SN69],Uncharacterized protein [Source:UniProtKB/TrEMBL;Acc:I3L6L6]	GO:0005201,GO:0005581,NA	IPR000885,IPR008160,IPR008985,IPR022150	NA,XM_003480581
chr1	285929526	285929548	23	0.612	0.1	1	0.966	-2.61353	0.512	HYPO	-	-	-	O	-	-	O	transcript,transcript	-,-	ENSSSCG00000005487,ENSSSCG00000023894	protein_coding,protein_coding	None,None	Uncharacterized protein [Source:UniProtKB/TrEMBL;Acc:F1SN69],Uncharacterized protein [Source:UniProtKB/TrEMBL;Acc:I3L6L6]	GO:0005201,GO:0005581,NA	IPR000885,IPR008160,IPR008985,IPR022150	NA,XM_003480581
chr1	285699872	285700700	829	0.735	0.288	1	1.161	-1.35168	0.447	HYPO	-	-	O	-	-	O	O	transcript	ZNF618	ENSSSCG00000005484	protein_coding	ZNF618	zinc finger protein 618 [Source:HGNC Symbol;Acc:29416]	GO:0003676,GO:0046872	IPR012337	XM_001926189
chr1	285601118	285601244	127	0.77	0.36	1	1.286	-1.09686	0.41	HYPO	-	-	-	-	-	-	-	-	-	-	-	-	-	-	-	-
chr1	284320592	284320647	56	0.698	0.273	1	1.234	-1.35433	0.425	HYPO	-	-	O	-	-	-	O	transcript	SNX30	ENSSSCG00000005471	protein_coding	SNX30	sorting nexin family member 30 [Source:HGNC Symbol;Acc:23685]	GO:0005515,GO:0005737,GO:0007154,GO:0035091	IPR001683,IPR004148,IPR015404	XM_003122081
chr1	283414414	283415029	616	0.611	0.264	1	1.527	-1.21063	0.347	HYPO	-	-	-	-	-	-	-	-	-	-	-	-	-	-	-	-
chr1	282591631	282592156	526	0.64	0.218	1	1.244	-1.55374	0.422	HYPO	-	-	-	-	-	-	-	-	-	-	-	-	-	-	-	-
chr1	281965240	281966429	1190	0.628	0.273	1	1.494	-1.20186	0.355	HYPO	-	-	-	-	-	-	-	-	-	-	-	-	-	-	-	-
chr1	281838999	281839015	17	0.6	0.263	1	1.569	-1.1899	0.337	HYPO	-	-	-	-	-	-	-	-	-	-	-	-	-	-	-	-
chr1	281731678	281732402	725	0.487	0.136	1	1.51	-1.84032	0.351	HYPO	-	-	-	-	-	O	-	-	-	-	-	-	-	-	-	-
chr1	280491992	280492617	626	0.617	0.137	1	1.059	-2.17109	0.48	HYPO	-	-	-	O	-	-	O	transcript	IKBKAP	ENSSSCG00000005441	protein_coding	IKBKAP	inhibitor of kappa light polypeptide gene enhancer in B-cells, kinase complex-associated protein [Source:HGNC Symbol;Acc:5959]	GO:0003677,GO:0005515,GO:0005730,GO:0005737,GO:0006368,GO:0008023,GO:0008607,GO:0016591,GO:0030335,GO:0033588	IPR006849	XM_001924394
chr1	280408578	280408615	38	0.53	0.182	1	1.522	-1.54205	0.348	HYPO	-	-	O	-	-	-	O	transcript	ACTL7B	ENSSSCG00000005438	protein_coding	ACTL7B	actin-like 7B [Source:HGNC Symbol;Acc:162]	GO:0005737	IPR004000	XM_001924353
chr1	276545184	276545839	656	0.714	0.332	1	1.388	-1.10474	0.382	HYPO	-	-	-	-	-	-	-	-	-	-	-	-	-	-	-	-
chr1	274750826	274750962	137	0.861	0.224	1	0.65	-1.94251	0.637	HYPO	-	-	-	-	-	-	-	-	-	-	-	-	-	-	-	-
chr1	270976540	270976832	293	0.768	0.45	1	1.652	-0.771181	0.318	HYPO	-	-	-	-	-	-	-	-	-	-	-	-	-	-	-	-
chr1	270786634	270787334	701	0.693	0.293	1	1.322	-1.24195	0.4	HYPO	-	-	-	-	-	-	-	-	-	-	-	-	-	-	-	-
chr1	268217233	268217344	112	0.811	0.317	1	1.017	-1.35522	0.494	HYPO	-	-	-	O	-	-	O	transcript	TBC1D2	ENSSSCG00000005376	protein_coding	TBC1D2	TBC1 domain family, member 2 [Source:HGNC Symbol;Acc:18026]	GO:0005097,GO:0005515,GO:0005543,GO:0005634,GO:0005737,GO:0030054,GO:0031410,GO:0032313,GO:0032851,GO:0045296	IPR000195	NA
chr1	267198395	267198537	143	0.664	0.23	1	1.204	-1.52955	0.434	HYPO	-	-	-	-	-	-	-	-	-	-	-	-	-	-	-	-
chr1	266974101	266974842	742	0.663	0.28	1	1.384	-1.24358	0.383	HYPO	-	-	-	-	-	-	-	-	-	-	-	-	-	-	-	-
chr1	266830393	266830701	309	0.6	0.27	1	1.599	-1.152	0.33	HYPO	-	-	-	-	-	-	-	-	-	-	-	-	-	-	-	-
chr1	266803313	266803738	426	0.63	0.285	1	1.535	-1.14439	0.345	HYPO	-	-	-	-	-	-	-	-	-	-	-	-	-	-	-	-
chr1	266675805	266675942	138	0.85	0.264	1	0.771	-1.68692	0.586	HYPO	-	-	-	-	-	-	-	-	-	-	-	-	-	-	-	-
chr1	265566901	265567043	143	0.725	0.175	1	0.862	-2.05063	0.55	HYPO	-	-	-	O	-	-	O	transcript	PAX5	ENSSSCG00000005345	protein_coding	PAX5	paired box 5 [Source:HGNC Symbol;Acc:8619]	GO:0000122,GO:0003677,GO:0003700,GO:0005515,GO:0005634,GO:0006351,GO:0006355,GO:0007275,GO:0035914,GO:0045944,GO:0051573	IPR001523,IPR009057	XM_003484187
chr1	265339447	265340038	592	0.689	0.314	1	1.415	-1.13374	0.375	HYPO	-	-	-	-	-	-	-	-	-	-	-	-	-	-	-	-
chr1	264715271	264715470	200	0.567	0.244	1	1.63	-1.21647	0.323	HYPO	-	-	-	O	-	-	O	transcript	RECK	ENSSSCG00000005338	protein_coding	RECK	reversion-inducing-cysteine-rich protein with kazal motifs [Source:HGNC Symbol;Acc:11345]	GO:0001955,GO:0004866,GO:0005515,GO:0007566,GO:0010951,GO:0030198,GO:0030414	IPR002350,IPR008037	XM_003122016
chr1	264633102	264633186	85	0.685	0.248	1	1.194	-1.46576	0.437	HYPO	-	-	-	O	-	-	O	transcript	-	ENSSSCG00000005339	protein_coding	None	Uncharacterized protein [Source:UniProtKB/TrEMBL;Acc:F1ST88]	GO:0005576	IPR001283,IPR014044	XM_003480550
chr1	264237172	264237333	162	0.117	0.505	1	1.365	2.10977	0.388	HYPER	-	-	-	O	-	-	O	transcript	NPR2	ENSSSCG00000005322	protein_coding	NPR2	natriuretic peptide receptor B/guanylate cyclase B (atrionatriuretic peptide receptor B) [Source:HGNC Symbol;Acc:7944]	GO:0000166,GO:0004383,GO:0004672,GO:0004713,GO:0005524,GO:0006182,GO:0006468,GO:0007168,GO:0009190,GO:0016021,GO:0016772,GO:0016829,GO:0016849,GO:0016941,GO:0035556,GO:0042562,GO:0042802,GO:0060348,GO:0097011	IPR000719,IPR001054,IPR001170,IPR001245,IPR001828,IPR011009,IPR028082	NM_001244322
chr1	260099415	260099757	343	0.706	0.357	1	1.518	-0.983744	0.349	HYPO	-	-	O	-	-	-	O	transcript,transcript	NPAP1,NPAP1	ENSSSCG00000022532,ENSSSCG00000022532	protein_coding,protein_coding	NPAP1,NPAP1	nuclear pore associated protein 1 [Source:HGNC Symbol;Acc:1190],nuclear pore associated protein 1 [Source:HGNC Symbol;Acc:1190]	NA,NA	NA,NA	NA,NA
chr1	259184118	259184834	717	0.688	0.31	1	1.403	-1.15014	0.378	HYPO	-	-	-	-	-	-	-	-	-	-	-	-	-	-	-	-
chr1	253368562	253368588	27	0.269	0.792	1	0.935	1.55789	0.523	HYPER	-	-	-	-	-	-	-	-	-	-	-	-	-	-	-	-
chr1	250434639	250435022	384	0.677	0.296	1	1.392	-1.19356	0.381	HYPO	-	-	-	O	-	-	O	transcript	TRPM3	ENSSSCG00000005257	protein_coding	TRPM3	transient receptor potential cation channel, subfamily M, member 3 [Source:HGNC Symbol;Acc:17992]	GO:0005216,GO:0005261,GO:0006810,GO:0006811,GO:0006812,GO:0016020,GO:0016021,GO:0055085	IPR005821	NA
chr1	249633915	249633956	42	0.857	0.275	1	0.781	-1.63986	0.582	HYPO	-	-	-	-	-	-	-	-	-	-	-	-	-	-	-	-
chr1	246559617	246559671	55	0.773	0.298	1	1.074	-1.37516	0.475	HYPO	-	-	-	-	-	-	-	-	-	-	-	-	-	-	-	-
chr1	245804930	245805950	1021	0.665	0.318	1	1.527	-1.06433	0.347	HYPO	-	-	-	-	-	-	-	-	-	-	-	-	-	-	-	-
chr1	245647288	245647521	234	0.515	0.191	1	1.625	-1.431	0.324	HYPO	-	-	-	O	-	-	O	transcript	SMARCA2	ENSSSCG00000005232	protein_coding	SMARCA2	SWI/SNF related, matrix associated, actin dependent regulator of chromatin, subfamily a, member 2 [Source:HGNC Symbol;Acc:11098]	GO:0000790,GO:0001105,GO:0003676,GO:0003677,GO:0004386,GO:0005515,GO:0005524,GO:0005634,GO:0006355,GO:0008285,GO:0016514,GO:0016817,GO:0016818,GO:0030308,GO:0035887,GO:0043231,GO:0044212,GO:0045111,GO:0045892,GO:0045893,GO:0045944,GO:0071564,GO:0071565,GO:0071778	IPR000330,IPR001487,IPR001650,IPR006576,IPR012337,IPR014978,IPR027417	NA
chr1	232848393	232848486	94	0.189	0.642	1	1.142	1.76419	0.453	HYPER	-	-	-	-	-	-	-	-	-	-	-	-	-	-	-	-
chr1	232648184	232650573	2390	0.541	0.199	1	1.548	-1.44286	0.342	HYPO	-	-	-	-	-	-	-	-	-	-	-	-	-	-	-	-
chr1	230950136	230950569	434	0.303	0.659	1	1.49	1.12096	0.356	HYPER	-	-	-	-	-	-	-	-	-	-	-	-	-	-	-	-
chr1	230327564	230327754	191	0.725	0.231	1	1.017	-1.65009	0.494	HYPO	-	-	-	-	-	-	-	-	-	-	-	-	-	-	-	-
chr1	229096185	229097833	1649	0.658	0.204	1	1.139	-1.68952	0.454	HYPO	-	-	-	-	-	-	-	-	-	-	-	-	-	-	-	-
chr1	228652522	228652830	309	0.189	0.543	1	1.498	1.52257	0.354	HYPER	-	-	-	-	-	-	-	-	-	-	-	-	-	-	-	-
chr1	227459286	227460041	756	0.849	0.287	1	0.831	-1.56471	0.562	HYPO	-	-	-	-	-	-	-	-	-	-	-	-	-	-	-	-
chr1	227429674	227429862	189	0.702	0.09	1	0.708	-2.96347	0.612	HYPO	-	-	-	-	-	-	-	-	-	-	-	-	-	-	-	-
chr1	227335582	227338254	2673	0.639	0.313	1	1.617	-1.02965	0.326	HYPO	-	O	O	O	-	-	O	transcript	PLIN2	ENSSSCG00000005171	protein_coding	PLIN2	Sus scrofa perilipin 2 (PLIN2), mRNA. [Source:RefSeq mRNA;Acc:NM_214200]	NA	IPR004279	NM_214200
chr1	227093536	227093629	94	0.612	0.182	1	1.217	-1.74959	0.43	HYPO	-	-	-	-	-	-	-	-	-	-	-	-	-	-	-	-
chr1	226004455	226004786	332	0.583	0.185	1	1.329	-1.65597	0.398	HYPO	-	-	-	O	-	-	O	transcript	MLLT3	ENSSSCG00000005166	protein_coding	MLLT3	myeloid/lymphoid or mixed-lineage leukemia (trithorax homolog, Drosophila); translocated to, 3 [Source:HGNC Symbol;Acc:7136]	GO:0005515,GO:0005634,GO:0006355,GO:0007379,GO:0009952,GO:0090090,GO:2000096	IPR005033	XM_003121886
chr1	224251031	224251070	40	0.758	0.174	1	0.776	-2.12311	0.584	HYPO	-	-	-	-	-	-	-	-	-	-	-	-	-	-	-	-
chr1	215882869	215883271	403	0.713	0.239	1	1.077	-1.57689	0.474	HYPO	-	-	-	O	-	-	O	transcript,transcript	SYNE2,SYNE2	ENSSSCG00000005110,ENSSSCG00000005110	protein_coding,protein_coding	SYNE2,SYNE2	spectrin repeat containing, nuclear envelope 2 [Source:HGNC Symbol;Acc:17084],spectrin repeat containing, nuclear envelope 2 [Source:HGNC Symbol;Acc:17084]	GO:0003779,GO:0005515,GO:0016021,GO:0003779,GO:0005515,GO:0005634,GO:0005635,GO:0005737,GO:0005739,GO:0005925,GO:0006998,GO:0007097,GO:0007163,GO:0010761,GO:0016021,GO:0016529,GO:0030016,GO:0030018,GO:0030335,GO:0031022,GO:0031258,GO:0031527,GO:0031965,GO:0031981,GO:0034504,GO:0034993,GO:0051642,GO:0090286	IPR001715,IPR002017,IPR009053,IPR012315,IPR022613,IPR022682,IPR001715,IPR002017,IPR009053,IPR012315,IPR022613,IPR022682	NA,NA
chr1	212016747	212017147	401	0.633	0.304	1	1.603	-1.05813	0.329	HYPO	-	-	-	-	-	-	-	-	-	-	-	-	-	-	-	-
chr1	206636098	206636116	19	0.66	0.202	1	1.126	-1.70811	0.458	HYPO	-	-	-	-	-	-	-	-	-	-	-	-	-	-	-	-
chr1	206593872	206594168	297	0.735	0.319	1	1.265	-1.20419	0.416	HYPO	-	-	-	-	-	-	-	-	-	-	-	-	-	-	-	-
chr1	206110649	206110708	60	0.757	0.406	1	1.51	-0.898814	0.351	HYPO	-	-	-	O	-	-	O	transcript	PELI2	ENSSSCG00000021134	protein_coding	PELI2	pellino E3 ubiquitin protein ligase family member 2 [Source:HGNC Symbol;Acc:8828]	GO:0001934,GO:0005515,GO:0008063,GO:0043410	IPR006800	NA
chr1	206015712	206015863	152	0.51	0.179	1	1.595	-1.51054	0.331	HYPO	-	-	-	O	-	-	O	transcript	PELI2	ENSSSCG00000021134	protein_coding	PELI2	pellino E3 ubiquitin protein ligase family member 2 [Source:HGNC Symbol;Acc:8828]	GO:0001934,GO:0005515,GO:0008063,GO:0043410	IPR006800	NA
chr1	204627740	204628101	362	0.167	0.518	1	1.51	1.6331	0.351	HYPER	-	-	O	O	-	-	O	transcript	SAMD4A	ENSSSCG00000023408	protein_coding	SAMD4A	sterile alpha motif domain containing 4A [Source:HGNC Symbol;Acc:23023]	GO:0005515,GO:0017148,GO:0030371,GO:0045202,GO:0045727	IPR011510,IPR013761,IPR021129	XM_001926796
chr1	203729788	203730002	215	0.787	0.381	1	1.3	-1.04657	0.406	HYPO	-	-	-	-	-	-	-	-	-	-	-	-	-	-	-	-
chr1	202168158	202168347	190	0.891	0.281	1	0.713	-1.66486	0.61	HYPO	-	-	-	-	-	-	-	-	-	-	-	-	-	-	-	-
chr1	201208133	201208425	293	0.084	0.483	1	1.325	2.52356	0.399	HYPER	-	-	-	-	-	-	-	-	-	-	-	-	-	-	-	-
chr1	200932773	200932897	125	0.583	0.203	1	1.396	-1.52202	0.38	HYPO	-	-	-	O	-	-	O	transcript,transcript	ABHD12B,ABHD12B	ENSSSCG00000005023,ENSSSCG00000005023	protein_coding,protein_coding	ABHD12B,ABHD12B	abhydrolase domain containing 12B [Source:HGNC Symbol;Acc:19837],abhydrolase domain containing 12B [Source:HGNC Symbol;Acc:19837]	GO:0004177,GO:0006508,GO:0008236,GO:0047372,GO:0004177,GO:0006508,GO:0008236,GO:0047372	IPR000073,IPR000383,IPR001375,IPR000073,IPR000383,IPR001375	XM_003121809,NA
chr1	200725901	200725923	23	0.76	0.387	1	1.422	-0.973666	0.373	HYPO	-	-	-	-	-	-	-	-	-	-	-	-	-	-	-	-
chr1	200100155	200100238	84	0.81	0.468	1	1.548	-0.791413	0.342	HYPO	-	-	-	-	-	-	-	-	-	-	-	-	-	-	-	-
chr1	196254607	196254876	270	0.468	0.125	1	1.543	-1.90458	0.343	HYPO	-	-	-	-	-	-	-	-	-	-	-	-	-	-	-	-
chr1	190037807	190038725	919	0.237	0.576	1	1.56	1.28118	0.339	HYPER	-	-	-	-	-	-	-	-	-	-	-	-	-	-	-	-
chr1	188767391	188769586	2196	0.7	0.38	1	1.643	-0.881356	0.32	HYPO	-	-	-	-	-	-	-	-	-	-	-	-	-	-	-	-
chr1	188628881	188628939	59	0.833	0.308	1	0.929	-1.43539	0.525	HYPO	-	-	-	-	-	-	-	-	-	-	-	-	-	-	-	-
chr1	187566960	187567037	78	0.159	0.711	1	0.857	2.16082	0.552	HYPER	-	-	-	O	-	-	O	transcript	-	ENSSSCG00000021112	protein_coding	None	Uncharacterized protein [Source:UniProtKB/TrEMBL;Acc:I3LSR3]	NA	NA	NA
chr1	186735680	186736529	850	0.429	0.767	1	1.564	0.838249	0.338	HYPER	-	-	-	-	-	-	-	-	-	-	-	-	-	-	-	-
chr1	185695372	185695456	85	0.657	0.312	1	1.535	-1.07435	0.345	HYPO	-	-	-	-	-	-	-	-	-	-	-	-	-	-	-	-
chr1	185205276	185205392	117	0.773	0.426	1	1.527	-0.859615	0.347	HYPO	-	-	-	-	-	-	-	-	-	-	-	-	-	-	-	-
chr1	185188987	185189021	35	0.148	0.573	1	1.234	1.95294	0.425	HYPER	-	-	-	O	-	-	O	transcript	PAQR5	ENSSSCG00000004968	protein_coding	PAQR5	progestin and adipoQ receptor family member V [Source:HGNC Symbol;Acc:29645]	GO:0016021	IPR004254	XM_003121761
chr1	184641258	184641343	86	0.831	0.193	1	0.648	-2.10625	0.638	HYPO	-	-	-	-	-	-	-	-	-	-	-	-	-	-	-	-
chr1	184435765	184435827	63	0.75	0.208	1	0.883	-1.85031	0.542	HYPO	-	-	-	O	-	-	O	transcript	CORO2B	ENSSSCG00000004962	protein_coding	CORO2B	coronin, actin binding protein, 2B [Source:HGNC Symbol;Acc:2256]	GO:0005515,GO:0016020,GO:0030036,GO:0051015	IPR001680,IPR015048,IPR015049,IPR017986	NA
chr1	183007192	183007428	237	0.658	0.32	1	1.564	-1.04002	0.338	HYPO	-	-	-	-	-	-	-	-	-	-	-	-	-	-	-	-
chr1	182406474	182406768	295	0.7	0.366	1	1.582	-0.935511	0.334	HYPO	-	-	-	O	-	-	O	transcript	SMAD6	ENSSSCG00000004948	protein_coding	SMAD6	SMAD family member 6 [Source:HGNC Symbol;Acc:6772]	GO:0001657,GO:0003682,GO:0003700,GO:0005515,GO:0005622,GO:0005634,GO:0005667,GO:0006351,GO:0006355,GO:0006955,GO:0007179,GO:0007352,GO:0008285,GO:0010991,GO:0030512,GO:0030514,GO:0030617,GO:0031589,GO:0031625,GO:0034616,GO:0034713,GO:0043066,GO:0044212,GO:0060394,GO:0070410,GO:0070411,GO:0070412,GO:0070698	IPR001132,IPR003619,IPR008984,IPR013019	XM_003480446
chr1	181940382	181941073	692	0.256	0.667	1	1.282	1.38154	0.411	HYPER	-	-	-	-	-	-	-	-	-	-	-	-	-	-	-	-
chr1	179790764	179791146	383	0.503	0.117	1	1.373	-2.10405	0.386	HYPO	-	-	-	O	-	-	O	transcript	ALPK2	ENSSSCG00000004918	protein_coding	ALPK2	alpha-kinase 2 [Source:HGNC Symbol;Acc:20565]	GO:0004674,GO:0005515,GO:0005524,GO:0006468,GO:0016772	IPR004166,IPR011009,IPR013098	XM_001925970
chr1	179638211	179638469	259	0.552	0.153	1	1.325	-1.85114	0.399	HYPO	-	-	-	-	-	-	-	-	-	-	-	-	-	-	-	-
chr1	179433290	179433721	432	0.751	0.381	1	1.434	-0.979022	0.37	HYPO	-	-	-	-	-	-	-	-	-	-	-	-	-	-	-	-
chr1	179186932	179187093	162	0.659	0.282	1	1.407	-1.22458	0.377	HYPO	-	-	-	O	-	-	O	transcript	LMAN1	ENSSSCG00000004908	protein_coding	LMAN1	lectin, mannose-binding, 1 [Source:HGNC Symbol;Acc:6631]	GO:0005515,GO:0005793,GO:0005794,GO:0007029,GO:0007030,GO:0010638,GO:0016020,GO:0030017	IPR005052,IPR008985	XM_003121710
chr1	179059793	179060112	320	0.271	0.703	1	1.211	1.37523	0.432	HYPER	-	-	-	O	-	-	O	transcript	CCBE1	ENSSSCG00000004907	protein_coding	CCBE1	collagen and calcium binding EGF domains 1 [Source:HGNC Symbol;Acc:29426]	GO:0005509,GO:0005515,GO:0005518,GO:0010595,GO:0031012	IPR000742,IPR001881,IPR008160	NA
chr1	176987515	176987582	68	0.763	0.231	1	0.91	-1.72379	0.532	HYPO	-	-	-	-	-	-	-	-	-	-	-	-	-	-	-	-
chr1	176359626	176359776	151	0.654	0.249	1	1.304	-1.39314	0.405	HYPO	-	-	-	-	-	-	-	-	-	-	-	-	-	-	-	-
chr1	175479562	175480184	623	0.688	0.309	1	1.399	-1.1548	0.379	HYPO	-	-	-	-	-	-	-	-	-	-	-	-	-	-	-	-
chr1	175320182	175320623	442	0.829	0.458	1	1.43	-0.856025	0.371	HYPO	-	-	-	O	-	-	O	transcript	SERPINB8	ENSSSCG00000004888	protein_coding	SERPINB8	serpin peptidase inhibitor, clade B (ovalbumin), member 8 [Source:HGNC Symbol;Acc:8952]	GO:0004867,GO:0005515,GO:0005615,GO:0005829,GO:0010951	IPR023796	XM_003353447
chr1	175241256	175241432	177	0.898	0.32	1	0.791	-1.48864	0.578	HYPO	-	-	-	-	-	-	-	-	-	-	-	-	-	-	-	-
chr1	173617893	173618505	613	0.788	0.294	1	1.017	-1.42238	0.494	HYPO	-	-	-	O	-	-	O	transcript	CDH7	ENSSSCG00000004886	protein_coding	CDH7	cadherin 7, type 2 [Source:HGNC Symbol;Acc:1766]	GO:0005509,GO:0005886,GO:0007155,GO:0007156,GO:0016020,GO:0016021	IPR000233,IPR002126,IPR015919	XM_001926012
chr1	170453205	170453660	456	0.62	0.245	1	1.415	-1.33949	0.375	HYPO	-	-	-	-	-	-	-	-	-	-	-	-	-	-	-	-
chr1	169500486	169500670	185	0.592	0.236	1	1.49	-1.32681	0.356	HYPO	-	-	-	-	-	-	-	-	-	-	-	-	-	-	-	-
chr1	167859572	167859629	58	0.862	0.37	1	1.023	-1.22016	0.492	HYPO	-	-	-	-	-	-	-	-	-	-	-	-	-	-	-	-
chr1	165945730	165946028	299	0.643	0.289	1	1.498	-1.15375	0.354	HYPO	-	-	-	-	-	-	-	-	-	-	-	-	-	-	-	-
chr1	164780488	164780987	500	0.237	0.661	1	1.238	1.47976	0.424	HYPER	-	-	-	-	-	-	-	-	-	-	-	-	-	-	-	-
chr1	164323029	164323580	552	0.667	0.319	1	1.522	-1.06413	0.348	HYPO	-	-	-	-	-	-	-	-	-	-	-	-	-	-	-	-
chr1	164316694	164316885	192	0.312	0.646	1	1.582	1.04999	0.334	HYPER	-	-	-	-	-	-	-	-	-	-	-	-	-	-	-	-
chr1	163625742	163625949	208	0.814	0.136	1	0.56	-2.58142	0.678	HYPO	-	-	-	-	-	-	-	-	-	-	-	-	-	-	-	-
chr1	163200664	163200724	61	0.374	0.717	1	1.543	0.938935	0.343	HYPER	-	-	-	-	-	-	-	-	-	-	-	-	-	-	-	-
chr1	161865722	161866049	328	0.665	0.255	1	1.286	-1.38286	0.41	HYPO	-	-	-	-	-	-	-	-	-	-	-	-	-	-	-	-
chr1	159779196	159780346	1151	0.744	0.322	1	1.244	-1.20824	0.422	HYPO	-	-	-	O	-	-	O	transcript	TRPM1	ENSSSCG00000004843	protein_coding	TRPM1	transient receptor potential cation channel, subfamily M, member 1 [Source:HGNC Symbol;Acc:7146]	GO:0005216,GO:0005261,GO:0005262,GO:0006810,GO:0006811,GO:0007165,GO:0007216,GO:0007601,GO:0016020,GO:0016021,GO:0035841,GO:0046548,GO:0055085,GO:0060402,GO:0070588,GO:0071482	IPR005821	XM_003480419
chr1	159523721	159524550	830	0.642	0.319	1	1.63	-1.00902	0.323	HYPO	-	-	-	-	-	-	-	-	-	-	-	-	-	-	-	-
chr1	159426744	159427033	290	0.641	0.265	1	1.411	-1.27433	0.376	HYPO	-	-	-	O	-	-	O	transcript	KLF13	ENSSSCG00000026006	protein_coding	KLF13	Sus scrofa Kruppel-like factor 13 (KLF13), mRNA. [Source:RefSeq mRNA;Acc:NM_001011505]	GO:0003676,GO:0003677,GO:0005515,GO:0006357,GO:0008285,GO:0045647,GO:0045944,GO:0046872	IPR007087	NM_001011505
chr1	158313707	158314676	970	0.72	0.274	1	1.165	-1.39382	0.446	HYPO	O	-	-	-	-	-	O	transcript	MAGEL2	ENSSSCG00000004835	protein_coding	MAGEL2	MAGE-like 2 [Source:HGNC Symbol;Acc:6814]	GO:0005515,GO:0006355	IPR002190	XM_001924890
chr1	158078674	158079805	1132	0.78	0.273	1	0.98	-1.51457	0.507	HYPO	-	-	-	-	-	-	-	-	-	-	-	-	-	-	-	-
chr1	158075537	158075592	56	0.819	0.327	1	1.023	-1.32457	0.492	HYPO	-	-	-	-	-	-	-	-	-	-	-	-	-	-	-	-
chr1	157125386	157125445	60	0.746	0.216	1	0.916	-1.78814	0.53	HYPO	-	-	-	O	-	-	O	transcript	-	ENSSSCG00000028037	protein_coding	None	Uncharacterized protein [Source:UniProtKB/TrEMBL;Acc:I3LPH1]	GO:0004890,GO:0005216,GO:0005230,GO:0006810,GO:0006811,GO:0016020,GO:0016021,GO:0045211	IPR002289,IPR006201,IPR006202	NA
chr1	156979256	156979302	47	0.162	0.722	1	0.836	2.15601	0.56	HYPER	-	-	-	-	-	-	-	-	-	-	-	-	-	-	-	-
chr1	156868028	156868334	307	0.78	0.269	1	0.968	-1.53587	0.511	HYPO	-	-	-	O	-	-	O	transcript	GABRA5	ENSSSCG00000004827	protein_coding	GABRA5	gamma-aminobutyric acid (GABA) A receptor, alpha 5 [Source:HGNC Symbol;Acc:4079]	GO:0001662,GO:0004890,GO:0005216,GO:0005230,GO:0005515,GO:0005886,GO:0006810,GO:0006811,GO:0006821,GO:0007214,GO:0007605,GO:0008306,GO:0016020,GO:0016021,GO:0030054,GO:0030425,GO:0043523,GO:0043524,GO:0044297,GO:0045202,GO:0045211,GO:0048666,GO:0060119,GO:0060384,GO:0090102	IPR001390,IPR005435,IPR005437,IPR006028,IPR006029,IPR006201,IPR006202	XM_003121648
chr1	155734214	155734222	9	0.433	0.779	1	1.531	0.847256	0.346	HYPER	-	-	O	O	-	-	O	transcript,transcript	-,-	ENSSSCG00000004822,ENSSSCG00000004823	protein_coding,protein_coding	None,None	Uncharacterized protein [Source:UniProtKB/TrEMBL;Acc:F1SR94],Uncharacterized protein [Source:UniProtKB/TrEMBL;Acc:F1SR93]	GO:0008152,GO:0016491,GO:0016620,GO:0055114,GO:0004672,GO:0004713,GO:0005515,GO:0005524,GO:0005525,GO:0005622,GO:0006468,GO:0007264,GO:0016772	IPR015590,IPR016161,IPR000719,IPR001245,IPR001611,IPR001806,IPR006689,IPR011009,IPR013684,IPR017986,IPR020683,IPR027417	NA,XM_003353425
chr1	155704363	155704509	147	0.095	0.548	1	1.142	2.52818	0.453	HYPER	-	-	-	O	-	-	O	transcript	-	ENSSSCG00000004823	protein_coding	None	Uncharacterized protein [Source:UniProtKB/TrEMBL;Acc:F1SR93]	GO:0004672,GO:0004713,GO:0005515,GO:0005524,GO:0005525,GO:0005622,GO:0006468,GO:0007264,GO:0016772	IPR000719,IPR001245,IPR001611,IPR001806,IPR006689,IPR011009,IPR013684,IPR017986,IPR020683,IPR027417	XM_003353425
chr1	155584357	155584529	173	0.27	0.751	1	1.056	1.47585	0.481	HYPER	-	-	-	-	-	-	-	-	-	-	-	-	-	-	-	-
chr1	155560608	155561080	473	0.567	0.22	1	1.527	-1.36585	0.347	HYPO	-	-	-	-	-	-	-	-	-	-	-	-	-	-	-	-
chr1	155461546	155461991	446	0.596	0.259	1	1.569	-1.20236	0.337	HYPO	-	-	-	-	-	-	-	-	-	-	-	-	-	-	-	-
chr1	154017908	154018265	358	0.693	0.37	1	1.63	-0.90533	0.323	HYPO	-	-	-	-	-	-	-	-	-	-	-	-	-	-	-	-
chr1	153603990	153604650	661	0.746	0.324	1	1.244	-1.20318	0.422	HYPO	-	-	-	O	-	-	O	transcript	IGF1R	ENSSSCG00000004812	protein_coding	IGF1R	Sus scrofa insulin-like growth factor 1 receptor (IGF1R), mRNA. [Source:RefSeq mRNA;Acc:NM_214172]	GO:0000166,GO:0004672,GO:0004713,GO:0004714,GO:0005515,GO:0005524,GO:0006468,GO:0007169,GO:0016020,GO:0016021,GO:0016301,GO:0016310,GO:0016740,GO:0016772,GO:0043548,GO:0043560,GO:0046777	IPR000494,IPR000719,IPR001245,IPR003961,IPR006211,IPR009030,IPR011009	NM_214172
chr1	153174168	153174487	320	0.192	0.517	1	1.621	1.42906	0.325	HYPER	-	-	-	-	-	-	-	-	-	-	-	-	-	-	-	-
chr1	148737844	148739180	1337	0.738	0.38	1	1.482	-0.957621	0.358	HYPO	-	-	-	-	-	-	-	-	-	-	-	-	-	-	-	-
chr1	145948341	145948687	347	0.66	0.323	1	1.569	-1.03093	0.337	HYPO	-	-	-	O	-	-	O	transcript	BAHD1	ENSSSCG00000004772	protein_coding	BAHD1	bromo adjacent homology domain containing 1 [Source:HGNC Symbol;Acc:29153]	GO:0003677,GO:0003682,GO:0005515,GO:0005677,GO:0031507,GO:0045892	IPR001025	XM_003353392
chr1	145931241	145931307	67	0.643	0.271	1	1.426	-1.24653	0.372	HYPO	-	-	O	-	-	-	O	transcript	CHST14	ENSSSCG00000004771	protein_coding	CHST14	carbohydrate (N-acetylgalactosamine 4-0) sulfotransferase 14 [Source:HGNC Symbol;Acc:24464]	GO:0001537,GO:0005515,GO:0008146,GO:0016021,GO:0016051,GO:0050655	IPR005331	XM_003121594
chr1	145615469	145615719	251	0.801	0.483	1	1.652	-0.729779	0.318	HYPO	-	-	-	-	-	-	-	-	-	-	-	-	-	-	-	-
chr1	143989132	143989302	171	0.721	0.242	1	1.062	-1.57499	0.479	HYPO	-	-	-	O	-	-	O	transcript	GANC	ENSSSCG00000004729	protein_coding	GANC	glucosidase, alpha; neutral C [Source:HGNC Symbol;Acc:4139]	GO:0003824,GO:0004553,GO:0004558,GO:0005975,GO:0030246	IPR000322,IPR011013,IPR017853	NA
chr1	142953082	142953283	202	0.659	0.29	1	1.438	-1.18423	0.369	HYPO	-	-	-	-	-	-	-	-	-	-	-	-	-	-	-	-
chr1	142460163	142460405	243	0.586	0.144	1	1.178	-2.02483	0.442	HYPO	-	-	-	O	-	-	O	transcript	FRMD5	ENSSSCG00000004694	protein_coding	FRMD5	FERM domain containing 5 [Source:HGNC Symbol;Acc:28214]	GO:0005515,GO:0005856	IPR014847,IPR018980,IPR019748,IPR019750	NA
chr1	142030071	142030327	257	0.665	0.218	1	1.161	-1.60903	0.447	HYPO	-	-	-	-	-	-	-	-	-	-	-	-	-	-	-	-
chr1	140427062	140427520	459	0.257	0.786	1	0.918	1.61276	0.529	HYPER	-	-	-	O	-	-	O	transcript	-	ENSSSCG00000004665	protein_coding	None	Uncharacterized protein [Source:UniProtKB/TrEMBL;Acc:F1SN59]	GO:0016491,GO:0055114	NA	NA
chr1	139775531	139776745	1215	0.618	0.284	1	1.582	-1.12172	0.334	HYPO	-	-	-	-	-	-	-	-	-	-	-	-	-	-	-	-
chr1	137684361	137685243	883	0.703	0.328	1	1.415	-1.09983	0.375	HYPO	O	-	O	O	-	-	O	transcript	SLC24A5	ENSSSCG00000004662	protein_coding	SLC24A5	solute carrier family 24 (sodium/potassium/calcium exchanger), member 5 [Source:HGNC Symbol;Acc:20611]	GO:0016020,GO:0016021,GO:0055085	IPR004837	XM_003121523
chr1	135214477	135214490	14	0.58	0.227	1	1.502	-1.35336	0.353	HYPO	-	-	-	O	-	-	O	transcript	SLC27A2	ENSSSCG00000004643	protein_coding	SLC27A2	Uncharacterized protein [Source:UniProtKB/TrEMBL;Acc:F1SQH7]	GO:0000038,GO:0001561,GO:0001676,GO:0003824,GO:0004467,GO:0005102,GO:0005739,GO:0005777,GO:0005778,GO:0005779,GO:0005783,GO:0005788,GO:0005789,GO:0006635,GO:0006699,GO:0008152,GO:0015245,GO:0015908,GO:0019899,GO:0030176,GO:0031957,GO:0042760,GO:0044539,GO:0050197,GO:0070251,GO:0097089	IPR000873	XM_003480366
chr1	132858574	132858608	35	0.581	0.254	1	1.612	-1.19371	0.327	HYPO	-	-	-	-	-	-	-	-	-	-	-	-	-	-	-	-
chr1	130323493	130323686	194	0.792	0.371	1	1.248	-1.09408	0.421	HYPO	-	-	-	O	-	-	O	transcript	UNC13C	ENSSSCG00000004614	protein_coding	UNC13C	unc-13 homolog C (C. elegans) [Source:HGNC Symbol;Acc:23149]	GO:0005515,GO:0007268,GO:0019992,GO:0035556,GO:0046872	IPR000008,IPR002219,IPR008973,IPR010439,IPR019558,IPR020477	XM_003121499
chr1	128728818	128728898	81	0.542	0.174	1	1.442	-1.63921	0.368	HYPO	-	-	-	-	-	-	-	-	-	-	-	-	-	-	-	-
chr1	128618611	128619820	1210	0.754	0.432	1	1.634	-0.803533	0.322	HYPO	-	-	-	-	-	-	-	-	-	-	-	-	-	-	-	-
chr1	126601894	126602033	140	0.54	0.162	1	1.403	-1.73697	0.378	HYPO	-	-	-	-	-	-	-	-	-	-	-	-	-	-	-	-
chr1	126536874	126537099	226	0.768	0.299	1	1.092	-1.36096	0.469	HYPO	-	-	-	-	-	-	-	-	-	-	-	-	-	-	-	-
chr1	126528955	126529042	88	0.625	0.222	1	1.311	-1.4933	0.403	HYPO	-	-	-	-	-	-	-	-	-	-	-	-	-	-	-	-
chr1	126488705	126489028	324	0.588	0.171	1	1.262	-1.78182	0.417	HYPO	-	-	-	O	-	-	O	transcript	-	ENSSSCG00000004598	protein_coding	None	Uncharacterized protein [Source:UniProtKB/TrEMBL;Acc:F1RZH1]	GO:0035556	NA	NA
chr1	124741412	124741436	25	0.567	0.214	1	1.502	-1.40574	0.353	HYPO	-	-	-	O	-	-	O	transcript	MYO1E	ENSSSCG00000004587	protein_coding	MYO1E	myosin IE [Source:HGNC Symbol;Acc:7599]	GO:0000166,GO:0001570,GO:0001701,GO:0001822,GO:0003094,GO:0003774,GO:0005515,GO:0005516,GO:0005524,GO:0005737,GO:0005856,GO:0005911,GO:0005912,GO:0006807,GO:0006897,GO:0016459,GO:0030097,GO:0032836,GO:0035091,GO:0035166,GO:0042623,GO:0045334,GO:0048008,GO:0051015,GO:0072015	IPR001452,IPR001609,IPR010926,IPR011511,IPR027417	XM_003353343
chr1	123043399	123043482	84	0.71	0.291	1	1.255	-1.2868	0.419	HYPO	-	-	-	-	-	-	-	-	-	-	-	-	-	-	-	-
chr1	122617730	122618903	1174	0.769	0.262	1	0.98	-1.55342	0.507	HYPO	-	-	-	-	-	-	-	-	-	-	-	-	-	-	-	-
chr1	122609361	122610587	1227	0.759	0.266	1	1.02	-1.51267	0.493	HYPO	-	-	-	-	-	-	-	-	-	-	-	-	-	-	-	-
chr1	122514741	122514831	91	0.64	0.258	1	1.388	-1.3107	0.382	HYPO	-	-	-	-	-	-	-	-	-	-	-	-	-	-	-	-
chr1	122428790	122428938	149	0.824	0.286	1	0.894	-1.52663	0.538	HYPO	-	-	-	-	-	-	-	-	-	-	-	-	-	-	-	-
chr1	120303241	120303368	128	0.147	0.696	1	0.865	2.24327	0.549	HYPER	-	-	-	-	-	-	-	-	-	-	-	-	-	-	-	-
chr1	118928163	118928477	315	0.581	0.164	1	1.262	-1.82484	0.417	HYPO	-	-	-	O	-	-	O	transcript	-	ENSSSCG00000004560	protein_coding	None	Uncharacterized protein [Source:UniProtKB/TrEMBL;Acc:F1S099]	GO:0000166,GO:0004672,GO:0005524,GO:0006468,GO:0016772	IPR000719,IPR001245,IPR011009	NA
chr1	118155759	118156223	465	0.614	0.295	1	1.648	-1.05752	0.319	HYPO	O	-	-	-	-	-	O	transcript	OAZ2	ENSSSCG00000004550	protein_coding	OAZ2	Sus scrofa ornithine decarboxylase antizyme 2 (OAZ2), mRNA. [Source:RefSeq mRNA;Acc:NM_001122995]	GO:0004857,GO:0005515,GO:0008073,GO:0043086	IPR002993,IPR016181	NM_001122995
chr1	113927541	113927624	84	0.691	0.361	1	1.599	-0.936687	0.33	HYPO	-	-	-	-	-	-	-	-	-	-	-	-	-	-	-	-
chr1	109314107	109314346	240	0.691	0.328	1	1.462	-1.07499	0.363	HYPO	-	-	-	O	-	-	O	transcript	MYO5B	ENSSSCG00000004511	protein_coding	MYO5B	myosin VB [Source:HGNC Symbol;Acc:7603]	GO:0000166,GO:0003774,GO:0005515,GO:0005524,GO:0016192,GO:0016459,GO:0017137,GO:0043234	IPR000048,IPR001609,IPR009053,IPR018444,IPR027417	XM_003121434
chr1	108183548	108183738	191	0.667	0.254	1	1.275	-1.39286	0.413	HYPO	-	-	-	-	-	-	-	-	-	-	-	-	-	-	-	-
chr1	107931631	107931847	217	0.209	0.568	1	1.478	1.44239	0.359	HYPER	-	-	-	O	-	-	O	transcript	CTIF	ENSSSCG00000004506	protein_coding	CTIF	CBP80/20-dependent translation initiation factor [Source:HGNC Symbol;Acc:23925]	GO:0000184,GO:0003677,GO:0003723,GO:0005488,GO:0005515,GO:0005737,GO:0006446,GO:0016070,GO:0048471	IPR003890,IPR016024	XM_003121430
chr1	107752031	107752362	332	0.635	0.242	1	1.347	-1.39175	0.393	HYPO	-	-	-	O	-	-	O	transcript	CTIF	ENSSSCG00000004506	protein_coding	CTIF	CBP80/20-dependent translation initiation factor [Source:HGNC Symbol;Acc:23925]	GO:0000184,GO:0003677,GO:0003723,GO:0005488,GO:0005515,GO:0005737,GO:0006446,GO:0016070,GO:0048471	IPR003890,IPR016024	XM_003121430
chr1	107456692	107457197	506	0.637	0.276	1	1.47	-1.20663	0.361	HYPO	-	-	-	-	-	-	-	-	-	-	-	-	-	-	-	-
chr1	107287462	107287695	234	0.613	0.183	1	1.217	-1.74404	0.43	HYPO	-	-	-	-	-	-	-	-	-	-	-	-	-	-	-	-
chr1	106276196	106276271	76	0.681	0.19	1	1.026	-1.84166	0.491	HYPO	-	-	O	-	-	-	O	transcript,transcript	RNF165,RNF165	ENSSSCG00000004502,ENSSSCG00000004502	protein_coding,protein_coding	RNF165,RNF165	ring finger protein 165 [Source:HGNC Symbol;Acc:31696],ring finger protein 165 [Source:HGNC Symbol;Acc:31696]	GO:0005515,GO:0008270,GO:0046872,GO:0005515,GO:0008270,GO:0046872	IPR018957,IPR018957	NA,NA
chr1	103990518	103990821	304	0.717	0.25	1	1.098	-1.52005	0.467	HYPO	-	-	-	-	-	-	-	-	-	-	-	-	-	-	-	-
chr1	101889037	101889743	707	0.543	0.107	1	1.197	-2.34334	0.436	HYPO	-	-	-	O	-	-	O	transcript	-	ENSSSCG00000004484	protein_coding	None	Uncharacterized protein [Source:UniProtKB/TrEMBL;Acc:F1RQI0]	GO:0005515	IPR002035,IPR003961,IPR008160,IPR008985	XM_001927036
chr1	100070461	100070488	28	0.2	0.7	1	1	1.80735	0.5	HYPER	-	-	-	-	-	-	-	-	-	-	-	-	-	-	-	-
chr1	97827668	97827801	134	0.637	0.252	1	1.377	-1.33787	0.385	HYPO	-	-	-	-	-	-	-	-	-	-	-	-	-	-	-	-
chr1	97351278	97351667	390	0.592	0.267	1	1.621	-1.14876	0.325	HYPO	-	-	-	O	-	-	O	transcript	LCA5	ENSSSCG00000004469	protein_coding	LCA5	Leber congenital amaurosis 5 [Source:HGNC Symbol;Acc:31923]	GO:0005515,GO:0005929,GO:0032403,GO:0042073,GO:0045494	NA	XM_003121398
chr1	97020176	97020309	134	0.65	0.307	1	1.543	-1.0822	0.343	HYPO	-	-	-	-	-	-	-	-	-	-	-	-	-	-	-	-
chr1	94419515	94420171	657	0.79	0.388	1	1.314	-1.0258	0.402	HYPO	-	-	-	-	-	-	-	-	-	-	-	-	-	-	-	-
chr1	93055639	93056257	619	0.643	0.236	1	1.297	-1.44603	0.407	HYPO	-	-	-	-	-	-	-	-	-	-	-	-	-	-	-	-
chr1	92295792	92296265	474	0.635	0.275	1	1.474	-1.20732	0.36	HYPO	-	-	-	-	-	-	-	-	-	-	-	-	-	-	-	-
chr1	91695689	91695888	200	0.594	0.274	1	1.643	-1.11629	0.32	HYPO	-	-	-	-	-	-	-	-	-	-	-	-	-	-	-	-
chr1	89807956	89808116	161	0.52	0.075	1	1.168	-2.79355	0.445	HYPO	-	-	-	-	-	-	-	-	-	-	-	-	-	-	-	-
chr1	84798915	84799019	105	0.196	0.527	1	1.595	1.42695	0.331	HYPER	O	-	O	-	-	-	O	transcript	MICAL1	ENSSSCG00000004412	protein_coding	MICAL1	microtubule associated monooxygenase, calponin and LIM domain containing 1 [Source:HGNC Symbol;Acc:20619]	GO:0001933,GO:0003779,GO:0004497,GO:0005515,GO:0005737,GO:0008270,GO:0016709,GO:0017124,GO:0017137,GO:0019417,GO:0030042,GO:0043066,GO:0043154,GO:0046872,GO:0055114,GO:0071949	IPR001715,IPR001781,IPR002938,IPR003953,IPR022613,IPR022735	XM_001925137
chr1	84424469	84425110	642	0.635	0.244	1	1.354	-1.37988	0.391	HYPO	-	-	-	-	-	-	-	-	-	-	-	-	-	-	-	-
chr1	83346522	83346739	218	0.688	0.333	1	1.494	-1.04689	0.355	HYPO	-	-	-	O	-	-	O	transcript	SEC63	ENSSSCG00000004382	protein_coding	SEC63	SEC63 homolog (S. cerevisiae) [Source:HGNC Symbol;Acc:21082]	GO:0001889,GO:0005488,GO:0005515,GO:0006614,GO:0006620,GO:0006807,GO:0008565,GO:0010259,GO:0016020,GO:0031204,GO:0072001	IPR001623,IPR004179,IPR016024	NA
chr1	83340818	83341721	904	0.716	0.212	1	0.988	-1.7559	0.504	HYPO	-	-	-	O	-	-	O	transcript	SEC63	ENSSSCG00000004382	protein_coding	SEC63	SEC63 homolog (S. cerevisiae) [Source:HGNC Symbol;Acc:21082]	GO:0001889,GO:0005488,GO:0005515,GO:0006614,GO:0006620,GO:0006807,GO:0008565,GO:0010259,GO:0016020,GO:0031204,GO:0072001	IPR001623,IPR004179,IPR016024	NA
chr1	82059130	82059317	188	0.549	0.106	1	1.174	-2.37274	0.443	HYPO	O	-	-	O	-	-	O	transcript,transcript,transcript,transcript	AIM1,AIM1,AIM1,AIM1	ENSSSCG00000004371,ENSSSCG00000004371,ENSSSCG00000004371,ENSSSCG00000004371	protein_coding,protein_coding,protein_coding,protein_coding	AIM1,AIM1,AIM1,AIM1	absent in melanoma 1 [Source:HGNC Symbol;Acc:356],absent in melanoma 1 [Source:HGNC Symbol;Acc:356],absent in melanoma 1 [Source:HGNC Symbol;Acc:356],absent in melanoma 1 [Source:HGNC Symbol;Acc:356]	NA,NA,NA,NA	NA,NA,IPR000772,IPR001064,IPR011024,IPR000772,IPR001064,IPR011024	NA,XM_003121329,XM_003121329,NA
chr1	80058380	80058515	136	0.817	0.265	1	0.857	-1.62434	0.552	HYPO	-	-	-	-	-	-	-	-	-	-	-	-	-	-	-	-
chr1	76993892	76993973	82	0.721	0.351	1	1.434	-1.03853	0.37	HYPO	-	-	-	-	-	-	-	-	-	-	-	-	-	-	-	-
chr1	76867470	76867598	129	0.602	0.184	1	1.258	-1.71006	0.418	HYPO	-	-	-	-	-	-	-	-	-	-	-	-	-	-	-	-
chr1	75456486	75457412	927	0.56	0.16	1	1.322	-1.80735	0.4	HYPO	-	-	-	-	-	-	-	-	-	-	-	-	-	-	-	-
chr1	72964983	72965035	53	0.167	0.657	1	1.029	1.97605	0.49	HYPER	-	-	-	-	-	-	-	-	-	-	-	-	-	-	-	-
chr1	70506816	70506912	97	0.296	0.734	1	1.191	1.31018	0.438	HYPER	-	-	-	-	-	-	-	-	-	-	-	-	-	-	-	-
chr1	66639150	66639413	264	0.596	0.197	1	1.325	-1.59712	0.399	HYPO	-	-	-	-	-	-	-	-	-	-	-	-	-	-	-	-
chr1	65327752	65327871	120	0.667	0.218	1	1.155	-1.61336	0.449	HYPO	-	-	-	-	-	-	-	-	-	-	-	-	-	-	-	-
chr1	64699559	64699659	101	0.787	0.327	1	1.12	-1.26707	0.46	HYPO	-	-	-	O	-	O	O	transcript	-	ENSSSCG00000030625	protein_coding	None	Uncharacterized protein [Source:UniProtKB/TrEMBL;Acc:I3LR95]	NA	NA	NA
chr1	63203706	63203809	104	0.724	0.306	1	1.258	-1.24246	0.418	HYPO	-	-	O	-	-	-	O	transcript	CNR1	ENSSSCG00000004309	protein_coding	CNR1	Uncharacterized protein [Source:UniProtKB/TrEMBL;Acc:F1S0E6]	GO:0004871,GO:0004930,GO:0004949,GO:0007165,GO:0007186,GO:0007188,GO:0016021,GO:0038171	IPR000276,IPR000810,IPR002230,IPR019424,IPR019430	XM_003121292
chr1	63163922	63163995	74	0.56	0.163	1	1.332	-1.78055	0.397	HYPO	-	-	-	-	-	-	-	-	-	-	-	-	-	-	-	-
chr1	62314663	62315697	1035	0.69	0.303	1	1.369	-1.18728	0.387	HYPO	-	-	-	O	-	-	O	transcript	ZNF292	ENSSSCG00000025140	protein_coding	ZNF292	zinc finger protein 292 [Source:HGNC Symbol;Acc:18410]	GO:0003676,GO:0046872	NA	NA
chr1	61753098	61753400	303	0.65	0.326	1	1.625	-0.995568	0.324	HYPO	-	-	-	-	-	-	-	-	-	-	-	-	-	-	-	-
chr1	61367830	61368076	247	0.496	0.157	1	1.56	-1.65958	0.339	HYPO	-	-	-	-	-	-	-	-	-	-	-	-	-	-	-	-
chr1	59579772	59580414	643	0.651	0.289	1	1.466	-1.17159	0.362	HYPO	-	-	-	-	-	-	-	-	-	-	-	-	-	-	-	-
chr1	57870358	57870368	11	0.285	0.631	1	1.531	1.14668	0.346	HYPER	-	-	-	-	-	-	-	-	-	-	-	-	-	-	-	-
chr1	57092156	57092177	22	0.638	0.28	1	1.482	-1.18813	0.358	HYPO	-	-	-	O	-	-	O	transcript	SMAP1	ENSSSCG00000004276	protein_coding	SMAP1	small ArfGAP 1 [Source:HGNC Symbol;Acc:19651]	GO:0005737,GO:0008060,GO:0008270,GO:0030276,GO:0032312,GO:0045648,GO:0046872,GO:2000369	IPR001164	XM_003121275
chr1	49684288	49684309	22	0.529	0.15	1	1.399	-1.81831	0.379	HYPO	-	-	-	O	-	-	O	transcript	DCBLD1	ENSSSCG00000004254	protein_coding	DCBLD1	discoidin, CUB and LCCL domain containing 1 [Source:HGNC Symbol;Acc:21479]	GO:0007155	IPR000421,IPR000859,IPR004043,IPR008979	XM_003480264
chr1	44841585	44841930	346	0.697	0.219	1	1.065	-1.67023	0.478	HYPO	-	-	-	-	-	-	-	-	-	-	-	-	-	-	-	-
chr1	41117040	41117494	455	0.735	0.294	1	1.181	-1.32193	0.441	HYPO	-	-	-	-	-	-	-	-	-	-	-	-	-	-	-	-
chr1	40792438	40792653	216	0.208	0.622	1	1.272	1.58033	0.414	HYPER	-	-	-	O	-	-	O	transcript	HINT3	ENSSSCG00000004221	protein_coding	HINT3	histidine triad nucleotide binding protein 3 [Source:HGNC Symbol;Acc:18468]	GO:0003824,GO:0005730,GO:0005737,GO:0005739,GO:0008152	IPR001310,IPR011146	XM_001928728
chr1	40702475	40702636	162	0.779	0.367	1	1.279	-1.08584	0.412	HYPO	-	-	-	-	-	-	-	-	-	-	-	-	-	-	-	-
chr1	40185543	40185603	61	0.839	0.321	1	0.949	-1.3861	0.518	HYPO	-	-	-	-	-	-	-	-	-	-	-	-	-	-	-	-
chr1	39582139	39582152	14	0.5	0.148	1	1.506	-1.75633	0.352	HYPO	-	-	-	O	-	-	O	transcript	-	ENSSSCG00000004216	protein_coding	None	Uncharacterized protein [Source:UniProtKB/TrEMBL;Acc:F1S2X3]	GO:0003824,GO:0008152	IPR001753	XM_003121214
chr1	38988696	38990009	1314	0.868	0.278	1	0.761	-1.64261	0.59	HYPO	-	-	-	O	-	-	O	transcript	THEMIS	ENSSSCG00000024392	protein_coding	THEMIS	thymocyte selection associated [Source:HGNC Symbol;Acc:21569]	GO:0005515,GO:0005634,GO:0005737,GO:0008180,GO:0043368,GO:0043383,GO:0050852	NA	XM_003480250
chr1	37724289	37724697	409	0.833	0.411	1	1.244	-1.01918	0.422	HYPO	-	-	-	-	-	-	-	-	-	-	-	-	-	-	-	-
chr1	37045124	37045345	222	0.667	0.137	1	0.916	-2.28351	0.53	HYPO	-	-	-	-	-	-	-	-	-	-	-	-	-	-	-	-
chr1	36931424	36931460	37	0.176	0.807	1	0.664	2.19699	0.631	HYPER	-	-	-	-	-	-	-	-	-	-	-	-	-	-	-	-
chr1	36612296	36612411	116	0.8	0.464	1	1.573	-0.785875	0.336	HYPO	-	-	-	O	-	-	O	transcript	SAMD3	ENSSSCG00000004202	protein_coding	SAMD3	sterile alpha motif domain containing 3 [Source:HGNC Symbol;Acc:21574]	GO:0005515	IPR011510,IPR013761,IPR021129	NA
chr1	36258957	36259370	414	0.682	0.203	1	1.062	-1.74829	0.479	HYPO	-	-	-	-	-	-	-	-	-	-	-	-	-	-	-	-
chr1	35448875	35449154	280	0.738	0.232	1	0.983	-1.6695	0.506	HYPO	-	-	-	O	-	-	O	transcript	-	ENSSSCG00000023740	protein_coding	None	Uncharacterized protein [Source:UniProtKB/TrEMBL;Acc:I3LGN6]	GO:0003824,GO:0005044,GO:0006955,GO:0008152,GO:0030247	IPR001212,IPR017850	NA
chr1	35406732	35407229	498	0.577	0.208	1	1.438	-1.47199	0.369	HYPO	-	-	O	O	O	-	O	transcript,transcript	ENPP3,ENPP3	ENSSSCG00000004194,ENSSSCG00000004194	protein_coding,protein_coding	ENPP3,ENPP3	Uncharacterized protein [Source:UniProtKB/TrEMBL;Acc:F1S3P3],Uncharacterized protein [Source:UniProtKB/TrEMBL;Acc:F1S3P3]	NA,GO:0003824,GO:0008152	NA,IPR002591,IPR017850	XR_135077,NA
chr1	34483849	34483963	115	0.591	0.04	1	0.86	-3.88509	0.551	HYPO	-	-	-	O	-	-	O	transcript	VNN2	ENSSSCG00000004179	protein_coding	VNN2	vanin 2 [Source:HGNC Symbol;Acc:12706]	GO:0006807,GO:0015939,GO:0016810,GO:0016811,GO:0017159	IPR003010	XM_003121196
chr1	34462794	34462901	108	0.734	0.288	1	1.165	-1.34971	0.446	HYPO	-	-	-	O	-	-	O	transcript	SLC18B1	ENSSSCG00000004178	protein_coding	SLC18B1	solute carrier family 18, subfamily B, member 1 [Source:HGNC Symbol;Acc:21573]	GO:0016021,GO:0055085	IPR011701,IPR016196	XM_001924949
chr1	33925105	33925239	135	0.686	0.243	1	1.174	-1.49725	0.443	HYPO	-	-	-	-	-	-	-	-	-	-	-	-	-	-	-	-
chr1	33582543	33583213	671	0.76	0.292	1	1.095	-1.38003	0.468	HYPO	-	-	-	-	-	-	-	-	-	-	-	-	-	-	-	-
chr1	32209513	32209676	164	0.326	0.856	1	0.916	1.39274	0.53	HYPER	-	-	-	O	-	-	O	transcript	AHI1	ENSSSCG00000004166	protein_coding	AHI1	Abelson helper integration site 1 [Source:HGNC Symbol;Acc:21575]	GO:0001738,GO:0001750,GO:0001947,GO:0002092,GO:0005515,GO:0005813,GO:0005814,GO:0005911,GO:0005912,GO:0005929,GO:0005932,GO:0006903,GO:0007169,GO:0007417,GO:0010628,GO:0010842,GO:0016192,GO:0030862,GO:0030902,GO:0031513,GO:0033365,GO:0034613,GO:0035844,GO:0035845,GO:0036038,GO:0039008,GO:0039023,GO:0042384,GO:0043066,GO:0045944,GO:0050795,GO:0060041,GO:0060271,GO:0065001,GO:0070121,GO:0070986,GO:…	IPR001452,IPR001680,IPR011511,IPR017986	NA
chr1	31208848	31208910	63	0.292	0.644	1	1.506	1.14109	0.352	HYPER	-	-	-	-	-	-	-	-	-	-	-	-	-	-	-	-
chr1	31070221	31070299	79	0.56	0.105	1	1.136	-2.41504	0.455	HYPO	-	-	-	-	-	-	-	-	-	-	-	-	-	-	-	-
chr1	31019576	31019733	158	0.788	0.366	1	1.244	-1.10635	0.422	HYPO	-	-	-	-	-	-	-	-	-	-	-	-	-	-	-	-
chr1	30692845	30693274	430	0.599	0.246	1	1.502	-1.2839	0.353	HYPO	-	-	-	O	-	-	O	transcript	PEX7	ENSSSCG00000004160	protein_coding	PEX7	peroxisomal biogenesis factor 7 [Source:HGNC Symbol;Acc:8860]	GO:0001764,GO:0001958,GO:0005053,GO:0005515,GO:0005777,GO:0005782,GO:0005829,GO:0006625,GO:0006635,GO:0007031,GO:0008611,GO:0016558,GO:0019899,GO:0042803	IPR001680,IPR017986,IPR020472	XM_003480245
chr1	30692258	30692623	366	0.807	0.278	1	0.918	-1.53748	0.529	HYPO	-	-	-	O	-	-	O	transcript	PEX7	ENSSSCG00000004160	protein_coding	PEX7	peroxisomal biogenesis factor 7 [Source:HGNC Symbol;Acc:8860]	GO:0001764,GO:0001958,GO:0005053,GO:0005515,GO:0005777,GO:0005782,GO:0005829,GO:0006625,GO:0006635,GO:0007031,GO:0008611,GO:0016558,GO:0019899,GO:0042803	IPR001680,IPR017986,IPR020472	XM_003480245
chr1	30034136	30034151	16	0.201	0.784	1	0.778	1.96366	0.583	HYPER	-	-	-	-	-	-	-	-	-	-	-	-	-	-	-	-
chr1	29486092	29486618	527	0.669	0.245	1	1.238	-1.44922	0.424	HYPO	-	-	-	-	-	-	-	-	-	-	-	-	-	-	-	-
chr1	29483173	29483479	307	0.796	0.221	1	0.798	-1.84872	0.575	HYPO	-	-	-	-	-	-	-	-	-	-	-	-	-	-	-	-
chr1	29369234	29369358	125	0.683	0.191	1	1.023	-1.83831	0.492	HYPO	-	-	-	-	-	-	-	-	-	-	-	-	-	-	-	-
chr1	28439473	28439678	206	0.574	0.237	1	1.569	-1.27616	0.337	HYPO	-	-	-	-	-	-	-	-	-	-	-	-	-	-	-	-
chr1	28012443	28012691	249	0.679	0.289	1	1.358	-1.23234	0.39	HYPO	-	-	-	-	-	-	-	-	-	-	-	-	-	-	-	-
chr1	24654889	24654982	94	0.664	0.255	1	1.289	-1.38069	0.409	HYPO	-	-	-	-	-	-	-	-	-	-	-	-	-	-	-	-
chr1	23841597	23841798	202	0.855	0.307	1	0.867	-1.47769	0.548	HYPO	-	-	-	O	-	-	O	transcript	-	ENSSSCG00000004132	protein_coding	None	Uncharacterized protein [Source:UniProtKB/TrEMBL;Acc:F1S716]	NA	IPR004018	NA
chr1	23699285	23699383	99	0.646	0.318	1	1.608	-1.02251	0.328	HYPO	-	-	-	O	-	-	O	transcript	PLAGL1	ENSSSCG00000004127	protein_coding	PLAGL1	Sus scrofa pleiomorphic adenoma gene-like 1 (PLAGL1), mRNA. [Source:RefSeq mRNA;Acc:NM_001044545]	GO:0003676,GO:0003677,GO:0003700,GO:0005515,GO:0005634,GO:0006351,GO:0006355,GO:0010468,GO:0035914,GO:0045944,GO:0046872	IPR007087	NM_001044545
chr1	22986464	22986518	55	0.567	0.078	1	1.032	-2.8618	0.489	HYPO	-	-	-	-	-	-	-	-	-	-	-	-	-	-	-	-
chr1	22134723	22134780	58	0.677	0.24	1	1.194	-1.49612	0.437	HYPO	-	-	O	-	O	-	O	transcript	EPM2A	ENSSSCG00000004122	protein_coding	EPM2A	epilepsy, progressive myoclonus type 2A, Lafora disease (laforin) [Source:HGNC Symbol;Acc:3413]	GO:0004725,GO:0005515,GO:0005634,GO:0005737,GO:0005829,GO:0005844,GO:0006470,GO:0007399,GO:0007610,GO:0008138,GO:0016311,GO:0016787,GO:0016791,GO:0030246,GO:0035335,GO:0046959,GO:2001070	IPR000340,IPR002044,IPR013784	XM_001927632
chr1	22038133	22038175	43	0.586	0.243	1	1.543	-1.26994	0.343	HYPO	-	-	-	-	-	-	-	-	-	-	-	-	-	-	-	-
chr1	21023498	21023853	356	0.7	0.37	1	1.599	-0.91983	0.33	HYPO	-	-	-	-	-	-	-	-	-	-	-	-	-	-	-	-
chr1	21020311	21021485	1175	0.631	0.236	1	1.34	-1.41885	0.395	HYPO	-	-	-	-	-	-	-	-	-	-	-	-	-	-	-	-
chr1	19272673	19273103	431	0.681	0.356	1	1.621	-0.935778	0.325	HYPO	-	-	-	-	-	-	-	-	-	-	-	-	-	-	-	-
chr1	18964841	18965086	246	0.588	0.202	1	1.373	-1.54146	0.386	HYPO	-	-	-	-	-	-	-	-	-	-	-	-	-	-	-	-
chr1	18835560	18835894	335	0.774	0.282	1	1.023	-1.45664	0.492	HYPO	-	-	-	-	-	-	-	-	-	-	-	-	-	-	-	-
chr1	18602958	18603105	148	0.78	0.433	1	1.527	-0.849107	0.347	HYPO	-	-	-	O	-	-	O	transcript	LATS1	ENSSSCG00000004106	protein_coding	LATS1	large tumor suppressor kinase 1 [Source:HGNC Symbol;Acc:6514]	GO:0000086,GO:0000287,GO:0000819,GO:0000922,GO:0004672,GO:0004674,GO:0004713,GO:0005515,GO:0005524,GO:0006468,GO:0009755,GO:0016772,GO:0019901,GO:0030216,GO:0030833,GO:0033138,GO:0034613,GO:0035329,GO:0043254,GO:0045736,GO:0051220,GO:0090090	IPR000719,IPR001245,IPR011009	NA
chr1	17749109	17749164	56	0.733	0.199	1	0.905	-1.88104	0.534	HYPO	-	-	-	-	-	-	-	-	-	-	-	-	-	-	-	-
chr1	17622405	17622562	158	0.716	0.345	1	1.43	-1.05336	0.371	HYPO	-	-	-	O	-	-	O	transcript	-	ENSSSCG00000004092	protein_coding	None	Uncharacterized protein [Source:UniProtKB/TrEMBL;Acc:F1S7V9]	GO:0004329,GO:0005524,GO:0005739,GO:0009396	IPR000559,IPR027417	XM_001924731
chr1	17587346	17587375	30	0.692	0.345	1	1.527	-1.00418	0.347	HYPO	-	-	-	O	-	-	O	transcript	-	ENSSSCG00000004092	protein_coding	None	Uncharacterized protein [Source:UniProtKB/TrEMBL;Acc:F1S7V9]	GO:0004329,GO:0005524,GO:0005739,GO:0009396	IPR000559,IPR027417	XM_001924731
chr1	17488282	17488377	96	0.67	0.177	1	1.02	-1.92041	0.493	HYPO	-	-	-	-	-	-	-	-	-	-	-	-	-	-	-	-
chr1	17329531	17329628	98	0.95	0.125	1	0.277	-2.926	0.825	HYPO	-	-	-	-	-	-	-	-	-	-	-	-	-	-	-	-
chr1	17303911	17304096	186	0.745	0.274	1	1.086	-1.44306	0.471	HYPO	-	-	O	-	-	-	O	transcript	ZBTB2	ENSSSCG00000004090	protein_coding	ZBTB2	zinc finger and BTB domain containing 2 [Source:HGNC Symbol;Acc:20868]	GO:0003676,GO:0005515,GO:0005634,GO:0046872	IPR011333,IPR013069	XM_001929201
chr1	15779042	15779260	219	0.839	0.364	1	1.074	-1.20473	0.475	HYPO	-	-	-	-	-	-	-	-	-	-	-	-	-	-	-	-
chr1	14425458	14425569	112	0.862	0.384	1	1.065	-1.16658	0.478	HYPO	-	-	-	O	-	-	O	transcript	-	ENSSSCG00000004071	protein_coding	None	Uncharacterized protein [Source:UniProtKB/TrEMBL;Acc:F1SB22]	GO:0005515,GO:0005737,GO:0009966,GO:0016020	IPR001478,IPR010599,IPR011510,IPR013761,IPR019555,IPR021129	NA
chr1	14386170	14386513	344	0.688	0.32	1	1.442	-1.10434	0.368	HYPO	-	-	-	-	-	-	-	-	-	-	-	-	-	-	-	-
chr1	14070620	14070746	127	0.589	0.216	1	1.422	-1.44724	0.373	HYPO	-	-	-	O	-	-	O	transcript	SCAF8	ENSSSCG00000004070	protein_coding	SCAF8	SR-related CTD-associated factor 8 [Source:HGNC Symbol;Acc:20959]	GO:0000166,GO:0003676,GO:0005634,GO:0043175	IPR000504,IPR006903,IPR008942	NA
chr1	12086439	12086538	100	0.69	0.198	1	1.023	-1.8011	0.492	HYPO	-	-	-	-	-	-	-	-	-	-	-	-	-	-	-	-
chr1	11899199	11899574	376	0.69	0.349	1	1.552	-0.983369	0.341	HYPO	-	-	-	-	-	-	-	-	-	-	-	-	-	-	-	-
chr1	11522071	11522228	158	0.788	0.418	1	1.434	-0.914693	0.37	HYPO	-	-	-	O	-	-	O	transcript	ZDHHC14	ENSSSCG00000024528	protein_coding	ZDHHC14	zinc finger, DHHC-type containing 14 [Source:HGNC Symbol;Acc:20341]	GO:0008270,GO:0046872	IPR001594	XM_003121123
chr1	11336927	11337129	203	0.582	0.153	1	1.221	-1.92749	0.429	HYPO	-	-	-	-	-	-	-	-	-	-	-	-	-	-	-	-
chr1	11232010	11232412	403	0.692	0.29	1	1.314	-1.25472	0.402	HYPO	-	-	-	-	-	-	-	-	-	-	-	-	-	-	-	-
chr1	10976256	10976385	130	0.68	0.266	1	1.272	-1.35411	0.414	HYPO	-	-	-	-	-	-	-	-	-	-	-	-	-	-	-	-
chr1	10836271	10836443	173	0.512	0.094	1	1.258	-2.44541	0.418	HYPO	-	-	-	-	-	-	-	-	-	-	-	-	-	-	-	-
chr1	10573970	10574302	333	0.753	0.275	1	1.065	-1.45322	0.478	HYPO	-	-	-	-	-	-	-	-	-	-	-	-	-	-	-	-
chr1	10429979	10430056	78	0.613	0.286	1	1.612	-1.09987	0.327	HYPO	-	-	-	O	-	-	O	transcript	EZR	ENSSSCG00000004058	protein_coding	EZR	ezrin [Source:HGNC Symbol;Acc:12691]	GO:0001726,GO:0001931,GO:0003779,GO:0005515,GO:0005622,GO:0005730,GO:0005737,GO:0005829,GO:0005856,GO:0005884,GO:0005886,GO:0005902,GO:0005925,GO:0005932,GO:0007159,GO:0008092,GO:0015629,GO:0016324,GO:0019898,GO:0022614,GO:0030175,GO:0031623,GO:0035088,GO:0045177,GO:0050839,GO:0051015,GO:0051017	IPR000798,IPR008954,IPR011259,IPR018980	NA
chr1	10395035	10395058	24	0.156	0.712	1	0.847	2.19033	0.556	HYPER	-	-	-	-	-	-	-	-	-	-	-	-	-	-	-	-
chr1	10381260	10381303	44	0.78	0	1	0.358	-12.9293	0.78	HYPO	-	-	-	-	-	-	-	-	-	-	-	-	-	-	-	-
chr1	10295503	10295587	85	0.713	0.295	1	1.258	-1.27319	0.418	HYPO	-	-	-	-	-	-	-	-	-	-	-	-	-	-	-	-
chr1	10237346	10237848	503	0.711	0.306	1	1.304	-1.21632	0.405	HYPO	-	-	-	-	-	-	-	-	-	-	-	-	-	-	-	-
chr1	9997226	9997602	377	0.683	0.355	1	1.608	-0.944067	0.328	HYPO	-	-	-	-	-	-	-	-	-	-	-	-	-	-	-	-
chr1	9638764	9638827	64	0.802	0.438	1	1.458	-0.872671	0.364	HYPO	-	-	-	-	-	-	-	-	-	-	-	-	-	-	-	-
chr1	9380901	9380949	49	0.243	0.767	1	0.932	1.65827	0.524	HYPER	-	-	-	-	O	-	O	transcript	MRPL18	ENSSSCG00000004047	protein_coding	MRPL18	mitochondrial ribosomal protein L18 [Source:HGNC Symbol;Acc:14477]	GO:0003735,GO:0005622,GO:0005739,GO:0005840,GO:0006412,GO:0008097,GO:0035928	IPR005484	XM_001928356
chr1	9247083	9247231	149	0.44	0.875	1	1.201	0.991779	0.435	HYPER	-	-	-	O	-	-	O	transcript	IGF2R	ENSSSCG00000004044	protein_coding	IGF2R	Sus scrofa insulin-like growth factor 2 receptor (IGF2R), mRNA. [Source:RefSeq mRNA;Acc:NM_001244473]	GO:0005215,GO:0005737,GO:0006810,GO:0016021	IPR000479,IPR000562,IPR009011,IPR013806,IPR018939	NM_001244473
chr1	9225019	9225343	325	0.709	0.308	1	1.318	-1.20286	0.401	HYPO	-	-	-	O	-	-	O	transcript	IGF2R	ENSSSCG00000004044	protein_coding	IGF2R	Sus scrofa insulin-like growth factor 2 receptor (IGF2R), mRNA. [Source:RefSeq mRNA;Acc:NM_001244473]	GO:0005215,GO:0005737,GO:0006810,GO:0016021	IPR000479,IPR000562,IPR009011,IPR013806,IPR018939	NM_001244473
chr1	8723788	8723898	111	0.649	0.208	1	1.181	-1.64163	0.441	HYPO	-	-	-	-	-	-	-	-	-	-	-	-	-	-	-	-
chr1	8504609	8504729	121	0.214	0.617	1	1.311	1.52766	0.403	HYPER	-	-	-	O	-	-	O	transcript	-	ENSSSCG00000025030	protein_coding	None	Uncharacterized protein [Source:UniProtKB/TrEMBL;Acc:I3LNR5]	NA	NA	NA
chr1	8235890	8235932	43	0.73	0.276	1	1.139	-1.40323	0.454	HYPO	-	-	-	O	-	-	O	transcript	-	ENSSSCG00000026205	protein_coding	None	Uncharacterized protein [Source:UniProtKB/TrEMBL;Acc:I3LF80]	GO:0004842,GO:0005739,GO:0005829,GO:0008270,GO:0016567,GO:0016881,GO:0046872	IPR002867,IPR003977	NA
chr1	8217808	8217876	69	0.264	0.617	1	1.502	1.22473	0.353	HYPER	-	-	-	O	-	-	O	transcript	-	ENSSSCG00000026205	protein_coding	None	Uncharacterized protein [Source:UniProtKB/TrEMBL;Acc:I3LF80]	GO:0004842,GO:0005739,GO:0005829,GO:0008270,GO:0016567,GO:0016881,GO:0046872	IPR002867,IPR003977	NA
chr1	8205681	8205862	182	0.708	0.25	1	1.126	-1.50182	0.458	HYPO	-	-	-	O	-	-	O	transcript	-	ENSSSCG00000026205	protein_coding	None	Uncharacterized protein [Source:UniProtKB/TrEMBL;Acc:I3LF80]	GO:0004842,GO:0005739,GO:0005829,GO:0008270,GO:0016567,GO:0016881,GO:0046872	IPR002867,IPR003977	NA
chr1	7876476	7876662	187	0.789	0.323	1	1.101	-1.28849	0.466	HYPO	-	-	-	-	-	-	-	-	-	-	-	-	-	-	-	-
chr1	7411745	7411968	224	0.191	0.643	1	1.145	1.75125	0.452	HYPER	-	-	-	O	-	-	O	transcript	PARK2	ENSSSCG00000004032	protein_coding	PARK2	Sus scrofa parkinson protein 2, E3 ubiquitin protein ligase (parkin) (PARK2), mRNA. [Source:RefSeq mRNA;Acc:NM_001044603]	GO:0004842,GO:0005515,GO:0005739,GO:0005829,GO:0016567,GO:0016881	IPR000626,IPR003977,IPR019956,IPR022617	NM_001044603
chr1	7320659	7320706	48	0.471	0.91	1	1.187	0.950139	0.439	HYPER	-	-	-	O	-	-	O	transcript	PARK2	ENSSSCG00000004032	protein_coding	PARK2	Sus scrofa parkinson protein 2, E3 ubiquitin protein ligase (parkin) (PARK2), mRNA. [Source:RefSeq mRNA;Acc:NM_001044603]	GO:0004842,GO:0005515,GO:0005739,GO:0005829,GO:0016567,GO:0016881	IPR000626,IPR003977,IPR019956,IPR022617	NM_001044603
chr1	7194741	7195466	726	0.762	0.221	1	0.886	-1.78574	0.541	HYPO	-	-	-	-	-	-	-	-	-	-	-	-	-	-	-	-
chr1	6582313	6582460	148	0.662	0.264	1	1.329	-1.32629	0.398	HYPO	-	-	-	-	-	-	-	-	-	-	-	-	-	-	-	-
chr1	6556597	6556751	155	0.688	0.219	1	1.092	-1.65148	0.469	HYPO	-	-	-	-	-	-	-	-	-	-	-	-	-	-	-	-
chr1	5014201	5014745	545	0.762	0.309	1	1.142	-1.30218	0.453	HYPO	-	-	-	-	-	-	-	-	-	-	-	-	-	-	-	-
chr1	4996142	4996283	142	0.68	0.318	1	1.466	-1.09651	0.362	HYPO	-	-	-	-	-	-	-	-	-	-	-	-	-	-	-	-
chr1	4878436	4878865	430	0.65	0.301	1	1.518	-1.11068	0.349	HYPO	-	-	-	-	-	-	-	-	-	-	-	-	-	-	-	-
chr1	4169132	4169156	25	0.777	0.358	1	1.255	-1.11796	0.419	HYPO	-	-	-	-	-	-	-	-	-	-	-	-	-	-	-	-
chr1	4127610	4127694	85	0.751	0.299	1	1.145	-1.32867	0.452	HYPO	-	-	-	-	-	-	-	-	-	-	-	-	-	-	-	-
chr1	3765529	3765656	128	0.204	0.786	1	0.781	1.94596	0.582	HYPER	-	-	-	-	-	-	-	-	-	-	-	-	-	-	-	-
chr1	3715514	3715723	210	0.713	0.364	1	1.518	-0.969964	0.349	HYPO	O	-	-	-	-	-	O	transcript	SFT2D1	ENSSSCG00000004020	protein_coding	SFT2D1	SFT2 domain containing 1 [Source:HGNC Symbol;Acc:21102]	GO:0006810,GO:0016021,GO:0016192	IPR007305	NM_001244534
chr1	3594691	3595177	487	0.568	0.206	1	1.466	-1.46325	0.362	HYPO	-	-	-	O	-	-	O	transcript	RPS6KA2	ENSSSCG00000004022	protein_coding	RPS6KA2	ribosomal protein S6 kinase, 90kDa, polypeptide 2 [Source:HGNC Symbol;Acc:10431]	GO:0000166,GO:0000287,GO:0001556,GO:0002035,GO:0004672,GO:0004674,GO:0004711,GO:0004713,GO:0005515,GO:0005524,GO:0005634,GO:0005737,GO:0005819,GO:0006468,GO:0007243,GO:0007507,GO:0008285,GO:0009103,GO:0010628,GO:0010659,GO:0016020,GO:0016301,GO:0016310,GO:0016740,GO:0016772,GO:0016773,GO:0018105,GO:0043065,GO:0045786,GO:0045835,GO:0060047,GO:0070613,GO:0071322	IPR000719,IPR001245,IPR010440,IPR011009,IPR017892	XM_003121097
chr1	3580965	3581094	130	0.604	0.235	1	1.438	-1.36189	0.369	HYPO	-	-	O	O	-	-	O	transcript	RPS6KA2	ENSSSCG00000004022	protein_coding	RPS6KA2	ribosomal protein S6 kinase, 90kDa, polypeptide 2 [Source:HGNC Symbol;Acc:10431]	GO:0000166,GO:0000287,GO:0001556,GO:0002035,GO:0004672,GO:0004674,GO:0004711,GO:0004713,GO:0005515,GO:0005524,GO:0005634,GO:0005737,GO:0005819,GO:0006468,GO:0007243,GO:0007507,GO:0008285,GO:0009103,GO:0010628,GO:0010659,GO:0016020,GO:0016301,GO:0016310,GO:0016740,GO:0016772,GO:0016773,GO:0018105,GO:0043065,GO:0045786,GO:0045835,GO:0060047,GO:0070613,GO:0071322	IPR000719,IPR001245,IPR010440,IPR011009,IPR017892	XM_003121097
chr1	3564579	3565001	423	0.687	0.308	1	1.399	-1.15738	0.379	HYPO	-	-	-	-	-	-	-	-	-	-	-	-	-	-	-	-
chr1	3541498	3542217	720	0.633	0.287	1	1.531	-1.14115	0.346	HYPO	-	-	-	-	-	-	-	-	-	-	-	-	-	-	-	-
chr1	3511114	3511153	40	0.69	0.316	1	1.419	-1.12667	0.374	HYPO	-	-	-	-	-	-	-	-	-	-	-	-	-	-	-	-
chr1	3485477	3485588	112	0.137	0.645	1	0.977	2.23512	0.508	HYPER	-	-	-	-	-	-	-	-	-	-	-	-	-	-	-	-
chr1	3327281	3327509	229	0.602	0.257	1	1.535	-1.228	0.345	HYPO	-	-	-	-	-	-	-	-	-	-	-	-	-	-	-	-
chr1	3069534	3069705	172	0.812	0.478	1	1.582	-0.764469	0.334	HYPO	-	-	-	-	-	-	-	-	-	-	-	-	-	-	-	-
chr1	3063686	3063918	233	0.831	0.297	1	0.905	-1.48439	0.534	HYPO	-	-	-	-	-	-	-	-	-	-	-	-	-	-	-	-
chr1	3027709	3027784	76	0.159	0.581	1	1.244	1.86951	0.422	HYPER	-	-	-	-	-	-	-	-	-	-	-	-	-	-	-	-
chr1	2929196	2929282	87	0.688	0.354	1	1.582	-0.958659	0.334	HYPO	-	-	-	-	-	-	-	-	-	-	-	-	-	-	-	-
chr1	2895339	2895592	254	0.825	0.356	1	1.092	-1.21252	0.469	HYPO	-	-	-	-	-	-	-	-	-	-	-	-	-	-	-	-
chr1	2819257	2819415	159	0.263	0.717	1	1.139	1.44691	0.454	HYPER	-	-	-	-	-	-	-	-	-	-	-	-	-	-	-	-
chr1	2786641	2786762	122	0.676	0.348	1	1.608	-0.957936	0.328	HYPO	-	-	-	O	-	-	O	transcript	MLLT4	ENSSSCG00000004018	protein_coding	MLLT4	myeloid/lymphoid or mixed-lineage leukemia (trithorax homolog, Drosophila); translocated to, 4 [Source:HGNC Symbol;Acc:7137]	GO:0005515,GO:0005634,GO:0005737,GO:0005886,GO:0005911,GO:0005912,GO:0005913,GO:0007165,GO:0030054,GO:0045177,GO:0050839	IPR000159,IPR000253,IPR001478,IPR008984,IPR018444	XM_003121094
chr1	2764550	2764915	366	0.592	0.182	1	1.286	-1.70166	0.41	HYPO	-	-	O	O	-	-	O	transcript	MLLT4	ENSSSCG00000004018	protein_coding	MLLT4	myeloid/lymphoid or mixed-lineage leukemia (trithorax homolog, Drosophila); translocated to, 4 [Source:HGNC Symbol;Acc:7137]	GO:0005515,GO:0005634,GO:0005737,GO:0005886,GO:0005911,GO:0005912,GO:0005913,GO:0007165,GO:0030054,GO:0045177,GO:0050839	IPR000159,IPR000253,IPR001478,IPR008984,IPR018444	XM_003121094
chr1	2764089	2764130	42	0.654	0.3	1	1.498	-1.12433	0.354	HYPO	-	-	-	O	-	-	O	transcript	MLLT4	ENSSSCG00000004018	protein_coding	MLLT4	myeloid/lymphoid or mixed-lineage leukemia (trithorax homolog, Drosophila); translocated to, 4 [Source:HGNC Symbol;Acc:7137]	GO:0005515,GO:0005634,GO:0005737,GO:0005886,GO:0005911,GO:0005912,GO:0005913,GO:0007165,GO:0030054,GO:0045177,GO:0050839	IPR000159,IPR000253,IPR001478,IPR008984,IPR018444	XM_003121094
chr1	2664589	2664738	150	0.613	0.15	1	1.111	-2.03092	0.463	HYPO	-	-	-	O	-	-	O	transcript,transcript	FRMD1,FRMD1	ENSSSCG00000004017,ENSSSCG00000004017	protein_coding,protein_coding	FRMD1,FRMD1	FERM domain containing 1 [Source:HGNC Symbol;Acc:21240],FERM domain containing 1 [Source:HGNC Symbol;Acc:21240]	GO:0005856,GO:0005856	IPR018979,IPR019748,IPR018980,IPR019748	NA,NA
chr1	2536517	2536592	76	0.929	0.317	1	0.708	-1.5512	0.612	HYPO	-	-	-	-	-	-	-	-	-	-	-	-	-	-	-	-
chr1	2531768	2531844	77	0.275	0.704	1	1.221	1.35614	0.429	HYPER	-	-	-	-	-	-	-	-	-	-	-	-	-	-	-	-
chr1	2458525	2458729	205	0.658	0.314	1	1.539	-1.06732	0.344	HYPO	-	-	-	-	-	O	-	-	-	-	-	-	-	-	-	-
chr1	2438480	2438510	31	0.804	0.392	1	1.279	-1.03634	0.412	HYPO	-	-	-	-	-	-	-	-	-	-	-	-	-	-	-	-
chr1	2430365	2430419	55	0.528	0.207	1	1.639	-1.35091	0.321	HYPO	-	-	-	-	-	-	-	-	-	-	-	-	-	-	-	-
chr1	2387919	2388034	116	0.758	0.17	1	0.766	-2.15666	0.588	HYPO	-	-	-	-	-	-	-	-	-	-	-	-	-	-	-	-
chr1	2381208	2381840	633	0.77	0.076	1	0.527	-3.34079	0.694	HYPO	-	-	-	-	-	-	-	-	-	-	-	-	-	-	-	-
chr1	2340247	2340320	74	0.761	0.151	1	0.713	-2.33335	0.61	HYPO	-	-	-	O	-	-	O	transcript	SMOC2	ENSSSCG00000004013	protein_coding	SMOC2	Uncharacterized protein [Source:UniProtKB/TrEMBL;Acc:F1SBZ8]	GO:0005509,GO:0005515,GO:0005578,GO:0007165	IPR000716,IPR002350,IPR019577	NA
chr1	2303479	2303709	231	0.767	0.205	1	0.831	-1.9036	0.562	HYPO	-	-	-	O	-	-	O	transcript	SMOC2	ENSSSCG00000004013	protein_coding	SMOC2	Uncharacterized protein [Source:UniProtKB/TrEMBL;Acc:F1SBZ8]	GO:0005509,GO:0005515,GO:0005578,GO:0007165	IPR000716,IPR002350,IPR019577	NA
chr1	2066096	2066292	197	0.619	0.271	1	1.522	-1.19165	0.348	HYPO	-	-	-	-	-	-	-	-	-	-	-	-	-	-	-	-
chr1	2040165	2040229	65	0.682	0.364	1	1.652	-0.905833	0.318	HYPO	-	-	-	-	-	-	-	-	-	-	-	-	-	-	-	-
chr1	1997729	1997884	156	0.686	0.246	1	1.184	-1.47955	0.44	HYPO	-	-	-	-	-	-	-	-	-	-	-	-	-	-	-	-
chr1	1941902	1941964	63	0.483	0.814	1	1.595	0.753006	0.331	HYPER	-	-	-	-	-	-	-	-	-	-	-	-	-	-	-	-
chr1	1929715	1929769	55	0.848	0.195	1	0.615	-2.12059	0.653	HYPO	-	-	-	-	-	-	-	-	-	-	-	-	-	-	-	-
chr1	1843427	1843563	137	0.748	0.331	1	1.262	-1.17621	0.417	HYPO	-	-	-	-	-	-	-	-	-	-	-	-	-	-	-	-
chr1	1644317	1644385	69	0.721	0.384	1	1.569	-0.908893	0.337	HYPO	-	-	-	-	-	-	-	-	-	-	-	-	-	-	-	-
chr1	1638025	1638294	270	0.793	0.324	1	1.092	-1.29133	0.469	HYPO	-	-	-	-	-	-	-	-	-	-	-	-	-	-	-	-
chr1	1605442	1605733	292	0.7	0.277	1	1.241	-1.33747	0.423	HYPO	-	-	-	O	-	-	O	transcript	THBS2	ENSSSCG00000004012	protein_coding	THBS2	thrombospondin 2 [Source:HGNC Symbol;Acc:11786]	GO:0005509,GO:0005515,GO:0005576,GO:0005604,GO:0007155,GO:0016525,GO:0031012	IPR000884,IPR001007,IPR001881,IPR003367,IPR008859,IPR008985	XM_003121075
chr1	814272	814547	276	0.648	0.278	1	1.434	-1.22091	0.37	HYPO	-	-	-	-	-	-	-	-	-	-	-	-	-	-	-	-
chr1	592555	592835	281	0.774	0.214	1	0.836	-1.85472	0.56	HYPO	-	-	-	-	-	-	-	-	-	-	-	-	-	-	-	-
chr1	556671	556891	221	0.613	0.257	1	1.49	-1.25412	0.356	HYPO	-	-	-	-	-	-	-	-	-	-	-	-	-	-	-	-
chr10	77828504	77828763	260	0.644	0.251	1	1.347	-1.35937	0.393	HYPO	-	-	-	-	-	-	-	-	-	-	-	-	-	-	-	-
chr10	76435694	76435871	178	0.683	0.267	1	1.265	-1.35505	0.416	HYPO	-	-	-	-	-	-	-	-	-	-	-	-	-	-	-	-
chr10	76256207	76256218	12	0.78	0.302	1	1.065	-1.36893	0.478	HYPO	-	-	-	O	-	-	O	transcript	ZYMND11	ENSSSCG00000011166	protein_coding	ZYMND11	Uncharacterized protein [Source:UniProtKB/TrEMBL;Acc:F1RX42]	GO:0005515,GO:0005634,GO:0005737,GO:0008270,GO:0043124,GO:0046329,GO:0046872,GO:2001237	IPR000313,IPR001487,IPR011011	XM_003130850
chr10	76214078	76214202	125	0.855	0.196	1	0.601	-2.12507	0.659	HYPO	-	-	-	-	-	-	-	-	-	-	-	-	-	-	-	-
chr10	76207369	76207720	352	0.794	0.361	1	1.207	-1.13714	0.433	HYPO	-	-	-	-	-	-	-	-	-	-	-	-	-	-	-	-
chr10	76204566	76204646	81	0.747	0.18	1	0.818	-2.05311	0.567	HYPO	-	-	-	-	-	-	-	-	-	-	-	-	-	-	-	-
chr10	76171743	76171984	242	0.636	0.308	1	1.608	-1.0461	0.328	HYPO	-	-	O	O	-	-	O	transcript	-	ENSSSCG00000011165	protein_coding	None	Uncharacterized protein [Source:UniProtKB/TrEMBL;Acc:F1RX43]	GO:0003824,GO:0008152	IPR000873	NA
chr10	76170189	76170687	499	0.656	0.317	1	1.56	-1.04921	0.339	HYPO	-	-	-	O	-	-	O	transcript	-	ENSSSCG00000011165	protein_coding	None	Uncharacterized protein [Source:UniProtKB/TrEMBL;Acc:F1RX43]	GO:0003824,GO:0008152	IPR000873	NA
chr10	76165804	76166248	445	0.752	0.325	1	1.227	-1.21029	0.427	HYPO	-	-	-	-	-	-	-	-	-	-	-	-	-	-	-	-
chr10	76151194	76151287	94	0.218	0.628	1	1.286	1.52644	0.41	HYPER	-	-	-	-	-	-	-	-	-	-	-	-	-	-	-	-
chr10	76128912	76129024	113	0.626	0.29	1	1.573	-1.11011	0.336	HYPO	-	-	-	-	-	-	-	-	-	-	-	-	-	-	-	-
chr10	76114730	76115069	340	0.636	0.266	1	1.434	-1.2576	0.37	HYPO	-	-	-	-	-	-	-	-	-	-	-	-	-	-	-	-
chr10	76089272	76089374	103	0.792	0.32	1	1.083	-1.30743	0.472	HYPO	-	-	-	O	-	-	O	transcript	-	ENSSSCG00000011163	protein_coding	None	Uncharacterized protein [Source:UniProtKB/TrEMBL;Acc:F1RX45]	GO:0005634,GO:0008134	IPR010506	NA
chr10	76028346	76028375	30	0.665	0.331	1	1.582	-1.00652	0.334	HYPO	-	-	-	-	-	-	-	-	-	-	-	-	-	-	-	-
chr10	75970430	75971085	656	0.702	0.323	1	1.399	-1.11994	0.379	HYPO	-	-	-	-	-	-	-	-	-	-	-	-	-	-	-	-
chr10	75956855	75956971	117	0.817	0.247	1	0.811	-1.72583	0.57	HYPO	-	-	-	-	-	-	-	-	-	-	-	-	-	-	-	-
chr10	75806684	75806781	98	0.701	0.352	1	1.518	-0.993839	0.349	HYPO	-	-	-	-	-	-	-	-	-	-	-	-	-	-	-	-
chr10	75801690	75801815	126	0.792	0.262	1	0.916	-1.59593	0.53	HYPO	-	-	-	-	-	-	-	-	-	-	-	-	-	-	-	-
chr10	75780826	75781033	208	0.588	0.116	1	1.083	-2.34169	0.472	HYPO	-	-	-	-	-	-	-	-	-	-	-	-	-	-	-	-
chr10	75724418	75724630	213	0.645	0.243	1	1.314	-1.40834	0.402	HYPO	-	-	-	-	-	-	-	-	-	-	-	-	-	-	-	-
chr10	75714442	75714497	56	0.659	0.238	1	1.248	-1.46932	0.421	HYPO	-	-	-	-	-	-	-	-	-	-	-	-	-	-	-	-
chr10	75690925	75690973	49	0.605	0.243	1	1.466	-1.31598	0.362	HYPO	-	-	-	O	-	-	O	transcript	LARP4B	ENSSSCG00000011162	protein_coding	LARP4B	La ribonucleoprotein domain family, member 4B [Source:HGNC Symbol;Acc:28987]	GO:0003676,GO:0005829,GO:0010494,GO:0042788,GO:0045727	IPR006630	XM_003130847
chr10	75672054	75672146	93	0.764	0.412	1	1.506	-0.890928	0.352	HYPO	-	-	-	O	-	-	O	transcript	LARP4B	ENSSSCG00000011162	protein_coding	LARP4B	La ribonucleoprotein domain family, member 4B [Source:HGNC Symbol;Acc:28987]	GO:0003676,GO:0005829,GO:0010494,GO:0042788,GO:0045727	IPR006630	XM_003130847
chr10	75671625	75671689	65	0.557	0.181	1	1.411	-1.62169	0.376	HYPO	-	-	-	O	-	-	O	transcript	LARP4B	ENSSSCG00000011162	protein_coding	LARP4B	La ribonucleoprotein domain family, member 4B [Source:HGNC Symbol;Acc:28987]	GO:0003676,GO:0005829,GO:0010494,GO:0042788,GO:0045727	IPR006630	XM_003130847
chr10	75625748	75625797	50	0.25	0.641	1	1.354	1.3584	0.391	HYPER	-	-	-	-	-	-	-	-	-	-	-	-	-	-	-	-
chr10	75590554	75590764	211	0.745	0.327	1	1.258	-1.18795	0.418	HYPO	-	-	-	-	-	-	-	-	-	-	-	-	-	-	-	-
chr10	75299739	75300070	332	0.667	0.341	1	1.617	-0.967915	0.326	HYPO	-	-	-	-	O	-	O	transcript	ADARB2	ENSSSCG00000011160	protein_coding	ADARB2	adenosine deaminase, RNA-specific, B2 (non-functional) [Source:HGNC Symbol;Acc:227]	GO:0003723,GO:0004000,GO:0005634,GO:0005737,GO:0005739,GO:0006396	IPR002466,IPR014720	NA
chr10	75270479	75271099	621	0.212	0.644	1	1.211	1.603	0.432	HYPER	-	-	O	O	-	-	O	transcript	ADARB2	ENSSSCG00000011160	protein_coding	ADARB2	adenosine deaminase, RNA-specific, B2 (non-functional) [Source:HGNC Symbol;Acc:227]	GO:0003723,GO:0004000,GO:0005634,GO:0005737,GO:0005739,GO:0006396	IPR002466,IPR014720	NA
chr10	75268461	75268724	264	0.757	0.411	1	1.531	-0.881155	0.346	HYPO	-	-	-	O	-	-	O	transcript	ADARB2	ENSSSCG00000011160	protein_coding	ADARB2	adenosine deaminase, RNA-specific, B2 (non-functional) [Source:HGNC Symbol;Acc:227]	GO:0003723,GO:0004000,GO:0005634,GO:0005737,GO:0005739,GO:0006396	IPR002466,IPR014720	NA
chr10	75256531	75256581	51	0.64	0.306	1	1.582	-1.06454	0.334	HYPO	-	-	-	O	-	-	O	transcript	ADARB2	ENSSSCG00000011160	protein_coding	ADARB2	adenosine deaminase, RNA-specific, B2 (non-functional) [Source:HGNC Symbol;Acc:227]	GO:0003723,GO:0004000,GO:0005634,GO:0005737,GO:0005739,GO:0006396	IPR002466,IPR014720	NA
chr10	75254163	75254215	53	0.639	0.1	1	0.891	-2.67582	0.539	HYPO	-	-	-	O	-	-	O	transcript	ADARB2	ENSSSCG00000011160	protein_coding	ADARB2	adenosine deaminase, RNA-specific, B2 (non-functional) [Source:HGNC Symbol;Acc:227]	GO:0003723,GO:0004000,GO:0005634,GO:0005737,GO:0005739,GO:0006396	IPR002466,IPR014720	NA
chr10	75251365	75251453	89	0.665	0.243	1	1.244	-1.4524	0.422	HYPO	-	-	-	O	-	-	O	transcript	ADARB2	ENSSSCG00000011160	protein_coding	ADARB2	adenosine deaminase, RNA-specific, B2 (non-functional) [Source:HGNC Symbol;Acc:227]	GO:0003723,GO:0004000,GO:0005634,GO:0005737,GO:0005739,GO:0006396	IPR002466,IPR014720	NA
chr10	75224880	75224977	98	0.241	0.62	1	1.399	1.36324	0.379	HYPER	-	-	-	O	-	-	O	transcript	ADARB2	ENSSSCG00000011160	protein_coding	ADARB2	adenosine deaminase, RNA-specific, B2 (non-functional) [Source:HGNC Symbol;Acc:227]	GO:0003723,GO:0004000,GO:0005634,GO:0005737,GO:0005739,GO:0006396	IPR002466,IPR014720	NA
chr10	75193949	75194230	282	0.725	0.208	1	0.951	-1.8014	0.517	HYPO	-	-	-	-	-	-	-	-	-	-	-	-	-	-	-	-
chr10	75139037	75139061	25	0.8	0.269	1	0.913	-1.57239	0.531	HYPO	-	-	-	-	-	-	-	-	-	-	-	-	-	-	-	-
chr10	75102860	75102961	102	0.794	0.271	1	0.935	-1.55085	0.523	HYPO	-	-	-	-	-	-	-	-	-	-	-	-	-	-	-	-
chr10	75010615	75010677	63	0.212	0.778	1	0.821	1.87571	0.566	HYPER	-	-	-	-	-	-	-	-	-	-	-	-	-	-	-	-
chr10	74924656	74924921	266	0.783	0.316	1	1.098	-1.30909	0.467	HYPO	-	-	-	-	-	-	-	-	-	-	-	-	-	-	-	-
chr10	74893652	74893779	128	0.751	0.169	1	0.781	-2.15179	0.582	HYPO	-	-	-	-	-	-	-	-	-	-	-	-	-	-	-	-
chr10	74798738	74798788	51	0.815	0.289	1	0.927	-1.49573	0.526	HYPO	-	-	-	-	-	-	-	-	-	-	-	-	-	-	-	-
chr10	74764516	74764571	56	0.691	0.15	1	0.886	-2.20372	0.541	HYPO	-	-	-	-	-	-	-	-	-	-	-	-	-	-	-	-
chr10	74699946	74700039	94	0.652	0.291	1	1.47	-1.16385	0.361	HYPO	-	-	-	-	-	-	-	-	-	-	-	-	-	-	-	-
chr10	74574544	74574645	102	0.662	0.211	1	1.148	-1.64959	0.451	HYPO	-	-	-	-	-	-	-	-	-	-	-	-	-	-	-	-
chr10	74453251	74453546	296	0.72	0.354	1	1.45	-1.02425	0.366	HYPO	-	-	-	-	-	-	-	-	-	-	-	-	-	-	-	-
chr10	74361996	74362196	201	0.259	0.734	1	1.074	1.50283	0.475	HYPER	-	-	-	-	-	-	-	-	-	-	-	-	-	-	-	-
chr10	74053923	74054025	103	0.634	0.281	1	1.502	-1.17391	0.353	HYPO	-	-	-	-	-	-	-	-	-	-	-	-	-	-	-	-
chr10	73799930	73800011	82	0.721	0.167	1	0.852	-2.11015	0.554	HYPO	-	-	-	-	-	-	-	-	-	-	-	-	-	-	-	-
chr10	73483776	73483897	122	0.268	0.707	1	1.187	1.39948	0.439	HYPER	-	-	-	-	-	-	-	-	-	-	-	-	-	-	-	-
chr10	73480618	73480641	24	0.214	0.726	1	0.966	1.76236	0.512	HYPER	-	-	-	-	-	-	-	-	-	-	-	-	-	-	-	-
chr10	73466544	73466645	102	0.657	0.289	1	1.442	-1.18482	0.368	HYPO	-	-	-	-	-	-	-	-	-	-	-	-	-	-	-	-
chr10	73386808	73386937	130	0.774	0.228	1	0.873	-1.7633	0.546	HYPO	-	-	-	-	-	-	-	-	-	-	-	-	-	-	-	-
chr10	72938666	72938895	230	0.629	0.294	1	1.577	-1.09724	0.335	HYPO	-	-	-	-	-	-	-	-	-	-	-	-	-	-	-	-
chr10	72909114	72909436	323	0.572	0.252	1	1.643	-1.18259	0.32	HYPO	-	-	-	-	-	-	-	-	-	-	-	-	-	-	-	-
chr10	72840418	72840464	47	0.301	0.638	1	1.569	1.08379	0.337	HYPER	-	-	-	-	-	-	-	-	-	-	-	-	-	-	-	-
chr10	72817689	72817999	311	0.743	0.259	1	1.047	-1.52041	0.484	HYPO	-	-	-	-	-	-	-	-	-	-	-	-	-	-	-	-
chr10	72778201	72778473	273	0.55	0.196	1	1.498	-1.48858	0.354	HYPO	-	-	-	-	-	-	-	-	-	-	-	-	-	-	-	-
chr10	72671843	72672213	371	0.633	0.292	1	1.552	-1.11624	0.341	HYPO	-	-	-	-	-	-	-	-	-	-	-	-	-	-	-	-
chr10	72529992	72530023	32	0.689	0.238	1	1.148	-1.53354	0.451	HYPO	-	-	-	-	-	-	-	-	-	-	-	-	-	-	-	-
chr10	72392990	72393229	240	0.667	0.301	1	1.45	-1.14792	0.366	HYPO	-	-	-	-	-	-	-	-	-	-	-	-	-	-	-	-
chr10	72368663	72369065	403	0.627	0.28	1	1.527	-1.16304	0.347	HYPO	-	-	-	-	-	-	-	-	-	-	-	-	-	-	-	-
chr10	71198697	71198863	167	0.679	0.208	1	1.086	-1.70683	0.471	HYPO	-	-	-	O	-	-	O	transcript	FBXO18	ENSSSCG00000030030	protein_coding	FBXO18	F-box protein, helicase, 18 [Source:HGNC Symbol;Acc:13620]	GO:0003677,GO:0004003,GO:0005524,GO:0005634,GO:0016787	IPR014016,IPR027417	NA
chr10	71119410	71119951	542	0.588	0.223	1	1.454	-1.39877	0.365	HYPO	-	-	-	-	-	-	-	-	-	-	-	-	-	-	-	-
chr10	71104163	71104284	122	0.512	0.141	1	1.43	-1.86045	0.371	HYPO	-	-	-	O	-	-	O	transcript	IL15RA	ENSSSCG00000021815	protein_coding	IL15RA	interleukin 15 receptor, alpha [Source:HGNC Symbol;Acc:5978]	GO:0005515,GO:0005886,GO:0031410,GO:0032825	NA	XM_003357781
chr10	71091318	71091504	187	0.684	0.23	1	1.139	-1.57236	0.454	HYPO	-	-	-	-	-	-	-	-	-	-	-	-	-	-	-	-
chr10	70796721	70796815	95	0.839	0.201	1	0.648	-2.06148	0.638	HYPO	-	-	-	-	-	-	-	-	-	-	-	-	-	-	-	-
chr10	70781091	70781250	160	0.538	0.214	1	1.625	-1.33	0.324	HYPO	-	-	-	-	-	-	-	-	-	-	-	-	-	-	-	-
chr10	70646764	70647156	393	0.683	0.282	1	1.318	-1.27619	0.401	HYPO	-	-	O	O	-	-	O	transcript	PRKCQ	ENSSSCG00000011131	protein_coding	PRKCQ	protein kinase C, theta [Source:HGNC Symbol;Acc:9410]	GO:0000166,GO:0001772,GO:0004672,GO:0004674,GO:0004697,GO:0005515,GO:0005524,GO:0005737,GO:0005886,GO:0006355,GO:0006468,GO:0006509,GO:0016301,GO:0016310,GO:0016740,GO:0016772,GO:0032740,GO:0032753,GO:0035556,GO:0042102,GO:0042802,GO:0045086,GO:0046627,GO:0046872,GO:0050870,GO:0051092,GO:0070233,GO:0090330,GO:2000318,GO:2000570	IPR000719,IPR001245,IPR002219,IPR008973,IPR011009,IPR017892,IPR020454	NA
chr10	70399659	70399810	152	0.201	0.564	1	1.462	1.4885	0.363	HYPER	-	-	-	-	-	-	-	-	-	-	-	-	-	-	-	-
chr10	70362080	70362864	785	0.659	0.252	1	1.297	-1.38685	0.407	HYPO	-	-	-	-	-	-	-	-	-	-	-	-	-	-	-	-
chr10	70285154	70286231	1078	0.308	0.651	1	1.543	1.07973	0.343	HYPER	-	-	-	-	-	-	-	-	-	-	-	-	-	-	-	-
chr10	70187521	70187660	140	0.649	0.153	1	1.011	-2.08469	0.496	HYPO	-	-	-	O	-	-	O	transcript	SFMBT2	ENSSSCG00000024480	protein_coding	SFMBT2	Scm-like with four mbt domains 2 [Source:HGNC Symbol;Acc:20256]	GO:0005515,GO:0005634,GO:0006355,GO:0010629,GO:0042393,GO:0043565	IPR003118,IPR004092,IPR013761,IPR021129,IPR021987	NA
chr10	70163986	70164790	805	0.621	0.3	1	1.639	-1.04963	0.321	HYPO	-	-	-	O	-	-	O	transcript	SFMBT2	ENSSSCG00000024480	protein_coding	SFMBT2	Scm-like with four mbt domains 2 [Source:HGNC Symbol;Acc:20256]	GO:0005515,GO:0005634,GO:0006355,GO:0010629,GO:0042393,GO:0043565	IPR003118,IPR004092,IPR013761,IPR021129,IPR021987	NA
chr10	70159346	70159454	109	0.664	0.281	1	1.384	-1.24061	0.383	HYPO	-	-	-	O	-	-	O	transcript	SFMBT2	ENSSSCG00000024480	protein_coding	SFMBT2	Scm-like with four mbt domains 2 [Source:HGNC Symbol;Acc:20256]	GO:0005515,GO:0005634,GO:0006355,GO:0010629,GO:0042393,GO:0043565	IPR003118,IPR004092,IPR013761,IPR021129,IPR021987	NA
chr10	70157699	70157839	141	0.672	0.213	1	1.123	-1.65761	0.459	HYPO	-	-	-	O	-	-	O	transcript	SFMBT2	ENSSSCG00000024480	protein_coding	SFMBT2	Scm-like with four mbt domains 2 [Source:HGNC Symbol;Acc:20256]	GO:0005515,GO:0005634,GO:0006355,GO:0010629,GO:0042393,GO:0043565	IPR003118,IPR004092,IPR013761,IPR021129,IPR021987	NA
chr10	70057087	70057641	555	0.678	0.234	1	1.171	-1.53478	0.444	HYPO	-	-	-	-	-	-	-	-	-	-	-	-	-	-	-	-
chr10	70030069	70030723	655	0.649	0.301	1	1.522	-1.10845	0.348	HYPO	-	-	-	-	-	-	-	-	-	-	-	-	-	-	-	-
chr10	69972597	69972978	382	0.808	0.292	1	0.954	-1.46839	0.516	HYPO	-	-	-	-	-	-	-	-	-	-	-	-	-	-	-	-
chr10	69940334	69940636	303	0.738	0.248	1	1.029	-1.57328	0.49	HYPO	-	-	-	-	-	-	-	-	-	-	-	-	-	-	-	-
chr10	69924707	69925143	437	0.658	0.26	1	1.329	-1.33958	0.398	HYPO	-	-	-	-	-	-	-	-	-	-	-	-	-	-	-	-
chr10	69632876	69632930	55	0.5	0.12	1	1.396	-2.05889	0.38	HYPO	-	-	-	-	O	-	O	transcript	TAF3	ENSSSCG00000011127	protein_coding	TAF3	TAF3 RNA polymerase II, TATA box binding protein (TBP)-associated factor, 140kDa [Source:HGNC Symbol;Acc:17303]	GO:0000122,GO:0002039,GO:0005515,GO:0005634,GO:0005669,GO:0008270,GO:0043433,GO:0046872,GO:0051457	IPR011011,IPR019787	XM_003357771
chr10	69534680	69534787	108	0.736	0.339	1	1.332	-1.11842	0.397	HYPO	-	-	-	-	-	-	-	-	-	-	-	-	-	-	-	-
chr10	68738069	68738620	552	0.738	0.362	1	1.411	-1.02763	0.376	HYPO	-	-	-	-	-	-	-	-	-	-	-	-	-	-	-	-
chr10	67351030	67351377	348	0.616	0.262	1	1.498	-1.23336	0.354	HYPO	-	-	-	-	-	-	-	-	-	-	-	-	-	-	-	-
chr10	66791936	66792128	193	0.616	0.218	1	1.329	-1.4986	0.398	HYPO	-	-	-	-	-	-	-	-	-	-	-	-	-	-	-	-
chr10	66550198	66550210	13	0.069	0.667	1	0.742	3.27302	0.598	HYPER	-	-	-	-	-	-	-	-	-	-	-	-	-	-	-	-
chr10	66538911	66538919	9	0.563	0.227	1	1.573	-1.31044	0.336	HYPO	-	-	-	-	-	-	-	-	-	-	-	-	-	-	-	-
chr10	66538066	66538073	8	0.635	0.175	1	1.12	-1.8594	0.46	HYPO	-	-	-	-	-	-	-	-	-	-	-	-	-	-	-	-
chr10	66239242	66239284	43	0.18	0.583	1	1.311	1.6955	0.403	HYPER	-	-	-	-	-	-	-	-	-	-	-	-	-	-	-	-
chr10	66216891	66217090	200	0.733	0.281	1	1.145	-1.38324	0.452	HYPO	-	-	-	-	-	-	-	-	-	-	-	-	-	-	-	-
chr10	66111465	66111814	350	0.649	0.27	1	1.399	-1.26526	0.379	HYPO	-	-	-	-	-	-	-	-	-	-	-	-	-	-	-	-
chr10	65818368	65818613	246	0.854	0.462	1	1.351	-0.886343	0.392	HYPO	-	-	-	-	-	-	-	-	-	-	-	-	-	-	-	-
chr10	65355984	65356289	306	0.696	0.2	1	1.011	-1.79909	0.496	HYPO	-	-	-	-	-	-	-	-	-	-	-	-	-	-	-	-
chr10	64877794	64877819	26	0.75	0.133	1	0.696	-2.49546	0.617	HYPO	-	-	-	-	-	-	-	-	-	-	-	-	-	-	-	-
chr10	64786481	64786507	27	0.86	0.21	1	0.621	-2.03395	0.65	HYPO	-	-	-	-	-	-	-	-	-	-	-	-	-	-	-	-
chr10	64725324	64725792	469	0.612	0.27	1	1.548	-1.18057	0.342	HYPO	-	-	-	-	-	-	-	-	-	-	-	-	-	-	-	-
chr10	64321910	64322618	709	0.638	0.262	1	1.411	-1.28399	0.376	HYPO	-	-	-	-	-	-	-	-	-	-	-	-	-	-	-	-
chr10	64029737	64029822	86	0.79	0.364	1	1.231	-1.11791	0.426	HYPO	-	-	-	-	-	-	-	-	-	-	-	-	-	-	-	-
chr10	63745803	63745836	34	0.637	0.13	1	0.98	-2.29278	0.507	HYPO	-	-	-	-	-	-	-	-	-	-	-	-	-	-	-	-
chr10	63342985	63343058	74	0.166	0.528	1	1.466	1.66935	0.362	HYPER	-	-	-	-	-	-	-	-	-	-	-	-	-	-	-	-
chr10	62383849	62384099	251	0.61	0.282	1	1.608	-1.11311	0.328	HYPO	-	-	-	-	-	-	-	-	-	-	-	-	-	-	-	-
chr10	61624038	61624203	166	0.748	0.348	1	1.322	-1.10395	0.4	HYPO	-	-	-	-	-	-	-	-	-	-	-	-	-	-	-	-
chr10	61611801	61611870	70	0.625	0.123	1	0.994	-2.3452	0.502	HYPO	-	-	-	-	-	-	-	-	-	-	-	-	-	-	-	-
chr10	59932988	59934582	1595	0.597	0.277	1	1.643	-1.10784	0.32	HYPO	-	-	-	-	-	-	-	-	-	-	-	-	-	-	-	-
chr10	59875116	59875549	434	0.672	0.303	1	1.438	-1.14914	0.369	HYPO	-	-	-	-	-	-	-	-	-	-	-	-	-	-	-	-
chr10	59262543	59262624	82	0.75	0.296	1	1.139	-1.34129	0.454	HYPO	-	-	-	-	-	-	-	-	-	-	-	-	-	-	-	-
chr10	59133537	59133608	72	0.863	0.303	1	0.836	-1.51004	0.56	HYPO	-	-	-	-	-	-	-	-	-	-	-	-	-	-	-	-
chr10	58719976	58720221	246	0.7	0.279	1	1.248	-1.32709	0.421	HYPO	-	-	-	O	-	-	O	transcript	-	ENSSSCG00000026001	protein_coding	None	Uncharacterized protein [Source:UniProtKB/TrEMBL;Acc:I3L6W6]	GO:0003677,GO:0003682,GO:0005634,GO:0005783,GO:0006417,GO:0006457,GO:0050708,GO:0051087	IPR001005,IPR001623,IPR009057	XM_003130775
chr10	58698593	58698692	100	0.666	0.214	1	1.145	-1.63791	0.452	HYPO	-	-	-	O	-	-	O	transcript	-	ENSSSCG00000026001	protein_coding	None	Uncharacterized protein [Source:UniProtKB/TrEMBL;Acc:I3L6W6]	GO:0003677,GO:0003682,GO:0005634,GO:0005783,GO:0006417,GO:0006457,GO:0050708,GO:0051087	IPR001005,IPR001623,IPR009057	XM_003130775
chr10	58338837	58338864	28	0.656	0.268	1	1.365	-1.29146	0.388	HYPO	-	-	-	-	-	-	-	-	-	-	-	-	-	-	-	-
chr10	58185508	58186358	851	0.35	0.717	1	1.446	1.03462	0.367	HYPER	-	-	-	O	-	-	O	transcript	SPAG6	ENSSSCG00000011080	protein_coding	SPAG6	Sus scrofa sperm associated antigen 6 (SPAG6), mRNA. [Source:RefSeq mRNA;Acc:NM_001159312]	GO:0005488,GO:0005515,GO:0015630,GO:0044183	IPR000225,IPR000357,IPR016024,IPR019538	NM_001159312
chr10	58082913	58083220	308	0.784	0.434	1	1.514	-0.853159	0.35	HYPO	-	-	-	-	-	-	-	-	-	-	-	-	-	-	-	-
chr10	58007609	58007681	73	0.489	0.168	1	1.639	-1.54137	0.321	HYPO	-	-	-	O	-	-	O	transcript,transcript	PIP4K2A,PIP4K2A	ENSSSCG00000011079,ENSSSCG00000011079	protein_coding,protein_coding	PIP4K2A,PIP4K2A	phosphatidylinositol-5-phosphate 4-kinase, type II, alpha [Source:HGNC Symbol;Acc:8997],phosphatidylinositol-5-phosphate 4-kinase, type II, alpha [Source:HGNC Symbol;Acc:8997]	GO:0016307,GO:0035855,GO:0046488,GO:0046854,GO:0016307,GO:0035855,GO:0046488,GO:0046854	IPR002498,IPR002498	NA,NM_001195781
chr10	57958367	57958462	96	0.467	0.131	1	1.573	-1.83386	0.336	HYPO	-	-	-	O	-	-	O	transcript	PIP4K2A	ENSSSCG00000011079	protein_coding	PIP4K2A	phosphatidylinositol-5-phosphate 4-kinase, type II, alpha [Source:HGNC Symbol;Acc:8997]	GO:0016307,GO:0035855,GO:0046488,GO:0046854	IPR002498	NM_001195781
chr10	57919888	57920056	169	0.165	0.542	1	1.407	1.71583	0.377	HYPER	-	-	-	O	-	-	O	transcript	PIP4K2A	ENSSSCG00000011079	protein_coding	PIP4K2A	phosphatidylinositol-5-phosphate 4-kinase, type II, alpha [Source:HGNC Symbol;Acc:8997]	GO:0016307,GO:0035855,GO:0046488,GO:0046854	IPR002498	NM_001195781
chr10	57905621	57906095	475	0.754	0.376	1	1.403	-1.00383	0.378	HYPO	-	-	-	O	-	-	O	transcript	PIP4K2A	ENSSSCG00000011079	protein_coding	PIP4K2A	phosphatidylinositol-5-phosphate 4-kinase, type II, alpha [Source:HGNC Symbol;Acc:8997]	GO:0016307,GO:0035855,GO:0046488,GO:0046854	IPR002498	NM_001195781
chr10	57606148	57606188	41	0.673	0.352	1	1.639	-0.935031	0.321	HYPO	-	-	-	-	-	-	-	-	-	-	-	-	-	-	-	-
chr10	57440876	57440939	64	0.714	0.269	1	1.168	-1.40832	0.445	HYPO	-	-	-	-	-	-	-	-	-	-	-	-	-	-	-	-
chr10	57393149	57393537	389	0.774	0.263	1	0.968	-1.55727	0.511	HYPO	-	-	-	O	-	-	O	transcript	C10orf67	ENSSSCG00000021093	protein_coding	C10orf67	chromosome 10 open reading frame 67 [Source:HGNC Symbol;Acc:28716]	NA	NA	NA
chr10	57342741	57342905	165	0.752	0.273	1	1.062	-1.46183	0.479	HYPO	-	-	-	-	-	-	-	-	-	-	-	-	-	-	-	-
chr10	56139047	56140519	1473	0.486	0.163	1	1.63	-1.57608	0.323	HYPO	-	-	-	-	-	-	-	-	-	-	-	-	-	-	-	-
chr10	54286111	54286656	546	0.602	0.141	1	1.117	-2.09407	0.461	HYPO	-	-	-	O	-	-	O	transcript	-	ENSSSCG00000011062	protein_coding	None	Uncharacterized protein [Source:UniProtKB/TrEMBL;Acc:F1RTW7]	GO:0005515,GO:0005737	IPR012849	NA
chr10	52824649	52825076	428	0.759	0.38	1	1.399	-0.9981	0.379	HYPO	-	-	-	-	-	-	-	-	-	-	-	-	-	-	-	-
chr10	52736906	52737027	122	0.754	0.31	1	1.171	-1.2823	0.444	HYPO	-	-	-	-	-	-	-	-	-	-	-	-	-	-	-	-
chr10	52734604	52734735	132	0.578	0.22	1	1.482	-1.39357	0.358	HYPO	-	-	-	-	-	-	-	-	-	-	-	-	-	-	-	-
chr10	52704472	52704608	137	0.19	0.673	1	1.05	1.82461	0.483	HYPER	-	-	-	-	-	-	-	-	-	-	-	-	-	-	-	-
chr10	52678927	52679032	106	0.534	0.183	1	1.51	-1.545	0.351	HYPO	-	-	-	O	-	-	O	transcript	-	ENSSSCG00000028447	protein_coding	None	Uncharacterized protein [Source:UniProtKB/TrEMBL;Acc:I3L8D9]	GO:0005856	IPR018979,IPR019748	NA
chr10	52640143	52640327	185	0.76	0.354	1	1.3	-1.10225	0.406	HYPO	-	-	-	O	-	-	O	transcript	-	ENSSSCG00000028447	protein_coding	None	Uncharacterized protein [Source:UniProtKB/TrEMBL;Acc:I3L8D9]	GO:0005856	IPR018979,IPR019748	NA
chr10	52433768	52434512	745	0.761	0.298	1	1.111	-1.35258	0.463	HYPO	-	-	-	-	-	-	-	-	-	-	-	-	-	-	-	-
chr10	52006408	52007291	884	0.697	0.328	1	1.438	-1.08746	0.369	HYPO	-	-	-	-	-	-	-	-	-	-	-	-	-	-	-	-
chr10	51715911	51716037	127	0.706	0.305	1	1.318	-1.21086	0.401	HYPO	-	-	-	-	-	-	-	-	-	-	-	-	-	-	-	-
chr10	51451772	51451959	188	0.768	0.347	1	1.248	-1.14617	0.421	HYPO	-	-	-	-	O	-	O	transcript	NMT2	ENSSSCG00000026499	protein_coding	NMT2	N-myristoyltransferase 2 [Source:HGNC Symbol;Acc:7858]	GO:0004379,GO:0005737,GO:0005794,GO:0005886,GO:0006499,GO:0016740,GO:0016746	IPR016181,IPR022676,IPR022677	XM_003357747
chr10	51444752	51444935	184	0.591	0.238	1	1.502	-1.3122	0.353	HYPO	-	-	-	O	-	-	O	transcript	NMT2	ENSSSCG00000026499	protein_coding	NMT2	N-myristoyltransferase 2 [Source:HGNC Symbol;Acc:7858]	GO:0004379,GO:0005737,GO:0005794,GO:0005886,GO:0006499,GO:0016740,GO:0016746	IPR016181,IPR022676,IPR022677	XM_003357747
chr10	51423379	51423656	278	0.697	0.352	1	1.535	-0.985583	0.345	HYPO	-	-	O	O	-	-	O	transcript	NMT2	ENSSSCG00000026499	protein_coding	NMT2	N-myristoyltransferase 2 [Source:HGNC Symbol;Acc:7858]	GO:0004379,GO:0005737,GO:0005794,GO:0005886,GO:0006499,GO:0016740,GO:0016746	IPR016181,IPR022676,IPR022677	XM_003357747
chr10	51402216	51402702	487	0.669	0.221	1	1.158	-1.59796	0.448	HYPO	-	-	-	-	-	-	-	-	-	-	-	-	-	-	-	-
chr10	50373986	50374375	390	0.377	0.748	1	1.43	0.988474	0.371	HYPER	-	-	-	-	-	-	-	-	-	-	-	-	-	-	-	-
chr10	50154888	50154973	86	0.775	0.313	1	1.114	-1.30803	0.462	HYPO	-	-	-	O	-	-	O	transcript	-	ENSSSCG00000022953	protein_coding	None	Sus scrofa phosphotriesterase related (PTER), mRNA. [Source:RefSeq mRNA;Acc:NM_001244248]	GO:0008270,GO:0009056,GO:0016788,GO:0016888	IPR001130,IPR001559	XM_003482825
chr10	48998520	48998691	172	0.668	0.213	1	1.136	-1.64899	0.455	HYPO	-	-	O	-	-	-	O	transcript	SLC39A12	ENSSSCG00000011039	protein_coding	SLC39A12	solute carrier family 39 (zinc transporter), member 12 [Source:HGNC Symbol;Acc:20860]	GO:0016020,GO:0030001,GO:0046873,GO:0055085	IPR003689	XM_003130728
chr10	48266778	48266947	170	0.67	0.324	1	1.531	-1.04817	0.346	HYPO	-	-	-	-	-	-	-	-	-	-	-	-	-	-	-	-
chr10	47825738	47825890	153	0.642	0.188	1	1.139	-1.77184	0.454	HYPO	-	-	-	O	O	-	O	transcript	-	ENSSSCG00000011030	protein_coding	None	Uncharacterized protein [Source:UniProtKB/TrEMBL;Acc:F1RWC3]	GO:0005737,GO:0005768,GO:0005783,GO:0005794,GO:0005903,GO:0005905,GO:0006898,GO:0016324,GO:0030139,GO:0042803,GO:0042953,GO:0045177	IPR000859	XM_003357738
chr10	47813099	47813385	287	0.703	0.299	1	1.307	-1.23338	0.404	HYPO	-	-	-	O	-	-	O	transcript	-	ENSSSCG00000011030	protein_coding	None	Uncharacterized protein [Source:UniProtKB/TrEMBL;Acc:F1RWC3]	GO:0005737,GO:0005768,GO:0005783,GO:0005794,GO:0005903,GO:0005905,GO:0006898,GO:0016324,GO:0030139,GO:0042803,GO:0042953,GO:0045177	IPR000859	XM_003357738
chr10	47459845	47460183	339	0.556	0.206	1	1.514	-1.43244	0.35	HYPO	-	-	-	O	-	-	O	transcript	EPC1	ENSSSCG00000011028	protein_coding	EPC1	enhancer of polycomb homolog 1 (Drosophila) [Source:HGNC Symbol;Acc:19876]	GO:0000122,GO:0004402,GO:0005634,GO:0005654,GO:0031965,GO:0032777,GO:0035267,GO:0043967,GO:0043968,GO:0045814,GO:0045892,GO:0045944	IPR009607,IPR019542	NA
chr10	47185141	47185334	194	0.892	0.45	1	1.178	-0.987119	0.442	HYPO	-	-	-	-	-	-	-	-	-	-	-	-	-	-	-	-
chr10	45676210	45676589	380	0.156	0.633	1	1.068	2.02066	0.477	HYPER	-	-	-	-	-	-	-	-	-	-	-	-	-	-	-	-
chr10	45505629	45505776	148	0.676	0.271	1	1.304	-1.31873	0.405	HYPO	-	-	-	-	-	-	-	-	-	-	-	-	-	-	-	-
chr10	45394390	45394534	145	0.734	0.183	1	0.86	-2.00394	0.551	HYPO	-	-	-	O	-	-	O	transcript,transcript	KIAA1462,KIAA1462	ENSSSCG00000011020,ENSSSCG00000011020	protein_coding,protein_coding	KIAA1462,KIAA1462	KIAA1462 [Source:HGNC Symbol;Acc:29283],KIAA1462 [Source:HGNC Symbol;Acc:29283]	GO:0005911,GO:0005911,GO:0030054	NA,NA	NA,XM_003130706
chr10	45317139	45317485	347	0.661	0.266	1	1.34	-1.31322	0.395	HYPO	-	-	-	-	-	-	-	-	-	-	-	-	-	-	-	-
chr10	45285898	45286093	196	0.718	0.292	1	1.231	-1.29802	0.426	HYPO	-	-	-	-	-	-	-	-	-	-	-	-	-	-	-	-
chr10	45099927	45100514	588	0.658	0.337	1	1.639	-0.965339	0.321	HYPO	-	-	-	O	-	-	O	transcript,transcript,transcript	MAP3K8,MAP3K8,MAP3K8	ENSSSCG00000020705,ENSSSCG00000020705,ENSSSCG00000020705	protein_coding,protein_coding,protein_coding	MAP3K8,MAP3K8,MAP3K8	Uncharacterized protein [Source:UniProtKB/TrEMBL;Acc:I3L9B2],Uncharacterized protein [Source:UniProtKB/TrEMBL;Acc:I3L9B2],Uncharacterized protein [Source:UniProtKB/TrEMBL;Acc:I3L9B2]	GO:0004672,GO:0004674,GO:0004713,GO:0005524,GO:0006468,GO:0016772,GO:0016772,GO:0004672,GO:0004674,GO:0004713,GO:0005524,GO:0006468,GO:0016772	IPR000719,IPR001245,IPR011009,IPR011009,IPR000719,IPR001245,IPR011009	NA,NA,NA
chr10	44992141	44992219	79	0.637	0.15	1	1.038	-2.08633	0.487	HYPO	-	-	-	-	-	-	-	-	-	-	-	-	-	-	-	-
chr10	44814338	44814432	95	0.147	0.536	1	1.362	1.86642	0.389	HYPER	-	-	-	-	-	-	-	-	-	-	-	-	-	-	-	-
chr10	44732378	44732602	225	0.667	0.345	1	1.634	-0.95109	0.322	HYPO	-	-	-	-	-	-	-	-	-	-	-	-	-	-	-	-
chr10	44677376	44677925	550	0.722	0.327	1	1.34	-1.14271	0.395	HYPO	-	-	-	-	-	-	-	-	-	-	-	-	-	-	-	-
chr10	44468814	44468946	133	0.64	0.221	1	1.255	-1.53403	0.419	HYPO	-	-	-	-	-	-	-	-	-	-	-	-	-	-	-	-
chr10	44286272	44286560	289	0.742	0.387	1	1.494	-0.939086	0.355	HYPO	-	-	-	-	-	-	-	-	-	-	-	-	-	-	-	-
chr10	44070024	44070185	162	0.454	0.119	1	1.577	-1.93173	0.335	HYPO	-	-	-	-	-	-	-	-	-	-	-	-	-	-	-	-
chr10	44047898	44048099	202	0.704	0.357	1	1.527	-0.979651	0.347	HYPO	-	-	-	-	-	-	-	-	-	-	-	-	-	-	-	-
chr10	40434775	40434977	203	0.841	0.338	1	0.991	-1.31508	0.503	HYPO	O	-	-	-	-	-	O	transcript	-	ENSSSCG00000021915	protein_coding	None	Uncharacterized protein [Source:UniProtKB/TrEMBL;Acc:I3LM90]	NA	NA	NA
chr10	37486352	37487138	787	0.817	0.442	1	1.415	-0.88629	0.375	HYPO	-	-	O	O	-	-	O	transcript	BAG1	ENSSSCG00000010996	protein_coding	BAG1	BCL2-associated athanogene [Source:HGNC Symbol;Acc:937]	GO:0005515,GO:0005634,GO:0005737,GO:0005829,GO:0030182,GO:0043066,GO:0043525,GO:0045944,GO:0051087,GO:0051219	IPR000626,IPR003103	XM_003357727
chr10	36847492	36847744	253	0.6	0.19	1	1.286	-1.65896	0.41	HYPO	-	-	-	-	-	-	-	-	-	-	-	-	-	-	-	-
chr10	36380578	36380846	269	0.578	0.148	1	1.217	-1.96547	0.43	HYPO	-	-	-	O	-	-	O	transcript	CNTFR	ENSSSCG00000010974	protein_coding	CNTFR	ciliary neurotrophic factor receptor [Source:HGNC Symbol;Acc:2170]	GO:0001967,GO:0003360,GO:0004896,GO:0004897,GO:0005102,GO:0005515,GO:0007548,GO:0008284,GO:0016020,GO:0019955,GO:0043524,GO:0060538,GO:0070120,GO:0097059	IPR003961	XM_003482804
chr10	36331151	36331228	78	0.725	0.402	1	1.63	-0.850785	0.323	HYPO	-	-	O	-	-	-	O	transcript	RPP25L	ENSSSCG00000010973	protein_coding	RPP25L	ribonuclease P/MRP 25kDa subunit-like [Source:HGNC Symbol;Acc:19909]	GO:0003676	IPR002775	XM_003130660
chr10	33025843	33026016	174	0.685	0.201	1	1.047	-1.76891	0.484	HYPO	-	-	-	-	-	-	-	-	-	-	-	-	-	-	-	-
chr10	32949455	32949674	220	0.72	0.15	1	0.811	-2.26303	0.57	HYPO	-	-	-	-	-	-	-	-	-	-	-	-	-	-	-	-
chr10	32329794	32329837	44	0.724	0.258	1	1.101	-1.48862	0.466	HYPO	-	-	-	-	-	-	-	-	-	-	-	-	-	-	-	-
chr10	32139720	32139885	166	0.165	0.5	1	1.577	1.59946	0.335	HYPER	-	-	-	-	-	-	-	-	-	-	-	-	-	-	-	-
chr10	31955715	31955743	29	0.666	0.228	1	1.191	-1.54649	0.438	HYPO	-	-	-	O	-	-	O	transcript	-	ENSSSCG00000026279	protein_coding	None	Uncharacterized protein [Source:UniProtKB/TrEMBL;Acc:I3LU37]	GO:0004672,GO:0004683,GO:0005516,GO:0005524,GO:0005737,GO:0006468,GO:0006915,GO:0007243,GO:0015629,GO:0016772,GO:0017148,GO:0042802,GO:0043065,GO:0043066,GO:0046777,GO:0071346,GO:0097190,GO:2000310	IPR000719,IPR001245,IPR011009	NA
chr10	31871092	31871169	78	0.616	0.279	1	1.569	-1.14267	0.337	HYPO	-	-	-	O	-	-	O	transcript,transcript	FBP2,-	ENSSSCG00000010947,ENSSSCG00000026279	protein_coding,protein_coding	FBP2,None	fructose-1,6-bisphosphatase 2 [Source:HGNC Symbol;Acc:3607],Uncharacterized protein [Source:UniProtKB/TrEMBL;Acc:I3LU37]	GO:0005975,GO:0016787,GO:0042132,GO:0042578,GO:0046854,GO:0004672,GO:0004683,GO:0005516,GO:0005524,GO:0005737,GO:0006468,GO:0006915,GO:0007243,GO:0015629,GO:0016772,GO:0017148,GO:0042802,GO:0043065,GO:0043066,GO:0046777,GO:0071346,GO:0097190,GO:2000310	IPR000146,IPR000760,IPR023079,IPR000719,IPR001245,IPR011009	NM_001167632,NA
chr10	31869199	31869318	120	0.597	0.21	1	1.369	-1.50734	0.387	HYPO	-	-	-	O	-	-	O	transcript,transcript	FBP2,-	ENSSSCG00000010947,ENSSSCG00000026279	protein_coding,protein_coding	FBP2,None	fructose-1,6-bisphosphatase 2 [Source:HGNC Symbol;Acc:3607],Uncharacterized protein [Source:UniProtKB/TrEMBL;Acc:I3LU37]	GO:0005975,GO:0016787,GO:0042132,GO:0042578,GO:0046854,GO:0004672,GO:0004683,GO:0005516,GO:0005524,GO:0005737,GO:0006468,GO:0006915,GO:0007243,GO:0015629,GO:0016772,GO:0017148,GO:0042802,GO:0043065,GO:0043066,GO:0046777,GO:0071346,GO:0097190,GO:2000310	IPR000146,IPR000760,IPR023079,IPR000719,IPR001245,IPR011009	NM_001167632,NA
chr10	31781062	31781212	151	0.631	0.268	1	1.462	-1.23541	0.363	HYPO	-	-	-	O	-	-	O	transcript	FBP1	ENSSSCG00000010944	protein_coding	FBP1	fructose-1,6-bisphosphatase 1 [Source:HGNC Symbol;Acc:3606]	GO:0005515,GO:0005737,GO:0005975,GO:0006002,GO:0006111,GO:0016208,GO:0016311,GO:0016787,GO:0030308,GO:0035690,GO:0042132,GO:0042578,GO:0042802,GO:0045820,GO:0046580,GO:0046854,GO:0046872,GO:0051289,GO:0071286	IPR000146,IPR000760,IPR023079	NM_213979
chr10	31699497	31699641	145	0.593	0.148	1	1.168	-2.00243	0.445	HYPO	-	-	-	-	-	-	-	-	-	-	-	-	-	-	-	-
chr10	30878074	30878921	848	0.657	0.233	1	1.238	-1.49556	0.424	HYPO	-	-	O	O	-	-	O	transcript	PTCH1	ENSSSCG00000027312	protein_coding	PTCH1	patched 1 [Source:HGNC Symbol;Acc:9585]	GO:0000122,GO:0001658,GO:0001841,GO:0001843,GO:0003007,GO:0005113,GO:0005119,GO:0005515,GO:0005794,GO:0005886,GO:0005901,GO:0007165,GO:0007224,GO:0007346,GO:0007389,GO:0007420,GO:0008158,GO:0008201,GO:0008285,GO:0008544,GO:0008589,GO:0009887,GO:0009953,GO:0010157,GO:0010875,GO:0015485,GO:0016020,GO:0016021,GO:0016485,GO:0021522,GO:0021532,GO:0021904,GO:0021997,GO:0030326,GO:0030332,GO:0030496,GO:…	IPR003392	XM_003482801
chr10	29980345	29980674	330	0.671	0.352	1	1.648	-0.930737	0.319	HYPO	-	-	-	O	-	-	O	transcript	HSD17B3	ENSSSCG00000010937	protein_coding	HSD17B3	hydroxysteroid (17-beta) dehydrogenase 3 [Source:HGNC Symbol;Acc:5212]	GO:0008152,GO:0016491,GO:0055114	IPR002198,IPR002347	XM_003130622
chr10	29620478	29621119	642	0.756	0.32	1	1.197	-1.24031	0.436	HYPO	-	-	-	-	-	-	-	-	-	-	-	-	-	-	-	-
chr10	29554335	29554651	317	0.689	0.338	1	1.51	-1.02748	0.351	HYPO	-	-	-	O	-	-	O	transcript	CDC14B	ENSSSCG00000027557	protein_coding	CDC14B	cell division cycle 14B [Source:HGNC Symbol;Acc:1719]	GO:0004722,GO:0004725,GO:0005515,GO:0005634,GO:0005654,GO:0005730,GO:0006470,GO:0008138,GO:0016311,GO:0016787,GO:0016791,GO:0031572,GO:0031965,GO:0035335,GO:0051488	IPR000242,IPR000340	NA
chr10	29249337	29249591	255	0.607	0.256	1	1.51	-1.24555	0.351	HYPO	-	-	O	O	-	-	O	transcript	KLHL12	ENSSSCG00000010931	protein_coding	KLHL12	kelch-like family member 12 [Source:HGNC Symbol;Acc:19360]	GO:0005515,GO:0006513,GO:0006888,GO:0016055,GO:0030134,GO:0031463,GO:0048208	IPR006652,IPR011333,IPR011498,IPR011705,IPR013069	XM_003130611
chr10	29200510	29200542	33	0.518	0.181	1	1.569	-1.51696	0.337	HYPO	-	-	O	-	-	-	O	transcript	-	ENSSSCG00000021179	protein_coding	None	Uncharacterized protein [Source:UniProtKB/TrEMBL;Acc:I3LC68]	GO:0005975,GO:0016020,GO:0016758	IPR006759	NA
chr10	29103887	29103971	85	0.633	0.29	1	1.543	-1.12615	0.343	HYPO	-	-	-	-	-	-	-	-	-	-	-	-	-	-	-	-
chr10	29090426	29090611	186	0.438	0.101	1	1.569	-2.11658	0.337	HYPO	-	-	-	O	-	-	O	transcript	SYT2	ENSSSCG00000010926	protein_coding	SYT2	synaptotagmin II [Source:HGNC Symbol;Acc:11510]	GO:0005215,GO:0005509,GO:0005515,GO:0005544,GO:0005886,GO:0006810,GO:0008021,GO:0016020,GO:0043231	IPR000008,IPR001565,IPR008973,IPR020477	NA
chr10	29087659	29087753	95	0.8	0.17	1	0.666	-2.23447	0.63	HYPO	-	-	-	-	O	-	O	transcript	SYT2	ENSSSCG00000010926	protein_coding	SYT2	synaptotagmin II [Source:HGNC Symbol;Acc:11510]	GO:0005215,GO:0005509,GO:0005515,GO:0005544,GO:0005886,GO:0006810,GO:0008021,GO:0016020,GO:0043231	IPR000008,IPR001565,IPR008973,IPR020477	NA
chr10	28942623	28942647	25	0.59	0.18	1	1.286	-1.71272	0.41	HYPO	-	-	-	O	-	-	O	transcript	PPP1R12B	ENSSSCG00000010925	protein_coding	PPP1R12B	protein phosphatase 1, regulatory subunit 12B [Source:HGNC Symbol;Acc:7619]	GO:0005515,GO:0005886,GO:0015629	IPR002110,IPR020683	NA
chr10	28775411	28775533	123	0.839	0.284	1	0.849	-1.56278	0.555	HYPO	-	-	-	O	-	-	O	transcript	LGR6	ENSSSCG00000010923	protein_coding	LGR6	leucine-rich repeat containing G protein-coupled receptor 6 [Source:HGNC Symbol;Acc:19719]	GO:0005515,GO:0007186,GO:0016021,GO:0016500	IPR000372,IPR001611,IPR002131	XM_003130614
chr10	28691413	28691458	46	0.102	0.521	1	1.255	2.35271	0.419	HYPER	-	-	-	-	-	-	-	-	-	-	-	-	-	-	-	-
chr10	28558232	28558666	435	0.717	0.283	1	1.204	-1.34117	0.434	HYPO	O	-	O	-	-	-	O	transcript	-	ENSSSCG00000010913	protein_coding	None	Uncharacterized protein [Source:UniProtKB/TrEMBL;Acc:F1S5D2]	GO:0001578,GO:0001764,GO:0015630	NA	NA
chr10	28546573	28546827	255	0.779	0.347	1	1.211	-1.16669	0.432	HYPO	-	-	-	-	-	-	-	-	-	-	-	-	-	-	-	-
chr10	28225185	28225213	29	0.665	0.248	1	1.262	-1.42301	0.417	HYPO	-	-	-	-	-	-	-	-	-	-	-	-	-	-	-	-
chr10	28139989	28140149	161	0.268	0.639	1	1.43	1.25358	0.371	HYPER	-	-	-	-	-	-	-	-	-	-	-	-	-	-	-	-
chr10	27938876	27939063	188	0.181	0.734	1	0.854	2.01979	0.553	HYPER	-	-	O	O	-	-	O	transcript	CACNA1S	ENSSSCG00000024784	protein_coding	CACNA1S	calcium channel, voltage-dependent, L type, alpha 1S subunit [Source:HGNC Symbol;Acc:1397]	GO:0001501,GO:0002074,GO:0005216,GO:0005244,GO:0005245,GO:0005262,GO:0005737,GO:0005886,GO:0005891,GO:0006810,GO:0006811,GO:0006816,GO:0006936,GO:0006941,GO:0007029,GO:0007519,GO:0007520,GO:0007528,GO:0008331,GO:0016020,GO:0016021,GO:0016529,GO:0030315,GO:0031674,GO:0034765,GO:0043501,GO:0048741,GO:0055001,GO:0055085,GO:0070588	IPR002077,IPR005446,IPR005450,IPR005821,IPR013122,IPR014873	NA
chr10	27884193	27884248	56	0.27	0.716	1	1.165	1.407	0.446	HYPER	-	-	-	O	-	-	O	transcript	KIF21B	ENSSSCG00000021706	protein_coding	KIF21B	kinesin family member 21B [Source:HGNC Symbol;Acc:29442]	GO:0000166,GO:0003777,GO:0005515,GO:0005524,GO:0005871,GO:0005874,GO:0007018,GO:0008017	IPR001680,IPR001752,IPR009053,IPR017986,IPR027417	NA
chr10	27693397	27693723	327	0.262	0.597	1	1.577	1.18816	0.335	HYPER	-	-	-	O	-	-	O	transcript	DDX59	ENSSSCG00000024444	protein_coding	DDX59	DEAD (Asp-Glu-Ala-Asp) box polypeptide 59 [Source:HGNC Symbol;Acc:25360]	GO:0003676,GO:0004386,GO:0005524,GO:0005622,GO:0008026,GO:0016787	IPR001650,IPR007529,IPR011545,IPR027417	XM_003357663
chr10	27542442	27543195	754	0.586	0.193	1	1.347	-1.6023	0.393	HYPO	-	-	-	-	-	-	-	-	-	-	-	-	-	-	-	-
chr10	27501784	27502002	219	0.57	0.182	1	1.365	-1.64702	0.388	HYPO	-	-	-	-	-	-	-	-	-	-	-	-	-	-	-	-
chr10	27446322	27446634	313	0.753	0.384	1	1.438	-0.971544	0.369	HYPO	-	-	-	-	-	-	-	-	-	-	-	-	-	-	-	-
chr10	27396070	27396197	128	0.671	0.242	1	1.221	-1.47131	0.429	HYPO	-	-	-	O	-	-	O	transcript	NR5A2	ENSSSCG00000024975	protein_coding	NR5A2	Uncharacterized protein [Source:UniProtKB/TrEMBL;Acc:I3LCV8]	GO:0003677,GO:0003700,GO:0003707,GO:0005515,GO:0005543,GO:0005634,GO:0005737,GO:0006351,GO:0006355,GO:0008206,GO:0008270,GO:0042127,GO:0042632,GO:0043401,GO:0043565,GO:0044212,GO:0045070,GO:0045893,GO:0045944,GO:0046872	IPR000536,IPR001723,IPR008946	XM_003130600
chr10	27379330	27379632	303	0.699	0.334	1	1.454	-1.06544	0.365	HYPO	-	-	-	O	-	-	O	transcript	NR5A2	ENSSSCG00000024975	protein_coding	NR5A2	Uncharacterized protein [Source:UniProtKB/TrEMBL;Acc:I3LCV8]	GO:0003677,GO:0003700,GO:0003707,GO:0005515,GO:0005543,GO:0005634,GO:0005737,GO:0006351,GO:0006355,GO:0008206,GO:0008270,GO:0042127,GO:0042632,GO:0043401,GO:0043565,GO:0044212,GO:0045070,GO:0045893,GO:0045944,GO:0046872	IPR000536,IPR001723,IPR008946	XM_003130600
chr10	27184710	27184908	199	0.734	0.297	1	1.194	-1.30532	0.437	HYPO	-	-	-	-	-	-	-	-	-	-	-	-	-	-	-	-
chr10	26977098	26977184	87	0.698	0.194	1	0.988	-1.84717	0.504	HYPO	-	-	-	-	-	-	-	-	-	-	-	-	-	-	-	-
chr10	26387186	26387583	398	0.675	0.279	1	1.336	-1.27462	0.396	HYPO	-	-	-	-	-	-	-	-	-	-	-	-	-	-	-	-
chr10	26326754	26326905	152	0.728	0.28	1	1.158	-1.37851	0.448	HYPO	-	-	O	O	-	-	O	transcript,transcript	PTPRC,PTPRC	ENSSSCG00000010908,ENSSSCG00000010908	protein_coding,protein_coding	PTPRC,PTPRC	protein tyrosine phosphatase, receptor type, C [Source:HGNC Symbol;Acc:9666],protein tyrosine phosphatase, receptor type, C [Source:HGNC Symbol;Acc:9666]	GO:0000187,GO:0001915,GO:0001916,GO:0001960,GO:0002244,GO:0002378,GO:0002711,GO:0002923,GO:0002925,GO:0004721,GO:0004725,GO:0005515,GO:0005886,GO:0005925,GO:0006469,GO:0006470,GO:0006933,GO:0007159,GO:0008201,GO:0009897,GO:0016311,GO:0016787,GO:0016791,GO:0019901,GO:0030183,GO:0030217,GO:0030890,GO:0031953,GO:0033261,GO:0034113,GO:0035335,GO:0042098,GO:0042100,GO:0042102,GO:0042981,GO:0043065,GO:…	IPR000242,IPR000242	XM_003130596,NA
chr10	25577223	25577457	235	0.202	0.721	1	0.946	1.83564	0.519	HYPER	-	-	-	-	-	-	-	-	-	-	-	-	-	-	-	-
chr10	25242875	25243277	403	0.603	0.208	1	1.34	-1.53557	0.395	HYPO	-	-	-	-	-	-	-	-	-	-	-	-	-	-	-	-
chr10	25157848	25158258	411	0.631	0.182	1	1.155	-1.7937	0.449	HYPO	-	-	-	O	-	-	O	transcript	DENND1B	ENSSSCG00000010900	protein_coding	DENND1B	DENN/MADD domain containing 1B [Source:HGNC Symbol;Acc:28404]	GO:0017112	IPR001194,IPR005113	NA
chr10	25012603	25013062	460	0.351	0.71	1	1.478	1.01635	0.359	HYPER	-	-	-	-	-	-	-	-	-	-	-	-	-	-	-	-
chr10	24950860	24951145	286	0.71	0.303	1	1.297	-1.2285	0.407	HYPO	-	-	-	-	-	-	-	-	-	-	-	-	-	-	-	-
chr10	24890314	24890506	193	0.189	0.618	1	1.221	1.70922	0.429	HYPER	-	-	-	O	-	-	O	transcript	CRB1	ENSSSCG00000021897	protein_coding	CRB1	crumbs homolog 1 (Drosophila) [Source:HGNC Symbol;Acc:2343]	GO:0005509,GO:0005515,GO:0005886,GO:0005902,GO:0007009,GO:0042462	IPR000742,IPR001791,IPR001881,IPR008985,IPR013111	XM_003482793
chr10	23711354	23713159	1806	0.662	0.253	1	1.289	-1.38769	0.409	HYPO	-	-	-	-	-	-	-	-	-	-	-	-	-	-	-	-
chr10	23639043	23639202	160	0.72	0.279	1	1.181	-1.36773	0.441	HYPO	-	-	-	-	-	-	-	-	-	-	-	-	-	-	-	-
chr10	23627495	23627916	422	0.732	0.33	1	1.314	-1.14938	0.402	HYPO	-	-	-	-	-	-	-	-	-	-	-	-	-	-	-	-
chr10	21896541	21896727	187	0.655	0.27	1	1.377	-1.27854	0.385	HYPO	-	-	-	O	-	-	O	transcript,transcript	TLR5,TLR5	ENSSSCG00000010885,ENSSSCG00000010885	protein_coding,protein_coding	TLR5,TLR5	Sus scrofa toll-like receptor 5 (TLR5), mRNA. [Source:RefSeq mRNA;Acc:NM_001123202],Sus scrofa toll-like receptor 5 (TLR5), mRNA. [Source:RefSeq mRNA;Acc:NM_001123202]	GO:0005149,GO:0005515,GO:0007165,GO:0016020,GO:0016021,GO:0032757,GO:0034123,GO:0071260,GO:0005515	IPR000157,IPR001611,IPR001611	NM_001123202,NA
chr10	21082054	21082533	480	0.632	0.261	1	1.43	-1.27587	0.371	HYPO	-	-	-	-	-	-	-	-	-	-	-	-	-	-	-	-
chr10	20926457	20926569	113	0.606	0.225	1	1.392	-1.42939	0.381	HYPO	-	-	-	O	-	-	O	transcript	SMYD3	ENSSSCG00000022034	protein_coding	SMYD3	SET and MYND domain containing 3 [Source:HGNC Symbol;Acc:15513]	GO:0005515,GO:0018024	IPR001214	NA
chr10	20921634	20921895	262	0.472	0.12	1	1.506	-1.97575	0.352	HYPO	-	-	-	-	-	-	-	-	-	-	-	-	-	-	-	-
chr10	20629823	20630196	374	0.753	0.265	1	1.035	-1.50666	0.488	HYPO	-	-	-	O	-	-	O	transcript,transcript	KIF26B,KIF26B	ENSSSCG00000010879,ENSSSCG00000010879	protein_coding,protein_coding	KIF26B,KIF26B	kinesin family member 26B [Source:HGNC Symbol;Acc:25484],kinesin family member 26B [Source:HGNC Symbol;Acc:25484]	GO:0000166,GO:0003777,GO:0005524,GO:0005871,GO:0005874,GO:0007018,GO:0008017,GO:0000166,GO:0003777,GO:0005524,GO:0005871,GO:0005874,GO:0007018,GO:0008017,GO:0022409,GO:0030010,GO:0072092	IPR001752,IPR027417,IPR001752,IPR027417	NA,XM_003130569
chr10	20417013	20417233	221	0.832	0.336	1	1.011	-1.30812	0.496	HYPO	-	-	-	O	-	-	O	transcript,transcript	KIF26B,KIF26B	ENSSSCG00000010879,ENSSSCG00000010879	protein_coding,protein_coding	KIF26B,KIF26B	kinesin family member 26B [Source:HGNC Symbol;Acc:25484],kinesin family member 26B [Source:HGNC Symbol;Acc:25484]	GO:0000166,GO:0003777,GO:0005524,GO:0005871,GO:0005874,GO:0007018,GO:0008017,GO:0000166,GO:0003777,GO:0005524,GO:0005871,GO:0005874,GO:0007018,GO:0008017,GO:0022409,GO:0030010,GO:0072092	IPR001752,IPR027417,IPR001752,IPR027417	NA,XM_003130569
chr10	20349967	20350103	137	0.887	0.418	1	1.092	-1.08543	0.469	HYPO	-	-	-	-	-	-	-	-	-	-	-	-	-	-	-	-
chr10	20212117	20212296	180	0.45	0.815	1	1.454	0.856875	0.365	HYPER	-	-	-	-	-	-	-	-	-	-	-	-	-	-	-	-
chr10	19670574	19670590	17	0.712	0.279	1	1.207	-1.35161	0.433	HYPO	-	-	-	-	-	-	-	-	-	-	-	-	-	-	-	-
chr10	19451711	19452373	663	0.653	0.291	1	1.466	-1.16606	0.362	HYPO	-	-	-	-	-	-	-	-	-	-	-	-	-	-	-	-
chr10	19448177	19448428	252	0.773	0.234	1	0.891	-1.72396	0.539	HYPO	-	-	-	-	-	-	-	-	-	-	-	-	-	-	-	-
chr10	18755926	18756280	355	0.726	0.279	1	1.161	-1.3797	0.447	HYPO	-	-	-	-	-	O	-	-	-	-	-	-	-	-	-	-
chr10	17938553	17939016	464	0.717	0.295	1	1.244	-1.28126	0.422	HYPO	-	-	-	-	-	-	-	-	-	-	-	-	-	-	-	-
chr10	17823922	17824015	94	0.68	0.307	1	1.422	-1.1473	0.373	HYPO	-	O	O	O	-	-	O	transcript	-	ENSSSCG00000010869	protein_coding	None	Uncharacterized protein [Source:UniProtKB/TrEMBL;Acc:F1S8N8]	NA	NA	XM_003482786
chr10	17742872	17744662	1791	0.64	0.259	1	1.392	-1.30512	0.381	HYPO	-	-	-	-	-	-	-	-	-	-	-	-	-	-	-	-
chr10	16761328	16761351	24	0.95	0.345	1	0.725	-1.46133	0.605	HYPO	-	-	-	-	O	-	O	transcript	ITPKB	ENSSSCG00000022888	protein_coding	ITPKB	inositol-trisphosphate 3-kinase B [Source:HGNC Symbol;Acc:6179]	GO:0000165,GO:0005515,GO:0007166,GO:0008440,GO:0030217,GO:0045059,GO:0045061,GO:0046579,GO:0046638	IPR005522	NA
chr10	16599934	16600018	85	0.665	0.266	1	1.325	-1.32193	0.399	HYPO	-	-	-	O	-	-	O	transcript	PARP1	ENSSSCG00000023660	protein_coding	PARP1	poly (ADP-ribose) polymerase 1 [Source:HGNC Symbol;Acc:270]	GO:0000723,GO:0003677,GO:0003950,GO:0005515,GO:0005634,GO:0005635,GO:0005654,GO:0005667,GO:0005730,GO:0006259,GO:0006284,GO:0006302,GO:0006471,GO:0008134,GO:0008270,GO:0032869,GO:0040009,GO:0042802,GO:0043234,GO:0047485,GO:0051287,GO:0070212	IPR001357,IPR001510,IPR004102,IPR008893,IPR012317,IPR012982	XM_003357641
chr10	16028361	16028407	47	0.067	0.571	1	0.988	3.09126	0.504	HYPER	-	-	-	O	-	-	O	transcript	EPHX1	ENSSSCG00000010853	protein_coding	EPHX1	Sus scrofa epoxide hydrolase 1, microsomal (xenobiotic) (EPHX1), mRNA. [Source:RefSeq mRNA;Acc:NM_214355]	GO:0003824,GO:0005783,GO:0005789,GO:0006725,GO:0009636,GO:0014070,GO:0016020,GO:0016021,GO:0016787,GO:0019439,GO:0031090,GO:0033961,GO:0043231	IPR000073,IPR000639,IPR010497	NM_214355
chr10	15352565	15352624	60	0.828	0.312	1	0.954	-1.40808	0.516	HYPO	-	-	-	O	-	-	O	transcript	CNIH3	ENSSSCG00000028881	protein_coding	CNIH3	cornichon family AMPA receptor auxiliary protein 3 [Source:HGNC Symbol;Acc:26802]	GO:0016020,GO:0035556,GO:2000311	IPR003377	NA
chr10	15348766	15348809	44	0.25	0.787	1	0.897	1.65444	0.537	HYPER	-	-	-	O	-	-	O	transcript	CNIH3	ENSSSCG00000028881	protein_coding	CNIH3	cornichon family AMPA receptor auxiliary protein 3 [Source:HGNC Symbol;Acc:26802]	GO:0016020,GO:0035556,GO:2000311	IPR003377	NA
chr10	15058017	15058229	213	0.578	0.255	1	1.63	-1.18057	0.323	HYPO	-	-	-	-	-	-	-	-	-	-	-	-	-	-	-	-
chr10	15012806	15013634	829	0.662	0.234	1	1.224	-1.50032	0.428	HYPO	-	-	-	O	-	-	O	transcript	-	ENSSSCG00000026705	protein_coding	None	Uncharacterized protein [Source:UniProtKB/TrEMBL;Acc:I3LNW0]	GO:0005524	IPR003959,IPR027417	NA
chr10	14746955	14747088	134	0.697	0.234	1	1.111	-1.57465	0.463	HYPO	-	-	-	-	-	-	-	-	-	-	-	-	-	-	-	-
chr10	14253183	14253526	344	0.797	0.315	1	1.053	-1.33923	0.482	HYPO	-	-	-	O	-	-	O	transcript	RGS7	ENSSSCG00000010840	protein_coding	RGS7	regulator of G-protein signaling 7 [Source:HGNC Symbol;Acc:10003]	GO:0004871,GO:0005515,GO:0005634,GO:0005834,GO:0005886,GO:0007186,GO:0008277,GO:0038032,GO:0044292	IPR000342,IPR015898,IPR016137	NA
chr10	14147276	14147478	203	0.396	0.9	1	0.988	1.18442	0.504	HYPER	-	-	-	-	-	-	-	-	-	-	-	-	-	-	-	-
chr10	13735016	13735765	750	0.653	0.329	1	1.625	-0.988995	0.324	HYPO	-	-	-	-	-	-	-	-	-	-	-	-	-	-	-	-
chr10	13680061	13680470	410	0.338	0.71	1	1.426	1.0708	0.372	HYPER	-	-	-	-	-	-	-	-	-	-	-	-	-	-	-	-
chr10	13493164	13493427	264	0.672	0.158	1	0.96	-2.08854	0.514	HYPO	-	-	-	O	-	-	O	transcript	MIA3	ENSSSCG00000010834	protein_coding	MIA3	melanoma inhibitory activity family, member 3 [Source:HGNC Symbol;Acc:24008]	GO:0002063,GO:0002687,GO:0005515,GO:0005789,GO:0006887,GO:0007162,GO:0015031,GO:0016021,GO:0030199,GO:0030336,GO:0030501,GO:0042060	IPR001452,IPR011511	NA
chr10	13455072	13455232	161	0.713	0.229	1	1.047	-1.63855	0.484	HYPO	-	-	-	O	-	-	O	transcript	TAF1A	ENSSSCG00000010833	protein_coding	TAF1A	TATA box binding protein (TBP)-associated factor, RNA polymerase I, A, 48kDa [Source:HGNC Symbol;Acc:11532]	GO:0000120,GO:0005515,GO:0006360	NA	XM_003130511
chr10	13168784	13168858	75	0.688	0.205	1	1.05	-1.74678	0.483	HYPO	-	-	-	-	-	-	-	-	-	-	-	-	-	-	-	-
chr10	13090304	13090634	331	0.933	0.183	1	0.415	-2.35003	0.75	HYPO	-	-	-	-	-	-	-	-	-	-	-	-	-	-	-	-
chr10	13032352	13032464	113	0.53	0.207	1	1.63	-1.35636	0.323	HYPO	-	-	-	-	-	-	-	-	-	-	-	-	-	-	-	-
chr10	12934004	12935328	1325	0.693	0.171	1	0.938	-2.01886	0.522	HYPO	-	-	-	-	-	-	-	-	-	-	-	-	-	-	-	-
chr10	12873632	12873658	27	0.754	0.396	1	1.482	-0.929064	0.358	HYPO	-	-	-	-	-	-	-	-	-	-	-	-	-	-	-	-
chr10	12580623	12581404	782	0.289	0.641	1	1.506	1.14925	0.352	HYPER	-	-	-	-	-	-	-	-	-	-	-	-	-	-	-	-
chr10	12533460	12533879	420	0.68	0.273	1	1.297	-1.31663	0.407	HYPO	-	-	-	-	-	-	-	-	-	-	-	-	-	-	-	-
chr10	12353472	12353558	87	0.817	0.404	1	1.275	-1.01598	0.413	HYPO	-	-	-	O	-	-	O	transcript	2014-03-01	ENSSSCG00000010829	protein_coding	2014-03-01	mitochondrial amidoxime reducing component 1 [Source:HGNC Symbol;Acc:26189]	GO:0005743,GO:0008940,GO:0030151,GO:0042126,GO:0043546,GO:0055114	IPR005303	NA
chr10	12319939	12320566	628	0.718	0.326	1	1.351	-1.13911	0.392	HYPO	-	-	-	O	-	-	O	transcript,transcript	MARC1,C1orf115	ENSSSCG00000010829,ENSSSCG00000027882	protein_coding,protein_coding	MARC1,C1orf115	mitochondrial amidoxime reducing component 1 [Source:HGNC Symbol;Acc:26189],chromosome 1 open reading frame 115 [Source:HGNC Symbol;Acc:25873]	GO:0005743,GO:0008940,GO:0030151,GO:0042126,GO:0043546,GO:0055114,NA	IPR005303,NA	NA,XM_003130507
chr10	12067625	12067684	60	0.626	0.294	1	1.59	-1.09035	0.332	HYPO	-	-	-	O	-	-	O	transcript	-	ENSSSCG00000010825	protein_coding	None	Uncharacterized protein [Source:UniProtKB/TrEMBL;Acc:F1S9J0]	GO:0004672,GO:0004674,GO:0004713,GO:0005524,GO:0006468,GO:0016772	IPR000719,IPR001245,IPR011009	NA
chr10	11871528	11871583	56	0.745	0.204	1	0.886	-1.86867	0.541	HYPO	-	-	-	O	-	-	O	transcript	RAB3GAP2	ENSSSCG00000010824	protein_coding	RAB3GAP2	RAB3 GTPase activating protein subunit 2 (non-catalytic) [Source:HGNC Symbol;Acc:17168]	GO:0005515,GO:0005737,GO:0005886,GO:0043087	IPR017986	XM_003130506
chr10	11441440	11441842	403	0.662	0.333	1	1.603	-0.991309	0.329	HYPO	-	-	-	-	-	-	-	-	-	-	-	-	-	-	-	-
chr10	11003222	11003315	94	0.295	0.7	1	1.304	1.24664	0.405	HYPER	-	-	-	-	-	-	-	-	-	-	-	-	-	-	-	-
chr10	10068386	10068679	294	0.601	0.2	1	1.318	-1.58736	0.401	HYPO	-	-	-	-	-	-	-	-	-	-	-	-	-	-	-	-
chr10	8696704	8696725	22	0.8	0.393	1	1.297	-1.02547	0.407	HYPO	-	-	-	O	-	-	O	transcript	ESRRG	ENSSSCG00000010814	protein_coding	ESRRG	estrogen-related receptor gamma [Source:HGNC Symbol;Acc:3474]	GO:0003677,GO:0003700,GO:0003707,GO:0005515,GO:0005634,GO:0006351,GO:0006355,GO:0008270,GO:0043401,GO:0043565,GO:0045893,GO:0046872	IPR000536,IPR001628,IPR001723,IPR008946	XM_003357621
chr10	8644544	8644924	381	0.776	0.315	1	1.117	-1.3007	0.461	HYPO	-	-	-	-	O	-	O	transcript	ESRRG	ENSSSCG00000010814	protein_coding	ESRRG	estrogen-related receptor gamma [Source:HGNC Symbol;Acc:3474]	GO:0003677,GO:0003700,GO:0003707,GO:0005515,GO:0005634,GO:0006351,GO:0006355,GO:0008270,GO:0043401,GO:0043565,GO:0045893,GO:0046872	IPR000536,IPR001628,IPR001723,IPR008946	XM_003357621
chr10	8563759	8563776	18	0.781	0.441	1	1.556	-0.824544	0.34	HYPO	-	-	-	-	-	-	-	-	-	-	-	-	-	-	-	-
chr10	7569281	7570121	841	0.743	0.38	1	1.462	-0.967363	0.363	HYPO	-	-	-	-	-	-	-	-	-	-	-	-	-	-	-	-
chr10	7458368	7458380	13	0.875	0.25	1	0.678	-1.80735	0.625	HYPO	-	-	-	-	-	-	-	-	-	-	-	-	-	-	-	-
chr10	7382021	7382041	21	0.8	0.312	1	1.035	-1.35845	0.488	HYPO	-	-	-	-	-	-	-	-	-	-	-	-	-	-	-	-
chr10	6748434	6748545	112	0.695	0.341	1	1.498	-1.02724	0.354	HYPO	-	-	-	-	-	-	-	-	-	-	-	-	-	-	-	-
chr10	6310999	6311192	194	0.739	0.313	1	1.231	-1.23941	0.426	HYPO	-	-	-	-	-	-	-	-	-	-	-	-	-	-	-	-
chr10	5392064	5392106	43	0.826	0.4	1	1.231	-1.04614	0.426	HYPO	-	-	-	-	-	-	-	-	-	-	-	-	-	-	-	-
chr10	4404847	4405124	278	0.739	0.225	1	0.96	-1.71565	0.514	HYPO	-	-	-	-	-	-	-	-	-	-	-	-	-	-	-	-
chr10	3559155	3559181	27	1	0.331	1	0.58	-1.5951	0.669	HYPO	-	-	-	-	-	-	-	-	-	-	-	-	-	-	-	-
chr10	3331036	3331477	442	0.681	0.243	1	1.191	-1.4867	0.438	HYPO	-	-	-	-	-	-	-	-	-	-	-	-	-	-	-	-
chr10	3298644	3299001	358	0.698	0.302	1	1.336	-1.20868	0.396	HYPO	-	-	-	O	-	-	O	transcript	RGS18	ENSSSCG00000010808	protein_coding	RGS18	regulator of G-protein signaling 18 [Source:HGNC Symbol;Acc:14261]	GO:0005096,GO:0005737,GO:0007186,GO:0008277,GO:0038032,GO:0043547	IPR000342,IPR016137	NM_001243893
chr10	3283639	3283965	327	0.724	0.382	1	1.548	-0.922417	0.342	HYPO	-	-	-	-	-	-	-	-	-	-	-	-	-	-	-	-
chr10	2769070	2769162	93	0.201	0.635	1	1.204	1.65956	0.434	HYPER	-	-	-	-	-	-	-	-	-	-	-	-	-	-	-	-
chr10	2491487	2491784	298	0.691	0.243	1	1.158	-1.50773	0.448	HYPO	-	-	-	-	-	-	-	-	-	-	-	-	-	-	-	-
chr10	2391089	2391199	111	0.626	0.185	1	1.181	-1.75864	0.441	HYPO	-	-	-	O	-	-	O	transcript	-	ENSSSCG00000010802	protein_coding	None	Sus scrofa ubiquitin carboxyl-terminal hydrolase L5 (UCHL5), mRNA. [Source:RefSeq mRNA;Acc:NM_001123210]	GO:0004221,GO:0005622,GO:0006511,GO:0008242	IPR001578	XM_003130480
chr10	2388190	2388445	256	0.841	0.359	1	1.053	-1.22812	0.482	HYPO	-	-	-	O	-	-	O	transcript	-	ENSSSCG00000010802	protein_coding	None	Sus scrofa ubiquitin carboxyl-terminal hydrolase L5 (UCHL5), mRNA. [Source:RefSeq mRNA;Acc:NM_001123210]	GO:0004221,GO:0005622,GO:0006511,GO:0008242	IPR001578	XM_003130480
chr10	2246680	2247016	337	0.714	0.256	1	1.126	-1.47978	0.458	HYPO	-	-	-	-	-	-	-	-	-	-	-	-	-	-	-	-
chr10	2121577	2121684	108	0.306	0.645	1	1.56	1.07577	0.339	HYPER	-	-	-	-	-	-	-	-	-	-	-	-	-	-	-	-
chr10	1724373	1724450	78	0.715	0.345	1	1.434	-1.05135	0.37	HYPO	-	-	-	-	-	-	-	-	-	-	-	-	-	-	-	-
chr10	1550007	1550046	40	0.798	0.302	1	1.011	-1.40184	0.496	HYPO	-	-	-	-	-	-	-	-	-	-	-	-	-	-	-	-
chr10	1035918	1037142	1225	0.695	0.28	1	1.268	-1.31159	0.415	HYPO	-	-	-	-	-	-	-	-	-	-	-	-	-	-	-	-
chr10	465334	465426	93	0.619	0.302	1	1.657	-1.03539	0.317	HYPO	-	-	-	-	-	-	-	-	-	-	-	-	-	-	-	-
chr10	329015	329083	69	0.571	0.152	1	1.255	-1.90942	0.419	HYPO	-	-	-	O	-	O	O	transcript	-	ENSSSCG00000028923	protein_coding	None	Uncharacterized protein [Source:UniProtKB/TrEMBL;Acc:I3LGX7]	GO:0005272,GO:0006810,GO:0006811,GO:0006814,GO:0015280,GO:0016020,GO:0016021,GO:0035725	IPR001873	XM_003357614
chr10	229070	229126	57	0.58	0.211	1	1.438	-1.45881	0.369	HYPO	-	-	-	O	-	-	O	transcript	COG7	ENSSSCG00000010799	protein_coding	COG7	component of oligomeric golgi complex 7 [Source:HGNC Symbol;Acc:18622]	GO:0005515,GO:0005794,GO:0006486,GO:0006886,GO:0006890,GO:0017119,GO:0033365,GO:0034067,GO:0050821	IPR019335	XM_003357612
chr10	148308	149004	697	0.648	0.281	1	1.446	-1.20542	0.367	HYPO	-	-	-	O	-	-	O	transcript	GGA2	ENSSSCG00000010798	protein_coding	GGA2	golgi-associated, gamma adaptin ear containing, ARF binding protein 2 [Source:HGNC Symbol;Acc:16064]	GO:0005515,GO:0005622,GO:0005802,GO:0006886,GO:0016192,GO:0030131,GO:0030136,GO:0030306	IPR002014,IPR004152,IPR008152,IPR008942,IPR013041	NA
chr11	87292455	87292517	63	0.7	0.236	1	1.107	-1.56857	0.464	HYPO	-	-	-	O	-	-	O	transcript,transcript	RNF17,CENPJ	ENSSSCG00000009572,ENSSSCG00000029393	protein_coding,protein_coding	RNF17,CENPJ	ring finger protein 17 [Source:HGNC Symbol;Acc:10060],centromere protein J [Source:HGNC Symbol;Acc:17272]	GO:0003676,GO:0005737,GO:0007286,GO:0016788,GO:0042803,GO:0005515,GO:0005813,GO:0005814,GO:0007099,GO:0015631,GO:0019901,GO:0019904,GO:0046599,GO:0046785	IPR002999,IPR009852	NA,NA
chr11	86884038	86884175	138	0.721	0.214	1	0.98	-1.75239	0.507	HYPO	-	-	-	O	-	-	O	transcript	MPHOSPH8	ENSSSCG00000009570	protein_coding	MPHOSPH8	M-phase phosphoprotein 8 [Source:HGNC Symbol;Acc:29810]	GO:0000788,GO:0005515,GO:0005634,GO:0005720,GO:0005730,GO:0005737,GO:0005886,GO:0035064,GO:0044030,GO:0045892	IPR002110,IPR016197,IPR020683,IPR023780	NA
chr11	86749541	86749851	311	0.251	0.725	1	1.077	1.53029	0.474	HYPER	-	-	O	O	-	-	O	transcript	RASA3	ENSSSCG00000009567	protein_coding	RASA3	RAS p21 protein activator 3 [Source:HGNC Symbol;Acc:20331]	GO:0005096,GO:0005515,GO:0005543,GO:0005622,GO:0007165,GO:0015278,GO:0031235,GO:0035556,GO:0043547,GO:0051056	IPR000008,IPR001562,IPR001849,IPR001936,IPR008936,IPR008973	XM_003131110
chr11	86732817	86732873	57	0.724	0.311	1	1.275	-1.21908	0.413	HYPO	-	-	-	O	-	-	O	transcript	RASA3	ENSSSCG00000009567	protein_coding	RASA3	RAS p21 protein activator 3 [Source:HGNC Symbol;Acc:20331]	GO:0005096,GO:0005515,GO:0005543,GO:0005622,GO:0007165,GO:0015278,GO:0031235,GO:0035556,GO:0043547,GO:0051056	IPR000008,IPR001562,IPR001849,IPR001936,IPR008936,IPR008973	XM_003131110
chr11	86724312	86724594	283	0.602	0.161	1	1.181	-1.9027	0.441	HYPO	-	-	-	O	-	-	O	transcript	RASA3	ENSSSCG00000009567	protein_coding	RASA3	RAS p21 protein activator 3 [Source:HGNC Symbol;Acc:20331]	GO:0005096,GO:0005515,GO:0005543,GO:0005622,GO:0007165,GO:0015278,GO:0031235,GO:0035556,GO:0043547,GO:0051056	IPR000008,IPR001562,IPR001849,IPR001936,IPR008936,IPR008973	XM_003131110
chr11	86703968	86704354	387	0.686	0.313	1	1.422	-1.13205	0.373	HYPO	-	-	-	-	-	-	-	-	-	-	-	-	-	-	-	-
chr11	86654751	86654972	222	0.542	0.183	1	1.478	-1.56645	0.359	HYPO	-	-	-	-	-	-	-	-	-	-	-	-	-	-	-	-
chr11	86580187	86580384	198	0.625	0.231	1	1.343	-1.43596	0.394	HYPO	-	-	-	-	-	-	-	-	-	-	-	-	-	-	-	-
chr11	86544038	86544214	177	0.752	0.309	1	1.174	-1.28313	0.443	HYPO	-	-	-	-	-	-	-	-	-	-	-	-	-	-	-	-
chr11	86409463	86409530	68	0.674	0.26	1	1.272	-1.37424	0.414	HYPO	-	-	-	O	-	-	O	transcript	ADPRHL1	ENSSSCG00000024103	protein_coding	ADPRHL1	ADP-ribosylhydrolase like 1 [Source:HGNC Symbol;Acc:21303]	GO:0005097,GO:0032313,GO:0032851	IPR000195,IPR005502	NA
chr11	86389027	86389113	87	0.083	0.471	1	1.365	2.50454	0.388	HYPER	-	-	O	O	-	-	O	transcript,transcript	ADPRHL1,ADPRHL1	ENSSSCG00000024103,ENSSSCG00000024103	protein_coding,protein_coding	ADPRHL1,ADPRHL1	ADP-ribosylhydrolase like 1 [Source:HGNC Symbol;Acc:21303],ADP-ribosylhydrolase like 1 [Source:HGNC Symbol;Acc:21303]	GO:0000287,GO:0003875,GO:0051725,GO:0005097,GO:0032313,GO:0032851	IPR005502,IPR000195,IPR005502	XM_003357909,NA
chr11	86295511	86295569	59	0.757	0.358	1	1.325	-1.08033	0.399	HYPO	-	-	-	O	-	-	O	transcript	-	ENSSSCG00000021158	protein_coding	None	Uncharacterized protein [Source:UniProtKB/TrEMBL;Acc:I3LBU6]	GO:0005085,GO:0005089,GO:0005515,GO:0005543,GO:0005545,GO:0007266,GO:0016020,GO:0030027,GO:0035023,GO:0035556,GO:0045944	IPR000219,IPR001251,IPR001452,IPR001849	NA
chr11	86211073	86211219	147	0.274	0.602	1	1.608	1.13559	0.328	HYPER	-	-	-	O	-	-	O	transcript	F10	ENSSSCG00000009558	protein_coding	F10	coagulation factor X [Source:HGNC Symbol;Acc:3528]	GO:0003824,GO:0004252,GO:0005509,GO:0005515,GO:0005543,GO:0005576,GO:0006508,GO:0007596,GO:0008233,GO:0008236,GO:0016787,GO:0051897	IPR000294,IPR000742,IPR001254,IPR001314,IPR009003	NM_001044592
chr11	86190009	86190110	102	0.629	0.292	1	1.569	-1.10709	0.337	HYPO	-	-	-	O	-	-	O	transcript	PCID2	ENSSSCG00000009557	protein_coding	PCID2	PCI domain containing 2 [Source:HGNC Symbol;Acc:25653]	GO:0005515,GO:0043066,GO:0043488,GO:0045579,GO:0045893,GO:0048536,GO:0090267,GO:2000117	IPR000717	XM_003131102
chr11	86027837	86027865	29	0.63	0.166	1	1.107	-1.92417	0.464	HYPO	-	-	-	-	-	-	-	-	-	-	-	-	-	-	-	-
chr11	85875040	85875210	171	0.819	0.329	1	1.029	-1.31578	0.49	HYPO	-	-	-	-	-	-	-	-	-	-	-	-	-	-	-	-
chr11	85863342	85863470	129	0.715	0.306	1	1.289	-1.22441	0.409	HYPO	-	-	-	-	-	-	-	-	-	-	-	-	-	-	-	-
chr11	85786320	85786440	121	0.711	0.336	1	1.415	-1.08139	0.375	HYPO	-	-	-	O	-	-	O	transcript	TUBGCP3	ENSSSCG00000009553	protein_coding	TUBGCP3	tubulin, gamma complex associated protein 3 [Source:HGNC Symbol;Acc:18598]	GO:0000226,GO:0000922,GO:0005515,GO:0005737,GO:0005814,GO:0005815,GO:0005827,GO:0005856,GO:0007020,GO:0043015	IPR007259	XM_001928111
chr11	85784633	85784964	332	0.667	0.179	1	1.035	-1.89773	0.488	HYPO	-	-	-	O	-	-	O	transcript	TUBGCP3	ENSSSCG00000009553	protein_coding	TUBGCP3	tubulin, gamma complex associated protein 3 [Source:HGNC Symbol;Acc:18598]	GO:0000226,GO:0000922,GO:0005515,GO:0005737,GO:0005814,GO:0005815,GO:0005827,GO:0005856,GO:0007020,GO:0043015	IPR007259	XM_001928111
chr11	85656933	85657015	83	0.376	0.748	1	1.426	0.992306	0.372	HYPER	-	-	-	-	-	-	-	-	-	-	-	-	-	-	-	-
chr11	85655783	85655808	26	0.821	0.076	1	0.424	-3.43331	0.745	HYPO	-	-	-	-	-	-	-	-	-	-	-	-	-	-	-	-
chr11	85484302	85484390	89	0.738	0.343	1	1.34	-1.10541	0.395	HYPO	-	-	-	-	-	-	-	-	-	-	-	-	-	-	-	-
chr11	85443080	85443228	149	0.319	0.663	1	1.539	1.05545	0.344	HYPER	-	-	-	-	-	-	-	-	-	-	-	-	-	-	-	-
chr11	85429246	85429506	261	0.308	0.643	1	1.577	1.06189	0.335	HYPER	-	-	-	-	-	-	-	-	-	-	-	-	-	-	-	-
chr11	85427841	85427953	113	0.749	0.424	1	1.621	-0.820901	0.325	HYPO	-	-	-	-	-	-	-	-	-	-	-	-	-	-	-	-
chr11	85408979	85409036	58	0.778	0.32	1	1.126	-1.2817	0.458	HYPO	-	-	-	-	-	-	-	-	-	-	-	-	-	-	-	-
chr11	85349053	85349325	273	0.763	0.285	1	1.065	-1.42072	0.478	HYPO	-	-	-	-	-	-	-	-	-	-	-	-	-	-	-	-
chr11	85174506	85174521	16	0.336	0.731	1	1.34	1.12141	0.395	HYPER	-	-	-	-	-	-	-	-	-	-	-	-	-	-	-	-
chr11	85126951	85127024	74	0.882	0.181	1	0.512	-2.28479	0.701	HYPO	-	-	-	-	-	-	-	-	-	-	-	-	-	-	-	-
chr11	85051762	85051803	42	0.731	0.367	1	1.458	-0.994091	0.364	HYPO	-	-	-	-	-	-	-	-	-	-	-	-	-	-	-	-
chr11	85020831	85021192	362	0.196	0.725	1	0.918	1.88713	0.529	HYPER	-	-	O	O	-	-	O	transcript	TEX29	ENSSSCG00000024763	protein_coding	TEX29	testis expressed 29 [Source:HGNC Symbol;Acc:20370]	NA	NA	XM_003131097
chr11	84917173	84917263	91	0.265	0.754	1	1.032	1.50857	0.489	HYPER	-	-	-	-	-	-	-	-	-	-	-	-	-	-	-	-
chr11	84876196	84876372	177	0.232	0.589	1	1.486	1.34414	0.357	HYPER	-	-	-	-	-	-	-	-	-	-	-	-	-	-	-	-
chr11	84682240	84682378	139	0.593	0.125	1	1.095	-2.2461	0.468	HYPO	-	-	-	O	-	-	O	transcript	RAB20	ENSSSCG00000022719	protein_coding	RAB20	RAB20, member RAS oncogene family [Source:HGNC Symbol;Acc:18260]	GO:0000166,GO:0003924,GO:0005525,GO:0005622,GO:0006184,GO:0007165,GO:0007264,GO:0015031,GO:0016020,GO:0045335,GO:0090383,GO:0090385	IPR001806,IPR006689,IPR013684,IPR027417	XM_003482931
chr11	84647706	84647771	66	0.71	0.129	1	0.783	-2.46045	0.581	HYPO	-	-	O	O	-	-	O	transcript	COL4A2	ENSSSCG00000009545	protein_coding	COL4A2	collagen, type IV, alpha 2 [Source:HGNC Symbol;Acc:2203]	GO:0005201,GO:0005515,GO:0005581,GO:0005587,GO:0005604,GO:0006351,GO:0016525,GO:0031012,GO:0071560	IPR001442,IPR008160,IPR016187	XM_003131092
chr11	84644974	84645057	84	0.769	0.286	1	1.05	-1.42697	0.483	HYPO	-	-	O	-	-	-	O	transcript	COL4A2	ENSSSCG00000009545	protein_coding	COL4A2	collagen, type IV, alpha 2 [Source:HGNC Symbol;Acc:2203]	GO:0005201,GO:0005515,GO:0005581,GO:0005587,GO:0005604,GO:0006351,GO:0016525,GO:0031012,GO:0071560	IPR001442,IPR008160,IPR016187	XM_003131092
chr11	84609198	84609427	230	0.723	0.249	1	1.077	-1.53785	0.474	HYPO	-	-	-	-	-	-	-	-	-	-	-	-	-	-	-	-
chr11	84562448	84562474	27	0.325	0.782	1	1.129	1.26673	0.457	HYPER	-	-	-	-	-	-	-	-	-	-	-	-	-	-	-	-
chr11	84523512	84523700	189	0.707	0.361	1	1.531	-0.969711	0.346	HYPO	-	-	-	-	-	-	-	-	-	-	-	-	-	-	-	-
chr11	84394374	84394527	154	0.621	0.248	1	1.422	-1.32425	0.373	HYPO	-	-	-	O	-	-	O	transcript	COL4A1	ENSSSCG00000009544	protein_coding	COL4A1	collagen, type IV, alpha 1 [Source:HGNC Symbol;Acc:2202]	GO:0005201,GO:0005515,GO:0005581,GO:0005587,GO:0005604,GO:0007528,GO:0048407,GO:0071230	IPR001442,IPR008160,IPR016187	XM_003131091
chr11	84358858	84358947	90	0.119	0.802	1	0.55	2.75264	0.683	HYPER	-	-	-	-	-	-	-	-	-	-	-	-	-	-	-	-
chr11	84337111	84337433	323	0.719	0.294	1	1.234	-1.29018	0.425	HYPO	-	-	-	-	-	-	-	-	-	-	-	-	-	-	-	-
chr11	84254816	84254890	75	0.71	0.299	1	1.282	-1.24767	0.411	HYPO	-	-	-	-	-	-	-	-	-	-	-	-	-	-	-	-
chr11	84172663	84172901	239	0.673	0.238	1	1.201	-1.49964	0.435	HYPO	-	-	-	-	-	-	-	-	-	-	-	-	-	-	-	-
chr11	83947578	83947716	139	0.722	0.241	1	1.056	-1.58297	0.481	HYPO	-	-	-	-	-	-	-	-	-	-	-	-	-	-	-	-
chr11	83526216	83526450	235	0.365	0.729	1	1.458	0.998022	0.364	HYPER	-	-	-	O	-	-	O	transcript	MYO16	ENSSSCG00000009543	protein_coding	MYO16	myosin XVI [Source:HGNC Symbol;Acc:29822]	GO:0003774,GO:0005515,GO:0005524,GO:0005634,GO:0005654,GO:0005730,GO:0005737,GO:0014065,GO:0016459,GO:0048471,GO:0048812	IPR001609,IPR002110,IPR020683,IPR027417	NA
chr11	82806180	82806376	197	0.607	0.252	1	1.494	-1.26827	0.355	HYPO	-	-	-	-	-	-	-	-	-	-	-	-	-	-	-	-
chr11	82655246	82655445	200	0.726	0.24	1	1.041	-1.59694	0.486	HYPO	-	-	-	-	-	-	-	-	-	-	-	-	-	-	-	-
chr11	82641589	82641818	230	0.848	0.345	1	0.991	-1.29747	0.503	HYPO	-	-	-	-	-	-	-	-	-	-	-	-	-	-	-	-
chr11	82342780	82342931	152	0.289	0.7	1	1.282	1.27629	0.411	HYPER	-	-	-	-	-	-	-	-	-	-	-	-	-	-	-	-
chr11	82195672	82196071	400	0.769	0.225	1	0.878	-1.77306	0.544	HYPO	-	-	-	O	-	-	O	transcript	FAM155A	ENSSSCG00000009537	protein_coding	FAM155A	family with sequence similarity 155, member A [Source:HGNC Symbol;Acc:33877]	NA	NA	NA
chr11	82014558	82014916	359	0.762	0.264	1	1.005	-1.52925	0.498	HYPO	-	-	-	-	-	-	-	-	-	-	-	-	-	-	-	-
chr11	81549996	81550127	132	0.65	0.22	1	1.217	-1.56294	0.43	HYPO	-	-	-	-	-	-	-	-	-	-	-	-	-	-	-	-
chr11	81400184	81400290	107	0.695	0.256	1	1.187	-1.44087	0.439	HYPO	-	-	-	-	-	-	-	-	-	-	-	-	-	-	-	-
chr11	80863007	80863187	181	0.787	0.094	1	0.529	-3.06563	0.693	HYPO	-	-	-	-	-	-	-	-	-	-	-	-	-	-	-	-
chr11	80546860	80546939	80	0.208	0.735	1	0.924	1.82116	0.527	HYPER	-	-	-	-	-	-	-	-	-	-	-	-	-	-	-	-
chr11	79826720	79827090	371	0.661	0.226	1	1.201	-1.54833	0.435	HYPO	-	-	-	-	-	-	-	-	-	-	-	-	-	-	-	-
chr11	78463047	78463141	95	0.562	0.159	1	1.311	-1.82154	0.403	HYPO	-	-	-	O	-	-	O	transcript,transcript	-,-	ENSSSCG00000009532,ENSSSCG00000009532	protein_coding,protein_coding	None,None	Uncharacterized protein [Source:UniProtKB/TrEMBL;Acc:F1RLQ5],Uncharacterized protein [Source:UniProtKB/TrEMBL;Acc:F1RLQ5]	GO:0005788,GO:0005788	IPR006598,IPR014756,IPR006598,IPR014756	NA,NA
chr11	78345339	78345392	54	0.564	0.211	1	1.502	-1.41845	0.353	HYPO	-	-	-	-	-	-	-	-	-	-	-	-	-	-	-	-
chr11	77021707	77021831	125	0.848	0.378	1	1.089	-1.16568	0.47	HYPO	-	-	-	-	-	-	-	-	-	-	-	-	-	-	-	-
chr11	76990684	76990738	55	0.393	0.74	1	1.527	0.912996	0.347	HYPER	-	-	-	-	-	-	-	-	-	-	-	-	-	-	-	-
chr11	76978606	76978658	53	0.338	0.733	1	1.34	1.11679	0.395	HYPER	-	-	O	-	-	-	O	transcript	-	ENSSSCG00000020942	protein_coding	None	Uncharacterized protein [Source:UniProtKB/TrEMBL;Acc:I3L748]	NA	NA	NA
chr11	76326559	76326612	54	0.16	0.529	1	1.438	1.7252	0.369	HYPER	-	-	-	-	-	-	-	-	-	-	-	-	-	-	-	-
chr11	76040105	76040445	341	0.715	0.314	1	1.318	-1.18718	0.401	HYPO	-	-	-	-	-	-	-	-	-	-	-	-	-	-	-	-
chr11	75908195	75908317	123	0.64	0.317	1	1.63	-1.01359	0.323	HYPO	-	-	-	-	-	-	-	-	-	-	-	-	-	-	-	-
chr11	75831922	75831969	48	0.654	0.225	1	1.221	-1.53937	0.429	HYPO	-	-	-	-	-	-	-	-	-	-	-	-	-	-	-	-
chr11	75667647	75667813	167	0.517	0.171	1	1.531	-1.59617	0.346	HYPO	-	-	-	-	-	-	-	-	-	-	-	-	-	-	-	-
chr11	75587348	75587548	201	0.705	0.366	1	1.56	-0.94578	0.339	HYPO	-	-	-	-	-	-	-	-	-	-	-	-	-	-	-	-
chr11	74948383	74948495	113	0.679	0.185	1	1.017	-1.87589	0.494	HYPO	-	-	-	-	-	-	-	-	-	-	-	-	-	-	-	-
chr11	74870392	74870686	295	0.611	0.257	1	1.498	-1.2494	0.354	HYPO	-	-	-	-	-	-	-	-	-	-	-	-	-	-	-	-
chr11	74196506	74196554	49	0.63	0.061	1	0.813	-3.36847	0.569	HYPO	-	-	-	-	-	-	-	-	-	-	-	-	-	-	-	-
chr11	73796502	73796710	209	0.688	0.352	1	1.573	-0.966833	0.336	HYPO	-	-	-	-	-	-	-	-	-	-	-	-	-	-	-	-
chr11	73397521	73397815	295	0.718	0.339	1	1.399	-1.0827	0.379	HYPO	-	-	-	-	-	-	-	-	-	-	-	-	-	-	-	-
chr11	72852042	72852068	27	0	0.833	1	0.263	13.0241	0.833	HYPER	-	-	-	-	-	-	-	-	-	-	-	-	-	-	-	-
chr11	72678983	72679913	931	0.698	0.28	1	1.258	-1.3178	0.418	HYPO	-	-	-	-	-	-	-	-	-	-	-	-	-	-	-	-
chr11	72053752	72053785	34	0.56	0.128	1	1.211	-2.12928	0.432	HYPO	-	-	-	O	-	-	O	transcript	DZIP1	ENSSSCG00000009501	protein_coding	DZIP1	DAZ interacting zinc finger protein 1 [Source:HGNC Symbol;Acc:20908]	GO:0005515,GO:0005634,GO:0005737,GO:0005814,GO:0036064,GO:0042384,GO:0046872	NA	NA
chr11	68915663	68916340	678	0.624	0.305	1	1.648	-1.03274	0.319	HYPO	-	-	-	-	-	-	-	-	-	-	-	-	-	-	-	-
chr11	68494328	68494394	67	0.764	0.322	1	1.178	-1.24651	0.442	HYPO	-	-	-	-	-	-	-	-	-	-	-	-	-	-	-	-
chr11	66806353	66806364	12	0.784	0.342	1	1.178	-1.19686	0.442	HYPO	-	-	-	-	-	-	-	-	-	-	-	-	-	-	-	-
chr11	66501525	66501545	21	0.714	0.267	1	1.161	-1.41908	0.447	HYPO	-	-	-	-	-	-	-	-	-	-	-	-	-	-	-	-
chr11	65685777	65686828	1052	0.568	0.236	1	1.59	-1.2671	0.332	HYPO	-	-	-	-	-	-	-	-	-	-	-	-	-	-	-	-
chr11	65643282	65643580	299	0.784	0.392	1	1.351	-1	0.392	HYPO	-	-	-	-	-	-	-	-	-	-	-	-	-	-	-	-
chr11	63189086	63189576	491	0.358	0.712	1	1.498	0.991918	0.354	HYPER	-	-	-	-	-	-	-	-	-	-	-	-	-	-	-	-
chr11	62253859	62253938	80	0.167	0.8	1	0.659	2.26015	0.633	HYPER	-	-	-	-	-	-	-	-	-	-	-	-	-	-	-	-
chr11	61440206	61440280	75	0.649	0	1	0.623	-12.664	0.649	HYPO	-	-	-	-	-	-	-	-	-	-	-	-	-	-	-	-
chr11	59862476	59862494	19	0.186	0.55	1	1.458	1.56413	0.364	HYPER	-	-	-	-	-	-	-	-	-	-	-	-	-	-	-	-
chr11	58914730	58914755	26	0.267	0.612	1	1.535	1.19669	0.345	HYPER	-	-	-	-	-	-	-	-	-	-	-	-	-	-	-	-
chr11	56992521	56993326	806	0.357	0.704	1	1.527	0.979651	0.347	HYPER	-	-	-	-	-	-	-	-	-	-	-	-	-	-	-	-
chr11	56511901	56512266	366	0.767	0.426	1	1.552	-0.848373	0.341	HYPO	-	-	-	-	-	-	-	-	-	-	-	-	-	-	-	-
chr11	56265449	56265536	88	0.735	0.374	1	1.47	-0.974706	0.361	HYPO	-	-	-	O	-	-	O	transcript	NDFIP2	ENSSSCG00000009480	protein_coding	NDFIP2	Nedd4 family interacting protein 2 [Source:HGNC Symbol;Acc:18537]	GO:0004871,GO:0005515,GO:0005737,GO:0005739,GO:0005783,GO:0005794,GO:0007165,GO:0010629,GO:0031398,GO:0032410,GO:0043123,GO:0048471,GO:0050699,GO:0051224	IPR019325	XM_001926577
chr11	55536841	55536860	20	0.825	0.421	1	1.307	-0.970574	0.404	HYPO	-	-	-	-	-	-	-	-	-	-	-	-	-	-	-	-
chr11	55373949	55373968	20	0.796	0.366	1	1.217	-1.12092	0.43	HYPO	-	-	-	-	-	-	-	-	-	-	-	-	-	-	-	-
chr11	54630197	54630829	633	0.716	0.303	1	1.275	-1.24064	0.413	HYPO	-	-	-	-	-	-	-	-	-	-	-	-	-	-	-	-
chr11	54534754	54535159	406	0.683	0.32	1	1.462	-1.09381	0.363	HYPO	-	-	-	-	-	-	-	-	-	-	-	-	-	-	-	-
chr11	54369393	54369570	178	0.894	0.317	1	0.793	-1.49579	0.577	HYPO	-	-	-	-	-	-	-	-	-	-	-	-	-	-	-	-
chr11	53745290	53745347	58	0.247	0.775	1	0.921	1.64969	0.528	HYPER	-	-	-	O	-	-	O	transcript	CLN5	ENSSSCG00000009471	protein_coding	CLN5	ceroid-lipofuscinosis, neuronal 5 [Source:HGNC Symbol;Acc:2076]	GO:0005515,GO:0005537,GO:0005764,GO:0005765,GO:0005775,GO:0005783,GO:0005794,GO:0006465,GO:0007040,GO:0007042,GO:0007420,GO:0007601,GO:0016021,GO:0022008,GO:0048471,GO:0070085	NA	XM_001926132
chr11	52927660	52927750	91	0.804	0.281	1	0.935	-1.51663	0.523	HYPO	-	-	-	-	-	-	-	-	-	-	-	-	-	-	-	-
chr11	52778674	52778901	228	0.559	0.204	1	1.494	-1.45428	0.355	HYPO	-	-	-	-	-	-	-	-	-	-	-	-	-	-	-	-
chr11	52692695	52693242	548	0.621	0.261	1	1.474	-1.25054	0.36	HYPO	-	-	-	-	-	-	-	-	-	-	-	-	-	-	-	-
chr11	52244257	52244314	58	0.699	0.368	1	1.595	-0.925587	0.331	HYPO	-	-	O	-	-	-	O	transcript	-	ENSSSCG00000009464	protein_coding	None	Uncharacterized protein [Source:UniProtKB/TrEMBL;Acc:F1RHF2]	GO:0005515,GO:0016192,GO:0032869	IPR006020,IPR021785	NA
chr11	52199138	52199166	29	0.765	0.311	1	1.139	-1.29855	0.454	HYPO	-	-	-	-	-	-	-	-	-	-	-	-	-	-	-	-
chr11	52157689	52158106	418	0.734	0.201	1	0.908	-1.86858	0.533	HYPO	-	-	-	-	-	-	-	-	-	-	-	-	-	-	-	-
chr11	51700918	51701045	128	0.773	0.237	1	0.899	-1.70558	0.536	HYPO	-	-	-	-	-	-	-	-	-	-	-	-	-	-	-	-
chr11	51256799	51257464	666	0.538	0.18	1	1.482	-1.57961	0.358	HYPO	-	-	-	-	-	-	-	-	-	-	-	-	-	-	-	-
chr11	50983940	50984256	317	0.736	0.312	1	1.238	-1.23816	0.424	HYPO	-	-	-	-	-	-	-	-	-	-	-	-	-	-	-	-
chr11	49994374	49994485	112	0.743	0.334	1	1.289	-1.15351	0.409	HYPO	-	-	-	-	-	-	-	-	-	-	-	-	-	-	-	-
chr11	49034698	49035838	1141	0.776	0.374	1	1.314	-1.05302	0.402	HYPO	-	-	-	-	-	-	-	-	-	-	-	-	-	-	-	-
chr11	44171096	44171168	73	0.174	0.682	1	0.977	1.97068	0.508	HYPER	-	-	-	-	-	-	-	-	-	-	-	-	-	-	-	-
chr11	42295229	42295386	158	0.702	0.276	1	1.231	-1.3468	0.426	HYPO	-	-	-	-	-	-	-	-	-	-	-	-	-	-	-	-
chr11	37935961	37936043	83	0.66	0.226	1	1.204	-1.54614	0.434	HYPO	-	-	-	-	-	-	-	-	-	-	-	-	-	-	-	-
chr11	37615463	37615556	94	0.636	0.105	1	0.913	-2.59864	0.531	HYPO	-	-	-	-	-	-	-	-	-	-	-	-	-	-	-	-
chr11	37316965	37317120	156	0.707	0.234	1	1.08	-1.5952	0.473	HYPO	-	-	-	-	-	-	-	-	-	-	-	-	-	-	-	-
chr11	32661464	32663736	2273	0.681	0.358	1	1.63	-0.927695	0.323	HYPO	-	-	-	-	-	-	-	-	-	-	-	-	-	-	-	-
chr11	27555273	27556592	1320	0.707	0.339	1	1.442	-1.06042	0.368	HYPO	-	-	-	-	-	-	-	-	-	-	-	-	-	-	-	-
chr11	27421469	27421970	502	0.723	0.391	1	1.59	-0.886827	0.332	HYPO	-	-	-	-	-	-	-	-	-	-	-	-	-	-	-	-
chr11	27363929	27364159	231	0.716	0.338	1	1.403	-1.08294	0.378	HYPO	-	-	-	-	-	-	-	-	-	-	-	-	-	-	-	-
chr11	27124451	27125163	713	0.659	0.313	1	1.531	-1.07412	0.346	HYPO	-	-	-	-	-	-	-	-	-	-	-	-	-	-	-	-
chr11	26658645	26658652	8	0.549	0.212	1	1.569	-1.37274	0.337	HYPO	-	-	-	O	-	-	O	transcript	LECT1	ENSSSCG00000009442	protein_coding	LECT1	leukocyte cell derived chemotaxin 1 [Source:HGNC Symbol;Acc:17005]	GO:0001886,GO:0001937,GO:0016525,GO:0030948	IPR007084	XM_003482902
chr11	26532457	26533102	646	0.812	0.439	1	1.422	-0.887259	0.373	HYPO	-	-	-	-	-	-	-	-	-	-	-	-	-	-	-	-
chr11	26530760	26531584	825	0.525	0.193	1	1.59	-1.44372	0.332	HYPO	-	-	-	-	-	-	-	-	-	-	-	-	-	-	-	-
chr11	26320700	26320935	236	0.702	0.323	1	1.399	-1.11994	0.379	HYPO	-	-	-	-	-	-	-	-	-	-	-	-	-	-	-	-
chr11	26150966	26151082	117	0.607	0.272	1	1.577	-1.15809	0.335	HYPO	-	-	-	O	-	-	O	transcript	-	ENSSSCG00000024707	protein_coding	None	Uncharacterized protein [Source:UniProtKB/TrEMBL;Acc:I3L7V8]	NA	NA	NA
chr11	25456207	25456290	84	0.658	0.166	1	1.023	-1.9869	0.492	HYPO	-	-	-	-	-	-	-	-	-	-	-	-	-	-	-	-
chr11	25365110	25365246	137	0.706	0.337	1	1.438	-1.06692	0.369	HYPO	-	-	-	-	-	-	-	-	-	-	-	-	-	-	-	-
chr11	25327720	25327772	53	0.775	0.364	1	1.282	-1.09026	0.411	HYPO	-	-	-	-	-	-	-	-	-	-	-	-	-	-	-	-
chr11	25272181	25272267	87	0.496	0.145	1	1.51	-1.77429	0.351	HYPO	-	-	-	-	-	-	-	-	-	-	-	-	-	-	-	-
chr11	24998829	24998940	112	0.699	0.233	1	1.101	-1.58496	0.466	HYPO	-	-	-	-	-	-	-	-	-	-	-	-	-	-	-	-
chr11	24768527	24768615	89	0.444	0.846	1	1.314	0.930098	0.402	HYPER	-	-	-	-	-	-	-	-	-	-	-	-	-	-	-	-
chr11	23928939	23929760	822	0.817	0.283	1	0.905	-1.52953	0.534	HYPO	-	-	-	-	-	-	-	-	-	-	-	-	-	-	-	-
chr11	23862042	23862194	153	0.707	0.292	1	1.268	-1.27574	0.415	HYPO	-	-	-	-	-	-	-	-	-	-	-	-	-	-	-	-
chr11	23798330	23798394	65	0.695	0.304	1	1.354	-1.19294	0.391	HYPO	-	-	-	-	-	-	-	-	-	-	-	-	-	-	-	-
chr11	23253751	23253912	162	0.597	0.247	1	1.514	-1.27322	0.35	HYPO	-	-	-	-	-	-	-	-	-	-	-	-	-	-	-	-
chr11	22989924	22990110	187	0.531	0.071	1	1.12	-2.90282	0.46	HYPO	-	-	-	-	-	-	-	-	-	-	-	-	-	-	-	-
chr11	22781918	22782518	601	0.663	0.328	1	1.577	-1.01531	0.335	HYPO	-	-	-	-	-	-	-	-	-	-	-	-	-	-	-	-
chr11	22636731	22636804	74	0.364	0.795	1	1.214	1.12702	0.431	HYPER	-	-	-	-	-	-	-	-	-	-	-	-	-	-	-	-
chr11	22599802	22600218	417	0.471	0.154	1	1.657	-1.6128	0.317	HYPO	-	-	-	O	-	-	O	transcript	NUFIP1	ENSSSCG00000009420	protein_coding	NUFIP1	nuclear fragile X mental retardation protein interacting protein 1 [Source:HGNC Symbol;Acc:8057]	GO:0000492,GO:0003723,GO:0005515,GO:0005634,GO:0005726,GO:0005730,GO:0008023,GO:0016363,GO:0022626,GO:0030515,GO:0030674,GO:0042802,GO:0045944,GO:0046872,GO:0048786,GO:0070761	IPR019496	XM_001927425
chr11	22229325	22230739	1415	0.842	0.232	1	0.713	-1.8597	0.61	HYPO	-	-	-	O	-	-	O	transcript	-	ENSSSCG00000025938	protein_coding	None	Uncharacterized protein [Source:UniProtKB/TrEMBL;Acc:I3LFQ2]	GO:0005801,GO:0006886,GO:0016020	NA	NA
chr11	22148010	22148055	46	0.861	0.369	1	1.023	-1.22239	0.492	HYPO	-	-	-	-	-	-	-	-	-	-	-	-	-	-	-	-
chr11	22124272	22124717	446	0.825	0.45	1	1.415	-0.874469	0.375	HYPO	-	-	-	-	-	-	-	-	-	-	-	-	-	-	-	-
chr11	22065037	22065302	266	0.783	0.416	1	1.446	-0.912429	0.367	HYPO	-	-	-	O	-	-	O	transcript	SPERT	ENSSSCG00000009417	protein_coding	SPERT	spermatid associated [Source:HGNC Symbol;Acc:30720]	GO:0016023	NA	XM_003482892
chr11	21750038	21750105	68	0.835	0.365	1	1.089	-1.19388	0.47	HYPO	-	-	-	O	-	-	O	transcript	CPB2	ENSSSCG00000009413	protein_coding	CPB2	carboxypeptidase B2 (plasma) [Source:HGNC Symbol;Acc:2300]	GO:0004180,GO:0004181,GO:0006508,GO:0008233,GO:0008237,GO:0008270,GO:0016787,GO:0046872	IPR000834,IPR003146,IPR009020	XM_001929146
chr11	21724232	21724277	46	0.586	0.176	1	1.286	-1.73533	0.41	HYPO	-	-	-	O	-	-	O	transcript	CPB2	ENSSSCG00000009413	protein_coding	CPB2	carboxypeptidase B2 (plasma) [Source:HGNC Symbol;Acc:2300]	GO:0004180,GO:0004181,GO:0006508,GO:0008233,GO:0008237,GO:0008270,GO:0016787,GO:0046872	IPR000834,IPR003146,IPR009020	XM_001929146
chr11	21342379	21342516	138	0.721	0.294	1	1.227	-1.29418	0.427	HYPO	-	-	-	-	-	-	-	-	-	-	-	-	-	-	-	-
chr11	21135637	21135768	132	0.309	0.683	1	1.419	1.14428	0.374	HYPER	-	-	-	O	-	-	O	transcript	LRCH1	ENSSSCG00000009408	protein_coding	LRCH1	leucine-rich repeats and calponin homology (CH) domain containing 1 [Source:HGNC Symbol;Acc:20309]	GO:0005515	IPR001611,IPR001715,IPR022613	NA
chr11	21035674	21035693	20	0.735	0.365	1	1.434	-1.00985	0.37	HYPO	-	-	-	-	-	-	-	-	-	-	-	-	-	-	-	-
chr11	21010282	21010311	30	0.742	0.377	1	1.454	-0.976855	0.365	HYPO	-	-	-	O	-	-	O	transcript	ESD	ENSSSCG00000009407	protein_coding	ESD	Sus scrofa esterase D (ESD), mRNA. [Source:RefSeq mRNA;Acc:NM_214060]	GO:0004091,GO:0005634,GO:0005737,GO:0005794,GO:0016023,GO:0016787,GO:0016788,GO:0018738,GO:0031410,GO:0046294	IPR000801	NM_214060
chr11	19881393	19881785	393	0.592	0.228	1	1.458	-1.37656	0.364	HYPO	-	-	-	-	-	-	-	-	-	-	-	-	-	-	-	-
chr11	18731644	18731722	79	0.795	0.222	1	0.803	-1.8404	0.573	HYPO	-	-	-	-	-	-	-	-	-	-	-	-	-	-	-	-
chr11	18020655	18020771	117	0.591	0.146	1	1.168	-2.01719	0.445	HYPO	-	-	-	-	-	-	-	-	-	-	-	-	-	-	-	-
chr11	16986562	16987089	528	0.643	0.32	1	1.63	-1.00675	0.323	HYPO	-	-	O	-	O	-	O	transcript	FAM124A	ENSSSCG00000029598	protein_coding	FAM124A	family with sequence similarity 124A [Source:HGNC Symbol;Acc:26413]	NA	NA	XM_001925721
chr11	16842192	16842225	34	0.812	0.333	1	1.062	-1.28596	0.479	HYPO	-	-	-	-	-	-	-	-	-	-	-	-	-	-	-	-
chr11	16562973	16563087	115	0.571	0.161	1	1.286	-1.82643	0.41	HYPO	-	-	-	-	-	-	-	-	-	-	-	-	-	-	-	-
chr11	16353668	16353905	238	0.607	0.192	1	1.268	-1.66059	0.415	HYPO	-	-	-	-	-	-	-	-	-	-	-	-	-	-	-	-
chr11	16055220	16055676	457	0.774	0.176	1	0.742	-2.13676	0.598	HYPO	-	-	-	-	-	-	-	-	-	-	-	-	-	-	-	-
chr11	15551760	15551905	146	0.742	0.295	1	1.161	-1.3307	0.447	HYPO	-	-	-	O	-	-	O	transcript	FOXO1	ENSSSCG00000009370	protein_coding	FOXO1	Sus scrofa forkhead box O1 (FOXO1), mRNA. [Source:RefSeq mRNA;Acc:NM_214014]	GO:0001078,GO:0001568,GO:0003677,GO:0003700,GO:0005515,GO:0005634,GO:0005737,GO:0006351,GO:0006355,GO:0008286,GO:0032873,GO:0034599,GO:0035947,GO:0042127,GO:0043066,GO:0043565,GO:0045722,GO:0045893,GO:0045944,GO:0051721,GO:0071732	IPR001766	NM_214014
chr11	15493331	15493355	25	0.212	0.877	1	0.588	2.04851	0.665	HYPER	-	-	-	-	-	-	-	-	-	-	-	-	-	-	-	-
chr11	15479484	15479807	324	0.717	0.34	1	1.407	-1.07644	0.377	HYPO	-	-	-	-	-	-	-	-	-	-	-	-	-	-	-	-
chr11	15419772	15419972	201	0.614	0.212	1	1.314	-1.53417	0.402	HYPO	-	-	-	-	-	-	-	-	-	-	-	-	-	-	-	-
chr11	15302183	15302308	126	0.553	0.213	1	1.556	-1.37643	0.34	HYPO	-	-	-	-	-	-	-	-	-	-	-	-	-	-	-	-
chr11	14617138	14617267	130	0.565	0.223	1	1.548	-1.34121	0.342	HYPO	-	-	-	-	-	-	-	-	-	-	-	-	-	-	-	-
chr11	14303354	14303952	599	0.606	0.279	1	1.612	-1.11905	0.327	HYPO	-	-	O	O	-	-	O	transcript	-	ENSSSCG00000009367	protein_coding	None	Uncharacterized protein [Source:UniProtKB/TrEMBL;Acc:F1RS25]	NA	NA	NA
chr11	12661110	12661152	43	0.681	0.36	1	1.639	-0.919658	0.321	HYPO	-	-	-	O	-	-	O	transcript	SMAD9	ENSSSCG00000009357	protein_coding	SMAD9	Sus scrofa SMAD family member 9 (SMAD9), mRNA. [Source:RefSeq mRNA;Acc:NM_001195510]	GO:0001657,GO:0003700,GO:0005515,GO:0005622,GO:0005634,GO:0005667,GO:0005737,GO:0006351,GO:0006355,GO:0006468,GO:0007179,GO:0030509,GO:0030901,GO:0030902,GO:0051216,GO:0060348,GO:0071407	IPR001132,IPR003619,IPR008984,IPR013019,IPR019471	NM_001195510
chr11	11703716	11704365	650	0.668	0.337	1	1.595	-0.9871	0.331	HYPO	-	-	-	O	-	-	O	transcript	NBEA	ENSSSCG00000021381	protein_coding	NBEA	neurobeachin [Source:HGNC Symbol;Acc:7648]	GO:0005802,GO:0005829,GO:0005886,GO:0008104,GO:0012505,GO:0019901	IPR000409	NA
chr11	11200785	11201629	845	0.703	0.288	1	1.268	-1.28746	0.415	HYPO	-	-	-	O	-	-	O	transcript	-	ENSSSCG00000021829	protein_coding	None	Uncharacterized protein [Source:UniProtKB/TrEMBL;Acc:I3LML0]	NA	IPR008985	NA
chr11	11005167	11005264	98	0.753	0.39	1	1.462	-0.949176	0.363	HYPO	-	-	-	-	-	-	-	-	-	-	-	-	-	-	-	-
chr11	11004103	11004832	730	0.686	0.297	1	1.362	-1.20775	0.389	HYPO	-	-	-	-	-	-	-	-	-	-	-	-	-	-	-	-
chr11	9707304	9707620	317	0.543	0.174	1	1.438	-1.64186	0.369	HYPO	-	-	-	-	-	-	-	-	-	-	-	-	-	-	-	-
chr11	9391573	9392961	1389	0.72	0.256	1	1.107	-1.49185	0.464	HYPO	-	-	-	-	O	O	O	transcript	KL	ENSSSCG00000009347	protein_coding	KL	Uncharacterized protein [Source:UniProtKB/TrEMBL;Acc:F1RSR6]	GO:0003824,GO:0004553,GO:0005104,GO:0005515,GO:0005975,GO:0006112,GO:0007568,GO:0017134,GO:0030501,GO:0055074,GO:0090080	IPR001360,IPR017853	XM_003357819
chr11	8048705	8049001	297	0.676	0.291	1	1.377	-1.216	0.385	HYPO	-	-	-	-	-	-	-	-	-	-	-	-	-	-	-	-
chr11	8006900	8007105	206	0.451	0.127	1	1.625	-1.8283	0.324	HYPO	-	-	-	-	-	-	-	-	-	-	-	-	-	-	-	-
chr11	7900582	7900618	37	0.42	0.76	1	1.556	0.85561	0.34	HYPER	-	-	-	-	-	-	-	-	-	-	-	-	-	-	-	-
chr11	7348788	7348879	92	0.712	0.223	1	1.032	-1.67483	0.489	HYPO	-	-	-	-	-	-	-	-	-	-	-	-	-	-	-	-
chr11	7338288	7338398	111	0.708	0.249	1	1.123	-1.5076	0.459	HYPO	-	-	-	-	-	-	-	-	-	-	-	-	-	-	-	-
chr11	7113281	7113681	401	0.681	0.226	1	1.136	-1.59133	0.455	HYPO	-	-	-	-	-	-	-	-	-	-	-	-	-	-	-	-
chr11	6926065	6926170	106	0.733	0.324	1	1.289	-1.17782	0.409	HYPO	-	-	-	-	-	-	-	-	-	-	-	-	-	-	-	-
chr11	6890280	6890404	125	0.694	0.152	1	0.883	-2.19086	0.542	HYPO	-	-	-	-	-	-	-	-	-	-	-	-	-	-	-	-
chr11	6841255	6841323	69	0.2	0.557	1	1.486	1.47768	0.357	HYPER	-	-	-	-	-	-	-	-	-	-	-	-	-	-	-	-
chr11	6824309	6824345	37	0.773	0.239	1	0.905	-1.69346	0.534	HYPO	-	-	-	-	-	-	-	-	-	-	-	-	-	-	-	-
chr11	6814014	6814149	136	0.502	0.17	1	1.59	-1.56215	0.332	HYPO	-	-	-	-	-	-	-	-	-	-	-	-	-	-	-	-
chr11	6585978	6586173	196	0.603	0.269	1	1.582	-1.16455	0.334	HYPO	-	-	-	-	-	-	-	-	-	-	-	-	-	-	-	-
chr11	6518681	6519148	468	0.642	0.248	1	1.343	-1.37223	0.394	HYPO	-	-	-	-	-	-	-	-	-	-	-	-	-	-	-	-
chr11	6355798	6355925	128	0.185	0.538	1	1.502	1.54008	0.353	HYPER	-	-	-	O	-	-	O	transcript	SLC7A1	ENSSSCG00000009324	protein_coding	SLC7A1	solute carrier family 7 (cationic amino acid transporter, y+ system), member 1 [Source:HGNC Symbol;Acc:11057]	GO:0003333,GO:0006810,GO:0006865,GO:0015171,GO:0015181,GO:0015809,GO:0016020,GO:0016021,GO:0055085	IPR004841	NA
chr11	6195083	6195336	254	0.549	0.225	1	1.625	-1.28688	0.324	HYPO	-	-	-	-	-	-	-	-	-	-	-	-	-	-	-	-
chr11	6162747	6162913	167	0.658	0.225	1	1.207	-1.54816	0.433	HYPO	-	-	-	O	-	-	O	transcript,transcript	MTUS2,MTUS2	ENSSSCG00000009323,ENSSSCG00000009323	protein_coding,protein_coding	MTUS2,MTUS2	microtubule associated tumor suppressor candidate 2 [Source:HGNC Symbol;Acc:20595],microtubule associated tumor suppressor candidate 2 [Source:HGNC Symbol;Acc:20595]	GO:0005515,GO:0005813,GO:0005881,GO:0008017,GO:0042803,NA	NA,NA	XM_001928226,NA
chr11	5459437	5459968	532	0.684	0.269	1	1.268	-1.34639	0.415	HYPO	-	-	-	-	-	-	-	-	-	-	-	-	-	-	-	-
chr11	5249203	5249260	58	0.718	0.335	1	1.384	-1.09982	0.383	HYPO	-	-	-	O	-	-	O	transcript	PAN3	ENSSSCG00000009319	protein_coding	PAN3	PAN3 poly(A) specific ribonuclease subunit homolog (S. cerevisiae) [Source:HGNC Symbol;Acc:29991]	GO:0000290,GO:0000932,GO:0004535,GO:0004672,GO:0005515,GO:0005524,GO:0005813,GO:0006468,GO:0006605,GO:0010606,GO:0016772,GO:0031251,GO:0046872	IPR011009	XM_003130910
chr11	5219023	5219491	469	0.681	0.317	1	1.458	-1.10317	0.364	HYPO	-	-	-	O	-	-	O	transcript	PAN3	ENSSSCG00000009319	protein_coding	PAN3	PAN3 poly(A) specific ribonuclease subunit homolog (S. cerevisiae) [Source:HGNC Symbol;Acc:29991]	GO:0000290,GO:0000932,GO:0004535,GO:0004672,GO:0005515,GO:0005524,GO:0005813,GO:0006468,GO:0006605,GO:0010606,GO:0016772,GO:0031251,GO:0046872	IPR011009	XM_003130910
chr11	5022522	5022749	228	0.179	0.508	1	1.603	1.50487	0.329	HYPER	-	-	-	O	-	-	O	transcript,transcript	FLT3,FLT3	ENSSSCG00000009314,ENSSSCG00000009314	protein_coding,protein_coding	FLT3,FLT3	fms-related tyrosine kinase 3 [Source:HGNC Symbol;Acc:3765],fms-related tyrosine kinase 3 [Source:HGNC Symbol;Acc:3765]	GO:0000166,GO:0004672,GO:0004713,GO:0004714,GO:0005515,GO:0005524,GO:0006468,GO:0007169,GO:0016020,GO:0016021,GO:0016301,GO:0016310,GO:0016740,GO:0016772,GO:0000166,GO:0002318,GO:0002320,GO:0002328,GO:0002572,GO:0004672,GO:0004713,GO:0004714,GO:0005515,GO:0005524,GO:0006468,GO:0007169,GO:0008285,GO:0009986,GO:0016020,GO:0016021,GO:0016301,GO:0016310,GO:0016740,GO:0016772,GO:0030097,GO:0030098,GO:…	IPR000719,IPR001245,IPR011009,IPR013151,IPR000719,IPR001245,IPR011009,IPR013151	NA,XM_003130913
chr11	4899664	4899896	233	0.657	0.119	1	0.894	-2.46493	0.538	HYPO	-	-	-	-	-	-	-	-	-	-	-	-	-	-	-	-
chr11	4897750	4898100	351	0.693	0.317	1	1.411	-1.12837	0.376	HYPO	-	-	-	-	-	-	-	-	-	-	-	-	-	-	-	-
chr11	4471625	4471906	282	0.72	0.318	1	1.314	-1.17897	0.402	HYPO	-	-	-	-	-	-	-	-	-	-	-	-	-	-	-	-
chr11	4290278	4290331	54	0.15	0.67	1	0.943	2.1592	0.52	HYPER	-	-	-	-	-	-	-	-	-	-	-	-	-	-	-	-
chr11	3988393	3988499	107	0.774	0.095	1	0.558	-3.02633	0.679	HYPO	-	-	-	-	-	-	-	-	-	-	-	-	-	-	-	-
chr11	3967640	3967726	87	0.72	0.201	1	0.946	-1.8408	0.519	HYPO	-	-	-	-	-	-	-	-	-	-	-	-	-	-	-	-
chr11	3962366	3962455	90	0.812	0.316	1	1.011	-1.36156	0.496	HYPO	-	-	-	-	-	-	-	-	-	-	-	-	-	-	-	-
chr11	3954672	3954904	233	0.793	0.239	1	0.852	-1.73031	0.554	HYPO	-	-	-	-	-	-	-	-	-	-	-	-	-	-	-	-
chr11	3950215	3950264	50	0.562	0.188	1	1.419	-1.57984	0.374	HYPO	-	-	-	-	-	-	-	-	-	-	-	-	-	-	-	-
chr11	3945220	3945261	42	0.81	0.296	1	0.96	-1.45232	0.514	HYPO	-	-	-	-	-	-	-	-	-	-	-	-	-	-	-	-
chr11	3891264	3891507	244	0.75	0.321	1	1.221	-1.22432	0.429	HYPO	-	-	-	-	-	-	-	-	-	-	-	-	-	-	-	-
chr11	3853004	3853693	690	0.591	0.193	1	1.329	-1.61456	0.398	HYPO	-	-	-	-	-	-	-	-	-	-	-	-	-	-	-	-
chr11	3840269	3840710	442	0.649	0.286	1	1.462	-1.1822	0.363	HYPO	-	-	-	-	-	-	-	-	-	-	-	-	-	-	-	-
chr11	3818189	3818426	238	0.755	0.168	1	0.768	-2.16802	0.587	HYPO	-	-	-	-	-	-	-	-	-	-	-	-	-	-	-	-
chr11	3801655	3801704	50	0.841	0.272	1	0.813	-1.6285	0.569	HYPO	-	-	-	-	-	-	-	-	-	-	-	-	-	-	-	-
chr11	3791787	3793445	1659	0.744	0.25	1	1.017	-1.57337	0.494	HYPO	-	-	-	-	-	O	-	-	-	-	-	-	-	-	-	-
chr11	3774110	3774550	441	0.695	0.34	1	1.494	-1.03148	0.355	HYPO	-	-	O	O	-	-	O	transcript,transcript	WASF3,WASF3	ENSSSCG00000009300,ENSSSCG00000009300	protein_coding,protein_coding	WASF3,WASF3	WAS protein family, member 3 [Source:HGNC Symbol;Acc:12734],WAS protein family, member 3 [Source:HGNC Symbol;Acc:12734]	GO:0003779,GO:0005856,GO:0030036,GO:0003779,GO:0005856,GO:0007010,GO:0008360,GO:0014003,GO:0030027,GO:0030032,GO:0030036,GO:0031643	IPR003124,IPR003124	XM_003130901,NA
chr11	3729506	3729824	319	0.768	0.33	1	1.191	-1.21864	0.438	HYPO	-	-	-	-	-	-	-	-	-	-	-	-	-	-	-	-
chr11	3658203	3658344	142	0.644	0.126	1	0.949	-2.35364	0.518	HYPO	-	-	-	-	-	-	-	-	-	-	-	-	-	-	-	-
chr11	3481530	3481712	183	0.59	0.24	1	1.514	-1.29768	0.35	HYPO	-	-	-	-	-	-	-	-	-	-	-	-	-	-	-	-
chr11	3257934	3258513	580	0.719	0.332	1	1.369	-1.11481	0.387	HYPO	-	-	O	O	-	-	O	transcript	-	ENSSSCG00000023771	protein_coding	None	Uncharacterized protein [Source:UniProtKB/TrEMBL;Acc:I3LGF0]	GO:0000166,GO:0000287,GO:0004012,GO:0005524,GO:0006812,GO:0015914,GO:0016020,GO:0016021,GO:0016787,GO:0019829,GO:0046872	IPR001757,IPR008250,IPR023214,IPR023299	XM_003482862
chr11	3244413	3244746	334	0.784	0.406	1	1.403	-0.949374	0.378	HYPO	-	-	-	-	-	-	-	-	-	-	-	-	-	-	-	-
chr11	3243922	3244115	194	0.758	0.404	1	1.498	-0.907843	0.354	HYPO	-	-	-	-	-	-	-	-	-	-	-	-	-	-	-	-
chr11	3243388	3243503	116	0.781	0.218	1	0.829	-1.84099	0.563	HYPO	-	-	-	-	-	-	-	-	-	-	-	-	-	-	-	-
chr11	3089784	3090015	232	0.705	0.064	1	0.641	-3.46148	0.641	HYPO	-	-	-	-	-	-	-	-	-	-	-	-	-	-	-	-
chr11	3052477	3052588	112	0.701	0.329	1	1.426	-1.09133	0.372	HYPO	-	-	-	-	-	-	-	-	-	-	-	-	-	-	-	-
chr11	2945625	2945715	91	0.591	0.257	1	1.582	-1.20139	0.334	HYPO	-	-	-	O	-	-	O	transcript	-	ENSSSCG00000025583	protein_coding	None	Uncharacterized protein [Source:UniProtKB/TrEMBL;Acc:I3LH77]	GO:0000287,GO:0004012,GO:0005524,GO:0015914,GO:0016021	NA	NA
chr11	2668146	2668418	273	0.642	0.214	1	1.224	-1.58496	0.428	HYPO	-	-	-	-	-	-	-	-	-	-	-	-	-	-	-	-
chr11	2454320	2454425	106	0.622	0.239	1	1.384	-1.3799	0.383	HYPO	-	-	-	-	-	-	-	-	-	-	-	-	-	-	-	-
chr11	2363264	2363352	89	0.705	0.303	1	1.314	-1.21831	0.402	HYPO	-	-	-	-	-	-	-	-	-	-	-	-	-	-	-	-
chr11	2284308	2284393	86	0.766	0.389	1	1.407	-0.977574	0.377	HYPO	-	-	-	-	-	-	-	-	-	-	-	-	-	-	-	-
chr11	2257284	2257418	135	0.738	0.301	1	1.194	-1.29386	0.437	HYPO	-	-	-	-	-	-	-	-	-	-	-	-	-	-	-	-
chr11	2154801	2154888	88	0.588	0.183	1	1.304	-1.68397	0.405	HYPO	-	-	-	-	-	-	-	-	-	-	-	-	-	-	-	-
chr11	2100054	2100124	71	0.705	0.345	1	1.474	-1.03103	0.36	HYPO	-	-	-	O	-	-	O	transcript	-	ENSSSCG00000009290	protein_coding	None	Uncharacterized protein [Source:UniProtKB/TrEMBL;Acc:F1RTM1]	GO:0004222,GO:0006508,GO:0008233,GO:0008237,GO:0016787,GO:0046872	IPR001567	NA
chr11	2058825	2059340	516	0.617	0.263	1	1.498	-1.23021	0.354	HYPO	-	-	-	O	-	-	O	transcript	-	ENSSSCG00000009290	protein_coding	None	Uncharacterized protein [Source:UniProtKB/TrEMBL;Acc:F1RTM1]	GO:0004222,GO:0006508,GO:0008233,GO:0008237,GO:0016787,GO:0046872	IPR001567	NA
chr11	2025133	2025194	62	0.699	0.146	1	0.854	-2.25932	0.553	HYPO	-	-	-	-	-	-	-	-	-	-	-	-	-	-	-	-
chr11	2013831	2014161	331	0.51	0.179	1	1.595	-1.51054	0.331	HYPO	-	-	-	-	-	-	-	-	-	-	-	-	-	-	-	-
chr11	1947082	1947242	161	0.731	0.312	1	1.255	-1.22833	0.419	HYPO	-	-	-	O	-	-	O	transcript,transcript,transcript	TNFRSF19,TNFRSF19,TNFRSF19	ENSSSCG00000009283,ENSSSCG00000009283,ENSSSCG00000009283	protein_coding,protein_coding,protein_coding	TNFRSF19,TNFRSF19,TNFRSF19	tumor necrosis factor receptor superfamily, member 19 [Source:HGNC Symbol;Acc:11915],tumor necrosis factor receptor superfamily, member 19 [Source:HGNC Symbol;Acc:11915],tumor necrosis factor receptor superfamily, member 19 [Source:HGNC Symbol;Acc:11915]	GO:0001942,GO:0005515,GO:0043123,GO:0005515,NA	IPR001368,IPR022342,IPR001368,IPR022342,NA	XM_003130878,NA,NA
chr11	1940058	1940106	49	0.553	0.217	1	1.573	-1.34958	0.336	HYPO	-	-	-	O	-	-	O	transcript,transcript,transcript,transcript	TNFRSF19,TNFRSF19,TNFRSF19,TNFRSF19	ENSSSCG00000009283,ENSSSCG00000009283,ENSSSCG00000009283,ENSSSCG00000009283	protein_coding,protein_coding,protein_coding,protein_coding	TNFRSF19,TNFRSF19,TNFRSF19,TNFRSF19	tumor necrosis factor receptor superfamily, member 19 [Source:HGNC Symbol;Acc:11915],tumor necrosis factor receptor superfamily, member 19 [Source:HGNC Symbol;Acc:11915],tumor necrosis factor receptor superfamily, member 19 [Source:HGNC Symbol;Acc:11915],tumor necrosis factor receptor superfamily, member 19 [Source:HGNC Symbol;Acc:11915]	GO:0001942,GO:0005515,GO:0043123,GO:0005515,NA,NA	IPR001368,IPR022342,IPR001368,IPR022342,NA,NA	XM_003130878,NA,NA,NA
chr11	1867447	1867949	503	0.626	0.212	1	1.272	-1.5621	0.414	HYPO	-	-	O	O	-	O	O	transcript,transcript	TNFRSF19,TNFRSF19	ENSSSCG00000009283,ENSSSCG00000009283	protein_coding,protein_coding	TNFRSF19,TNFRSF19	tumor necrosis factor receptor superfamily, member 19 [Source:HGNC Symbol;Acc:11915],tumor necrosis factor receptor superfamily, member 19 [Source:HGNC Symbol;Acc:11915]	GO:0001942,GO:0005515,GO:0043123,GO:0005515	IPR001368,IPR022342,IPR001368,IPR022342	XM_003130878,NA
chr11	1845239	1845578	340	0.529	0.119	1	1.286	-2.15231	0.41	HYPO	-	-	-	-	-	-	-	-	-	-	-	-	-	-	-	-
chr11	1648690	1649080	391	0.711	0.36	1	1.51	-0.981853	0.351	HYPO	-	-	-	O	-	-	O	transcript	-	ENSSSCG00000009281	protein_coding	None	Uncharacterized protein [Source:UniProtKB/TrEMBL;Acc:F1RVA3]	GO:0016012,GO:0016021	IPR006875	XM_003482855
chr11	1468813	1468886	74	0.289	0.626	1	1.569	1.11509	0.337	HYPER	-	-	-	-	-	-	-	-	-	-	-	-	-	-	-	-
chr11	1171614	1171841	228	0.716	0.337	1	1.399	-1.08721	0.379	HYPO	-	-	-	-	-	-	-	-	-	-	-	-	-	-	-	-
chr11	1158787	1159270	484	0.672	0.297	1	1.415	-1.178	0.375	HYPO	-	-	-	-	-	-	-	-	-	-	-	-	-	-	-	-
chr11	1070300	1070388	89	0.566	0.222	1	1.539	-1.35024	0.344	HYPO	-	-	-	-	-	-	-	-	-	-	-	-	-	-	-	-
chr11	1023625	1023664	40	0.83	0.272	1	0.841	-1.6095	0.558	HYPO	-	-	-	-	-	-	-	-	-	-	-	-	-	-	-	-
chr11	876569	876703	135	0.655	0.156	1	1.003	-2.06995	0.499	HYPO	-	-	-	-	-	-	-	-	-	-	-	-	-	-	-	-
chr11	842688	842768	81	0.573	0.217	1	1.49	-1.40084	0.356	HYPO	-	-	-	-	-	-	-	-	-	-	-	-	-	-	-	-
chr11	816969	817028	60	0.886	0.559	1	1.612	-0.664458	0.327	HYPO	-	-	-	-	-	-	-	-	-	-	-	-	-	-	-	-
chr11	801502	801549	48	0.675	0.211	1	1.107	-1.67764	0.464	HYPO	-	-	-	-	-	-	-	-	-	-	-	-	-	-	-	-
chr11	799192	799254	63	0.709	0.317	1	1.351	-1.1613	0.392	HYPO	-	-	-	-	-	-	-	-	-	-	-	-	-	-	-	-
chr11	752466	752745	280	0.691	0.296	1	1.34	-1.22309	0.395	HYPO	-	-	-	-	-	-	-	-	-	-	-	-	-	-	-	-
chr11	694083	694225	143	0.63	0.208	1	1.244	-1.59877	0.422	HYPO	-	-	O	-	-	-	O	transcript	FGF9	ENSSSCG00000009278	protein_coding	FGF9	Sus scrofa fibroblast growth factor 9 (glia-activating factor) (FGF9), mRNA. [Source:RefSeq mRNA;Acc:NM_213801]	GO:0000122,GO:0001525,GO:0001649,GO:0002053,GO:0002062,GO:0005102,GO:0005104,GO:0005576,GO:0005615,GO:0006606,GO:0007267,GO:0007275,GO:0008083,GO:0008201,GO:0008284,GO:0008543,GO:0008584,GO:0010628,GO:0030154,GO:0030178,GO:0030238,GO:0030324,GO:0030326,GO:0030949,GO:0042472,GO:0045880,GO:0048505,GO:0048566,GO:0048706,GO:0050679,GO:0051781,GO:0060045,GO:0060484,GO:0090263	IPR002209,IPR008996,IPR028142	NM_213801
chr11	680034	680181	148	0.765	0.243	1	0.938	-1.6545	0.522	HYPO	-	-	-	-	-	-	-	-	-	-	-	-	-	-	-	-
chr11	482202	482566	365	0.611	0.207	1	1.307	-1.56154	0.404	HYPO	-	-	-	O	-	-	O	transcript	ZDHHC20	ENSSSCG00000026744	protein_coding	ZDHHC20	zinc finger, DHHC-type containing 20 [Source:HGNC Symbol;Acc:20749]	GO:0008270,GO:0046872	IPR001594	NA
chr11	406950	407322	373	0.785	0.285	1	1	-1.46173	0.5	HYPO	-	-	-	-	-	-	-	-	-	-	-	-	-	-	-	-
chr11	246209	246401	193	0.631	0.279	1	1.506	-1.17737	0.352	HYPO	-	-	O	O	-	-	O	transcript	XPO4	ENSSSCG00000009276	protein_coding	XPO4	exportin 4 [Source:HGNC Symbol;Acc:17796]	GO:0005488,GO:0005515,GO:0046827	IPR016024	XM_003130871
chr11	204533	204587	55	0.642	0.143	1	1.003	-2.16656	0.499	HYPO	-	-	-	-	-	-	-	-	-	-	-	-	-	-	-	-
chr11	55268	55395	128	0.287	0.611	1	1.625	1.09012	0.324	HYPER	-	-	-	O	-	-	O	transcript	GULDH	ENSSSCG00000009268	protein_coding	GULDH	Sus scrofa CRY protein (CRY), mRNA. [Source:RefSeq mRNA;Acc:NM_213881]	GO:0003857,GO:0006631,GO:0016491,GO:0016616,GO:0042803,GO:0050104,GO:0050662,GO:0055114,GO:0070403	IPR006108,IPR006176,IPR008927	NM_213881
chr11	18337	18359	23	0.482	0.148	1	1.582	-1.70344	0.334	HYPO	-	-	-	O	-	-	O	transcript	GULDH	ENSSSCG00000009268	protein_coding	GULDH	Sus scrofa CRY protein (CRY), mRNA. [Source:RefSeq mRNA;Acc:NM_213881]	GO:0003857,GO:0006631,GO:0016491,GO:0016616,GO:0042803,GO:0050104,GO:0050662,GO:0055114,GO:0070403	IPR006108,IPR006176,IPR008927	NM_213881
chr11	2325	2453	129	0.299	0.745	1	1.165	1.31709	0.446	HYPER	-	-	-	-	-	-	-	-	-	-	-	-	-	-	-	-
chr12	63499985	63500123	139	0.148	0.566	1	1.258	1.9352	0.418	HYPER	-	-	-	-	-	-	-	-	-	-	-	-	-	-	-	-
chr12	63368588	63369149	562	0.19	0.643	1	1.142	1.75882	0.453	HYPER	-	-	-	-	-	-	-	-	-	-	-	-	-	-	-	-
chr12	63218457	63218813	357	0.669	0.297	1	1.426	-1.17154	0.372	HYPO	-	-	-	-	-	-	-	-	-	-	-	-	-	-	-	-
chr12	63213154	63213281	128	0.189	0.562	1	1.422	1.57218	0.373	HYPER	-	-	-	-	-	-	-	-	-	-	-	-	-	-	-	-
chr12	63138656	63138696	41	0.675	0.256	1	1.255	-1.39874	0.419	HYPO	-	-	-	-	-	O	-	-	-	-	-	-	-	-	-	-
chr12	63065215	63065341	127	0.761	0.422	1	1.56	-0.850653	0.339	HYPO	-	-	-	O	-	-	O	transcript	NT5M	ENSSSCG00000018052	protein_coding	NT5M	5',3'-nucleotidase, mitochondrial [Source:HGNC Symbol;Acc:15769]	GO:0005739,GO:0008253,GO:0016311,GO:0016791,GO:0046079	IPR010708,IPR023214	XM_003132047
chr12	63040865	63040881	17	0.625	0.25	1	1.415	-1.32193	0.375	HYPO	-	-	-	O	-	-	O	transcript	COPS3	ENSSSCG00000018051	protein_coding	COPS3	COP9 signalosome subunit 3 [Source:HGNC Symbol;Acc:2239]	GO:0001701,GO:0005515,GO:0005634,GO:0005737,GO:0008180,GO:0010388	IPR000717	NM_001244149
chr12	62886809	62886845	37	0.716	0.303	1	1.275	-1.24064	0.413	HYPO	-	-	-	O	-	-	O	transcript	-	ENSSSCG00000018049	protein_coding	None	Uncharacterized protein [Source:UniProtKB/TrEMBL;Acc:F1SB18]	GO:0000287,GO:0004749,GO:0009165,GO:0060348	NA	NA
chr12	62732614	62732750	137	0.256	0.589	1	1.586	1.20212	0.333	HYPER	-	-	-	-	-	-	-	-	-	-	-	-	-	-	-	-
chr12	62688102	62688258	157	0.767	0.345	1	1.244	-1.15263	0.422	HYPO	-	-	-	O	-	-	O	transcript	SLC47A1	ENSSSCG00000018046	protein_coding	SLC47A1	solute carrier family 47 (multidrug and toxin extrusion), member 1 [Source:HGNC Symbol;Acc:25588]	GO:0006855,GO:0015238,GO:0015297,GO:0016020,GO:0055085	IPR002528	NA
chr12	62643601	62643655	55	0.883	0.163	1	0.474	-2.43754	0.72	HYPO	-	-	-	O	-	-	O	transcript	ALDH3A1	ENSSSCG00000018044	protein_coding	ALDH3A1	aldehyde dehydrogenase 3 family, member A1 [Source:HGNC Symbol;Acc:405]	GO:0004028,GO:0004029,GO:0004030,GO:0005783,GO:0006081,GO:0008106,GO:0008152,GO:0016491,GO:0016620,GO:0055114	IPR015590,IPR016161	XM_003132036
chr12	62625393	62625502	110	0.807	0.15	1	0.606	-2.42761	0.657	HYPO	O	-	-	-	-	-	O	transcript	SLC47A2	ENSSSCG00000018042	protein_coding	SLC47A2	solute carrier family 47 (multidrug and toxin extrusion), member 2 [Source:HGNC Symbol;Acc:26439]	GO:0006855,GO:0015238,GO:0015297,GO:0016020,GO:0055085	IPR002528	XM_003132034
chr12	62497880	62498010	131	0.609	0.274	1	1.577	-1.15227	0.335	HYPO	-	-	-	O	-	O	O	transcript,transcript	TTC19,NCOR1	ENSSSCG00000018038,ENSSSCG00000018039	protein_coding,protein_coding	TTC19,NCOR1	tetratricopeptide repeat domain 19 [Source:HGNC Symbol;Acc:26006],Uncharacterized protein [Source:UniProtKB/TrEMBL;Acc:F1SDC8]	GO:0005515,GO:0005739,GO:0005743,GO:0034551,GO:0000118,GO:0000122,GO:0000790,GO:0001102,GO:0002361,GO:0003677,GO:0003682,GO:0003700,GO:0003714,GO:0005634,GO:0005667,GO:0005737,GO:0005876,GO:0006357,GO:0014067,GO:0016580,GO:0017053,GO:0021794,GO:0031065,GO:0032922,GO:0035033,GO:0040014,GO:0042632,GO:0042826,GO:0042974,GO:0043565,GO:0045892,GO:0046329,GO:0046965,GO:0046966,GO:0051225,GO:0060318,GO:…	NA,IPR001005,IPR009057	NA,NA
chr12	62403808	62403984	177	0.651	0.285	1	1.45	-1.1917	0.366	HYPO	-	-	-	O	-	-	O	transcript	NCOR1	ENSSSCG00000018039	protein_coding	NCOR1	Uncharacterized protein [Source:UniProtKB/TrEMBL;Acc:F1SDC8]	GO:0000118,GO:0000122,GO:0000790,GO:0001102,GO:0002361,GO:0003677,GO:0003682,GO:0003700,GO:0003714,GO:0005634,GO:0005667,GO:0005737,GO:0005876,GO:0006357,GO:0014067,GO:0016580,GO:0017053,GO:0021794,GO:0031065,GO:0032922,GO:0035033,GO:0040014,GO:0042632,GO:0042826,GO:0042974,GO:0043565,GO:0045892,GO:0046329,GO:0046965,GO:0046966,GO:0051225,GO:0060318,GO:0072362,GO:0072368	IPR001005,IPR009057	NA
chr12	62396099	62396177	79	0.625	0.288	1	1.569	-1.11779	0.337	HYPO	-	-	O	O	-	-	O	transcript	NCOR1	ENSSSCG00000018039	protein_coding	NCOR1	Uncharacterized protein [Source:UniProtKB/TrEMBL;Acc:F1SDC8]	GO:0000118,GO:0000122,GO:0000790,GO:0001102,GO:0002361,GO:0003677,GO:0003682,GO:0003700,GO:0003714,GO:0005634,GO:0005667,GO:0005737,GO:0005876,GO:0006357,GO:0014067,GO:0016580,GO:0017053,GO:0021794,GO:0031065,GO:0032922,GO:0035033,GO:0040014,GO:0042632,GO:0042826,GO:0042974,GO:0043565,GO:0045892,GO:0046329,GO:0046965,GO:0046966,GO:0051225,GO:0060318,GO:0072362,GO:0072368	IPR001005,IPR009057	NA
chr12	62357434	62357549	116	0.688	0.226	1	1.114	-1.60609	0.462	HYPO	-	-	-	O	-	-	O	transcript	PIGL	ENSSSCG00000018035	protein_coding	PIGL	phosphatidylinositol glycan anchor biosynthesis, class L [Source:HGNC Symbol;Acc:8966]	NA	IPR003737,IPR024078	XM_003132024
chr12	62266065	62266151	87	0.687	0.328	1	1.478	-1.06661	0.359	HYPO	-	-	-	O	-	-	O	transcript	TRPV2	ENSSSCG00000018032	protein_coding	TRPV2	transient receptor potential cation channel, subfamily V, member 2 [Source:HGNC Symbol;Acc:18082]	GO:0005216,GO:0005261,GO:0005262,GO:0005515,GO:0005622,GO:0005886,GO:0006810,GO:0006811,GO:0009266,GO:0009408,GO:0009986,GO:0016020,GO:0016021,GO:0030424,GO:0032584,GO:0044295,GO:0044297,GO:0045773,GO:0055085,GO:0070588,GO:0090280	IPR002110,IPR008347,IPR020683	XM_003132023
chr12	62114278	62114558	281	0.557	0.104	1	1.142	-2.42109	0.453	HYPO	-	-	-	O	-	-	O	transcript	-	ENSSSCG00000025254	protein_coding	None	Uncharacterized protein [Source:UniProtKB/TrEMBL;Acc:I3LPD3]	GO:0003676,GO:0005622,GO:0006355,GO:0046872	IPR001909,IPR007087	NA
chr12	62007278	62007298	21	0.158	0.88	1	0.47	2.47758	0.722	HYPER	-	-	-	-	-	-	-	-	-	-	-	-	-	-	-	-
chr12	61674124	61674507	384	0.733	0.276	1	1.129	-1.40914	0.457	HYPO	-	-	-	-	-	-	-	-	-	-	-	-	-	-	-	-
chr12	61630866	61631119	254	0.234	0.664	1	1.217	1.50467	0.43	HYPER	-	-	-	-	-	-	-	-	-	-	-	-	-	-	-	-
chr12	60925091	60925120	30	0.789	0.402	1	1.369	-0.97283	0.387	HYPO	-	-	-	-	-	-	-	-	-	-	-	-	-	-	-	-
chr12	60868406	60868645	240	0.725	0.407	1	1.652	-0.832952	0.318	HYPO	-	-	-	-	-	-	-	-	-	-	-	-	-	-	-	-
chr12	60800775	60800888	114	0.762	0.419	1	1.543	-0.862841	0.343	HYPO	-	-	-	-	-	-	-	-	-	-	-	-	-	-	-	-
chr12	60625802	60626486	685	0.744	0.216	1	0.921	-1.78427	0.528	HYPO	-	-	-	O	-	-	O	transcript	-	ENSSSCG00000030589	protein_coding	None	Uncharacterized protein [Source:UniProtKB/TrEMBL;Acc:I3LSP5]	GO:0008146	IPR000863,IPR027417	XM_003483116
chr12	60432087	60432297	211	0.687	0.291	1	1.336	-1.23929	0.396	HYPO	-	-	-	-	-	-	-	-	-	-	-	-	-	-	-	-
chr12	60410806	60410948	143	0.742	0.223	1	0.946	-1.73438	0.519	HYPO	-	-	-	-	-	-	-	-	-	-	-	-	-	-	-	-
chr12	60397844	60397952	109	0.775	0.192	1	0.778	-2.01309	0.583	HYPO	-	-	-	-	-	-	-	-	-	-	-	-	-	-	-	-
chr12	60382958	60383046	89	0.696	0.273	1	1.241	-1.35019	0.423	HYPO	-	-	-	-	-	-	-	-	-	-	-	-	-	-	-	-
chr12	60357114	60357285	172	0.436	0.761	1	1.621	0.803568	0.325	HYPER	-	-	-	-	-	-	-	-	-	-	-	-	-	-	-	-
chr12	60290736	60290844	109	0.671	0.284	1	1.369	-1.24042	0.387	HYPO	-	-	-	-	-	-	-	-	-	-	-	-	-	-	-	-
chr12	60124316	60124593	278	0.647	0.081	1	0.821	-2.99777	0.566	HYPO	-	-	-	-	-	-	-	-	-	-	-	-	-	-	-	-
chr12	60047244	60047324	81	0.242	0.73	1	1.035	1.59289	0.488	HYPER	-	-	-	-	-	-	-	-	-	-	-	-	-	-	-	-
chr12	59937210	59937745	536	0.642	0.212	1	1.217	-1.59851	0.43	HYPO	-	-	-	-	-	-	-	-	-	-	-	-	-	-	-	-
chr12	59922265	59922985	721	0.72	0.314	1	1.3	-1.19723	0.406	HYPO	-	-	-	-	-	-	-	-	-	-	-	-	-	-	-	-
chr12	59863853	59864430	578	0.705	0.3	1	1.304	-1.23266	0.405	HYPO	-	-	-	-	-	-	-	-	-	-	-	-	-	-	-	-
chr12	59767903	59769525	1623	0.714	0.251	1	1.111	-1.50824	0.463	HYPO	-	-	-	-	-	-	-	-	-	-	-	-	-	-	-	-
chr12	59621828	59621893	66	0.36	0.686	1	1.617	0.930212	0.326	HYPER	-	-	-	-	-	-	-	-	-	-	-	-	-	-	-	-
chr12	59462598	59462651	54	0.774	0.237	1	0.897	-1.70745	0.537	HYPO	-	-	-	-	-	-	-	-	-	-	-	-	-	-	-	-
chr12	59133865	59134712	848	0.638	0.311	1	1.612	-1.03664	0.327	HYPO	-	-	-	-	-	-	-	-	-	-	-	-	-	-	-	-
chr12	59117767	59117956	190	0.741	0.286	1	1.136	-1.37346	0.455	HYPO	-	-	-	-	-	-	-	-	-	-	-	-	-	-	-	-
chr12	58923903	58923948	46	0.666	0.236	1	1.217	-1.49674	0.43	HYPO	-	-	-	-	-	-	-	-	-	-	-	-	-	-	-	-
chr12	57474918	57475072	155	0.584	0.218	1	1.45	-1.42164	0.366	HYPO	-	-	-	O	-	-	O	transcript	GLP2R	ENSSSCG00000017998	protein_coding	GLP2R	glucagon-like peptide 2 receptor [Source:HGNC Symbol;Acc:4325]	GO:0004871,GO:0004888,GO:0004930,GO:0005886,GO:0007165,GO:0007166,GO:0007186,GO:0016020,GO:0016021	IPR000832,IPR001879	XM_003483110
chr12	56801586	56801638	53	0.835	0.392	1	1.174	-1.09092	0.443	HYPO	-	-	-	-	-	-	-	-	-	-	-	-	-	-	-	-
chr12	56781814	56782039	226	0.71	0.323	1	1.369	-1.13628	0.387	HYPO	-	-	-	O	-	-	O	transcript	PIK3R5	ENSSSCG00000017991	protein_coding	PIK3R5	phosphoinositide-3-kinase, regulatory subunit 5 [Source:HGNC Symbol;Acc:30035]	NA	IPR019522	NM_213851
chr12	56773896	56774110	215	0.865	0.267	1	0.742	-1.69586	0.598	HYPO	-	-	-	O	-	-	O	transcript	PIK3R5	ENSSSCG00000017991	protein_coding	PIK3R5	phosphoinositide-3-kinase, regulatory subunit 5 [Source:HGNC Symbol;Acc:30035]	NA	IPR019522	NM_213851
chr12	56602159	56602245	87	0.67	0.264	1	1.3	-1.34362	0.406	HYPO	-	-	-	-	-	-	-	-	-	-	-	-	-	-	-	-
chr12	56601370	56601412	43	0.656	0.295	1	1.47	-1.15298	0.361	HYPO	-	-	-	-	-	-	-	-	-	-	-	-	-	-	-	-
chr12	56588823	56588873	51	0.833	0.285	1	0.867	-1.54735	0.548	HYPO	-	-	-	-	-	-	-	-	-	-	-	-	-	-	-	-
chr12	56533838	56534002	165	0.217	0.633	1	1.265	1.54451	0.416	HYPER	-	-	-	-	-	-	-	-	-	-	-	-	-	-	-	-
chr12	56051392	56051809	418	0.707	0.315	1	1.351	-1.16636	0.392	HYPO	-	-	-	-	-	-	-	-	-	-	-	-	-	-	-	-
chr12	55992233	55992284	52	0.287	0.892	1	0.725	1.63599	0.605	HYPER	-	-	-	-	-	-	-	-	-	-	-	-	-	-	-	-
chr12	55860272	55860538	267	0.623	0.173	1	1.152	-1.84846	0.45	HYPO	-	-	-	-	-	-	-	-	-	-	-	-	-	-	-	-
chr12	55809445	55809527	83	0.693	0.243	1	1.152	-1.5119	0.45	HYPO	-	-	-	O	-	-	O	transcript	HES7	ENSSSCG00000017982	protein_coding	HES7	hairy and enhancer of split 7 (Drosophila) [Source:HGNC Symbol;Acc:15977]	GO:0000122,GO:0001501,GO:0001756,GO:0003677,GO:0005634,GO:0006351,GO:0006355,GO:0007219,GO:0014807,GO:0036342,GO:0045892,GO:0046983,GO:0048511	IPR011598	XM_003483104
chr12	55554478	55554577	100	0.289	0.832	1	0.881	1.52551	0.543	HYPER	-	-	O	-	-	-	O	transcript	CNTROB	ENSSSCG00000017968	protein_coding	CNTROB	centrobin, centrosomal BRCA2 interacting protein [Source:HGNC Symbol;Acc:29616]	GO:0000910,GO:0005515,GO:0005737,GO:0005813,GO:0005814,GO:0007099,GO:0019904,GO:0051299	NA	XM_003358269
chr12	55511084	55511125	42	0.233	0.58	1	1.527	1.31572	0.347	HYPER	-	-	O	O	-	-	O	transcript	CHD3	ENSSSCG00000021363	protein_coding	CHD3	Uncharacterized protein [Source:UniProtKB/TrEMBL;Acc:F1ST12]	GO:0003676,GO:0003677,GO:0004386,GO:0005515,GO:0005524,GO:0005634,GO:0005730,GO:0005737,GO:0005813,GO:0006333,GO:0006355,GO:0007051,GO:0008026,GO:0008270,GO:0016581,GO:0016787,GO:0016818,GO:0045111,GO:0046872,GO:0051297	IPR000330,IPR001650,IPR006935,IPR009071,IPR009462,IPR009463,IPR011011,IPR012957,IPR012958,IPR016197,IPR019787,IPR021006,IPR023780,IPR027417	XM_003131952
chr12	55448976	55448997	22	0.554	0.215	1	1.56	-1.36555	0.339	HYPO	-	-	-	O	-	-	O	transcript	-	ENSSSCG00000017963	protein_coding	None	Uncharacterized protein [Source:UniProtKB/TrEMBL;Acc:F1ST22]	GO:0001539,GO:0003777,GO:0005858,GO:0006200,GO:0007018,GO:0016887,GO:0030286	IPR004273	NA
chr12	55396266	55396347	82	0.668	0.342	1	1.617	-0.965852	0.326	HYPO	-	-	-	-	-	-	-	-	-	-	-	-	-	-	-	-
chr12	55366872	55366970	99	0.567	0.204	1	1.462	-1.47478	0.363	HYPO	-	-	-	-	-	-	-	-	-	-	-	-	-	-	-	-
chr12	55363739	55363833	95	0.655	0.239	1	1.265	-1.45448	0.416	HYPO	-	-	-	-	-	-	-	-	-	-	-	-	-	-	-	-
chr12	55243330	55243370	41	0.695	0.25	1	1.168	-1.47508	0.445	HYPO	-	-	O	-	-	-	O	transcript	ATP1B2	ENSSSCG00000017951	protein_coding	ATP1B2	ATPase, Na+/K+ transporting, beta 2 polypeptide [Source:HGNC Symbol;Acc:805]	GO:0005515,GO:0005737,GO:0005890,GO:0006813,GO:0006814	IPR000402	XM_003131945
chr12	55166056	55166148	93	0.669	0.276	1	1.347	-1.27734	0.393	HYPO	-	-	-	-	-	-	-	-	-	-	-	-	-	-	-	-
chr12	55144255	55144331	77	0.665	0.315	1	1.514	-1.078	0.35	HYPO	-	-	-	-	-	-	-	-	-	-	-	-	-	-	-	-
chr12	55126467	55126517	51	0.251	0.656	1	1.304	1.38601	0.405	HYPER	-	-	-	-	-	-	-	-	-	-	-	-	-	-	-	-
chr12	55001261	55001279	19	0.229	0.575	1	1.531	1.32821	0.346	HYPER	-	-	O	-	-	-	O	transcript	CHRNB1	ENSSSCG00000030263	protein_coding	CHRNB1	cholinergic receptor, nicotinic, beta 1 (muscle) [Source:HGNC Symbol;Acc:1961]	GO:0001941,GO:0004889,GO:0005216,GO:0005230,GO:0005515,GO:0005886,GO:0005892,GO:0006810,GO:0006811,GO:0006812,GO:0006936,GO:0007165,GO:0007271,GO:0007274,GO:0015267,GO:0015464,GO:0016020,GO:0016021,GO:0030054,GO:0035095,GO:0042166,GO:0042391,GO:0045202,GO:0045211,GO:0048747,GO:0050877	IPR002394,IPR006029,IPR006201,IPR006202	XM_003483098
chr12	54941051	54941173	123	0.567	0.207	1	1.474	-1.45372	0.36	HYPO	-	-	O	O	-	-	O	transcript	TMEM256-PLSCR3	ENSSSCG00000029391	protein_coding	TMEM256-PLSCR3	TMEM256-PLSCR3 readthrough (NMD candidate) [Source:HGNC Symbol;Acc:49186]	GO:0005515,GO:0042593,GO:0042632,GO:0048306,GO:0071222	IPR005552,IPR025659	XM_003358248
chr12	54170956	54171324	369	0.144	0.595	1	1.148	2.04682	0.451	HYPER	-	-	-	-	-	-	-	-	-	-	-	-	-	-	-	-
chr12	54087015	54087134	120	0.8	0.222	1	0.791	-1.84944	0.578	HYPO	-	-	O	O	-	-	O	transcript	MINK	ENSSSCG00000017917	protein_coding	MINK	Uncharacterized protein [Source:UniProtKB/TrEMBL;Acc:F1RFV9]	GO:0000166,GO:0001952,GO:0004672,GO:0004674,GO:0004713,GO:0005083,GO:0005515,GO:0005524,GO:0005737,GO:0005794,GO:0006468,GO:0016301,GO:0016310,GO:0016772,GO:0022407,GO:0030334,GO:0031532,GO:0045060,GO:0046330,GO:0046777	IPR000719,IPR001180,IPR001245,IPR011009	XM_003131921
chr12	54016419	54016477	59	0.45	0.033	1	1.262	-3.76939	0.417	HYPO	-	-	O	O	-	-	O	transcript	CAMTA2	ENSSSCG00000017902	protein_coding	CAMTA2	calmodulin binding transcription activator 2 [Source:HGNC Symbol;Acc:18807]	GO:0003677,GO:0003682,GO:0005515,GO:0005634,GO:0006357,GO:0008134,GO:0014898,GO:0042826,GO:0045944	IPR000048,IPR002909,IPR005559,IPR014756,IPR020683,IPR027417	XM_003483089
chr12	53943666	53944022	357	0.664	0.259	1	1.304	-1.35823	0.405	HYPO	-	-	-	-	-	-	-	-	-	-	-	-	-	-	-	-
chr12	53912486	53912742	257	0.7	0.36	1	1.556	-0.959358	0.34	HYPO	-	-	-	-	-	-	-	-	-	-	-	-	-	-	-	-
chr12	53260910	53261017	108	0.738	0.346	1	1.351	-1.09285	0.392	HYPO	-	-	O	-	-	-	O	transcript	WSCD1	ENSSSCG00000017894	protein_coding	WSCD1	WSC domain containing 1 [Source:HGNC Symbol;Acc:29060]	GO:0008146	IPR000863,IPR002889,IPR027417	NA
chr12	53056592	53056981	390	0.332	0.659	1	1.612	0.989095	0.327	HYPER	-	-	-	-	-	-	-	-	-	-	-	-	-	-	-	-
chr12	52886382	52886578	197	0.64	0.273	1	1.446	-1.22917	0.367	HYPO	-	-	O	O	-	-	O	transcript	PITPNM3	ENSSSCG00000017892	protein_coding	PITPNM3	PITPNM family member 3 [Source:HGNC Symbol;Acc:21043]	GO:0005515,GO:0005622,GO:0006810,GO:0046872	IPR004177,IPR013209,IPR023214	NA
chr12	52804220	52804337	118	0.666	0.319	1	1.527	-1.06197	0.347	HYPO	-	-	-	-	-	-	-	-	-	-	-	-	-	-	-	-
chr12	52028787	52028994	208	0.558	0.19	1	1.442	-1.55427	0.368	HYPO	-	-	-	-	-	-	-	-	-	-	-	-	-	-	-	-
chr12	51789838	51790262	425	0.248	0.78	1	0.91	1.65313	0.532	HYPER	-	-	-	O	-	-	O	transcript,transcript,transcript	ITGAE,ITGAE,ITGAE	ENSSSCG00000017869,ENSSSCG00000017869,ENSSSCG00000017869	protein_coding,protein_coding,protein_coding	ITGAE,ITGAE,ITGAE	integrin, alpha E (antigen CD103, human mucosal lymphocyte antigen 1; alpha polypeptide) [Source:HGNC Symbol;Acc:6147],integrin, alpha E (antigen CD103, human mucosal lymphocyte antigen 1; alpha polypeptide) [Source:HGNC Symbol;Acc:6147],integrin, alpha E (antigen CD103, human mucosal lymphocyte antigen 1; alpha polypeptide) [Source:HGNC Symbol;Acc:6147]	GO:0007155,GO:0007229,GO:0008305,GO:0009897,GO:0016020,GO:0016021,GO:0007155,GO:0007229,GO:0008305,GO:0016020,GO:0016021,NA	IPR000413,IPR002035,IPR013649,IPR000413,IPR002035,IPR013517,IPR013649,IPR002035	XM_003131867,NA,NA
chr12	50862832	50862900	69	0.767	0.38	1	1.369	-1.01323	0.387	HYPO	-	-	-	O	-	-	O	transcript	RAP1GAP2	ENSSSCG00000017837	protein_coding	RAP1GAP2	RAP1 GTPase activating protein 2 [Source:HGNC Symbol;Acc:29176]	GO:0005096,GO:0005813,GO:0043547,GO:0051056	IPR000331	XM_003358196
chr12	50856440	50856527	88	0.728	0.252	1	1.071	-1.53051	0.476	HYPO	-	-	-	O	-	-	O	transcript	RAP1GAP2	ENSSSCG00000017837	protein_coding	RAP1GAP2	RAP1 GTPase activating protein 2 [Source:HGNC Symbol;Acc:29176]	GO:0005096,GO:0005813,GO:0043547,GO:0051056	IPR000331	XM_003358196
chr12	50625968	50625995	28	0.686	0.234	1	1.145	-1.5517	0.452	HYPO	-	-	-	-	-	-	-	-	-	-	-	-	-	-	-	-
chr12	50513892	50514135	244	0.629	0.182	1	1.161	-1.78912	0.447	HYPO	-	-	O	O	-	-	O	transcript	CLUH	ENSSSCG00000017835	protein_coding	CLUH	clustered mitochondria (cluA/CLU1) homolog [Source:HGNC Symbol;Acc:29094]	GO:0005737,GO:0007005,GO:0048312	IPR023231	XM_003131839
chr12	50422443	50422533	91	0.621	0.082	1	0.891	-2.9209	0.539	HYPO	-	-	-	O	-	-	O	transcript	PAFAH1B1	ENSSSCG00000017836	protein_coding	PAFAH1B1	platelet-activating factor acetylhydrolase 1b, regulatory subunit 1 (45kDa) [Source:HGNC Symbol;Acc:8574]	GO:0000132,GO:0000226,GO:0000235,GO:0000776,GO:0001667,GO:0001675,GO:0001764,GO:0001961,GO:0005515,GO:0005634,GO:0005737,GO:0005813,GO:0005815,GO:0005819,GO:0005856,GO:0005874,GO:0005875,GO:0005938,GO:0006629,GO:0006810,GO:0006928,GO:0007017,GO:0007049,GO:0007067,GO:0007268,GO:0007275,GO:0007399,GO:0007405,GO:0007611,GO:0008017,GO:0008090,GO:0008344,GO:0009306,GO:0015630,GO:0016020,GO:0016042,GO:…	IPR001680,IPR013720,IPR017986,IPR020472	NM_214250
chr12	49915193	49915286	94	0.702	0.35	1	1.506	-1.00412	0.352	HYPO	-	-	-	-	-	-	-	-	-	-	-	-	-	-	-	-
chr12	49720713	49720791	79	0.719	0.322	1	1.332	-1.15893	0.397	HYPO	-	-	-	O	-	-	O	transcript	SLC43A2	ENSSSCG00000024108	protein_coding	SLC43A2	solute carrier family 43 (amino acid system L transporter), member 2 [Source:HGNC Symbol;Acc:23087]	GO:0005886,GO:0015179,GO:0015807,GO:0016021,GO:0055085	IPR011701,IPR016196	XM_003358191
chr12	49688485	49688497	13	0.268	0.692	1	1.238	1.36854	0.424	HYPER	-	-	-	O	-	-	O	transcript	SLC43A2	ENSSSCG00000024108	protein_coding	SLC43A2	solute carrier family 43 (amino acid system L transporter), member 2 [Source:HGNC Symbol;Acc:23087]	GO:0005886,GO:0015179,GO:0015807,GO:0016021,GO:0055085	IPR011701,IPR016196	XM_003358191
chr12	49623758	49623885	128	0.597	0.167	1	1.217	-1.83788	0.43	HYPO	O	-	-	-	-	-	O	transcript	SKIP	ENSSSCG00000030707	protein_coding	SKIP	Sus scrofa inositol polyphosphate-5-phosphatase K (INPP5K), mRNA. [Source:RefSeq mRNA;Acc:NM_001190292]	GO:0046856	IPR005135	XM_003360884
chr12	49485975	49486096	122	0.576	0.135	1	1.181	-2.09311	0.441	HYPO	-	-	-	-	-	-	-	-	-	-	-	-	-	-	-	-
chr12	49010086	49010292	207	0.178	0.789	1	0.711	2.14815	0.611	HYPER	-	-	-	O	-	-	O	transcript	ABR	ENSSSCG00000017804	protein_coding	ABR	active BCR-related [Source:HGNC Symbol;Acc:81]	GO:0005085,GO:0005089,GO:0005096,GO:0005515,GO:0005543,GO:0005622,GO:0005829,GO:0005886,GO:0007165,GO:0007420,GO:0030036,GO:0030336,GO:0030675,GO:0032496,GO:0032855,GO:0035023,GO:0035556,GO:0042472,GO:0043314,GO:0050728,GO:0050766,GO:0050885	IPR000008,IPR000198,IPR000219,IPR001849,IPR008936,IPR008973	XM_003131809
chr12	48959736	48959762	27	0.183	0.681	1	1.005	1.89581	0.498	HYPER	-	-	-	O	-	-	O	transcript	ABR	ENSSSCG00000017804	protein_coding	ABR	active BCR-related [Source:HGNC Symbol;Acc:81]	GO:0005085,GO:0005089,GO:0005096,GO:0005515,GO:0005543,GO:0005622,GO:0005829,GO:0005886,GO:0007165,GO:0007420,GO:0030036,GO:0030336,GO:0030675,GO:0032496,GO:0032855,GO:0035023,GO:0035556,GO:0042472,GO:0043314,GO:0050728,GO:0050766,GO:0050885	IPR000008,IPR000198,IPR000219,IPR001849,IPR008936,IPR008973	XM_003131809
chr12	48829057	48829538	482	0.211	0.62	1	1.289	1.55503	0.409	HYPER	-	-	-	-	-	-	-	-	-	-	-	-	-	-	-	-
chr12	48813235	48813359	125	0.661	0.216	1	1.168	-1.61362	0.445	HYPO	-	-	-	-	-	-	-	-	-	-	-	-	-	-	-	-
chr12	48731301	48731372	72	0.458	0.881	1	1.241	0.943794	0.423	HYPER	-	-	-	-	-	-	-	-	-	-	-	-	-	-	-	-
chr12	47945889	47945964	76	0.204	0.689	1	1.044	1.75593	0.485	HYPER	-	-	O	-	-	-	O	transcript	-	ENSSSCG00000017793	protein_coding	None	Uncharacterized protein [Source:UniProtKB/TrEMBL;Acc:F1RN74]	GO:0005515	IPR002110,IPR020683,IPR021832	XM_003131799
chr12	47840726	47840936	211	0.17	0.533	1	1.462	1.6486	0.363	HYPER	-	-	-	O	-	-	O	transcript,transcript,transcript	SSH2,SSH2,SSH2	ENSSSCG00000017791,ENSSSCG00000017791,ENSSSCG00000017791	processed_transcript,processed_transcript,processed_transcript	SSH2,SSH2,SSH2	-,-,-	NA,NA,NA	NA,NA,NA	NA,NA,NA
chr12	47712446	47712660	215	0.248	0.699	1	1.148	1.49495	0.451	HYPER	-	-	O	-	-	-	O	transcript	ABHD15	ENSSSCG00000017789	protein_coding	ABHD15	abhydrolase domain containing 15 [Source:HGNC Symbol;Acc:26971]	GO:0004091	NA	XM_003483076
chr12	47209903	47209971	69	0.621	0.235	1	1.373	-1.40193	0.386	HYPO	-	-	-	-	-	-	-	-	-	-	-	-	-	-	-	-
chr12	47141025	47141171	147	0.575	0.245	1	1.599	-1.23078	0.33	HYPO	O	-	-	-	-	O	O	transcript	-	ENSSSCG00000028751	protein_coding	None	Uncharacterized protein [Source:UniProtKB/TrEMBL;Acc:I3LII7]	GO:0008152,GO:0016491,GO:0055114	IPR002198	NA
chr12	45557372	45557621	250	0.251	0.573	1	1.634	1.19085	0.322	HYPER	-	-	-	-	-	-	-	-	-	-	-	-	-	-	-	-
chr12	45219946	45220360	415	0.677	0.312	1	1.454	-1.11761	0.365	HYPO	-	-	-	O	-	-	O	transcript	RAB11FIP4	ENSSSCG00000017747	protein_coding	RAB11FIP4	RAB11 family interacting protein 4 (class II) [Source:HGNC Symbol;Acc:30267]	GO:0000910,GO:0005515,GO:0005768,GO:0017137,GO:0030139,GO:0030306,GO:0030496,GO:0032154,GO:0042803,GO:0055038	IPR019018	XM_003131748
chr12	45199261	45199564	304	0.562	0.083	1	1.062	-2.75939	0.479	HYPO	-	-	O	O	-	-	O	transcript	RAB11FIP4	ENSSSCG00000017747	protein_coding	RAB11FIP4	RAB11 family interacting protein 4 (class II) [Source:HGNC Symbol;Acc:30267]	GO:0000910,GO:0005515,GO:0005768,GO:0017137,GO:0030139,GO:0030306,GO:0030496,GO:0032154,GO:0042803,GO:0055038	IPR019018	XM_003131748
chr12	45156941	45157096	156	0.771	0.187	1	0.776	-2.04369	0.584	HYPO	-	-	-	-	-	-	-	-	-	-	-	-	-	-	-	-
chr12	45004958	45005122	165	0.562	0.176	1	1.373	-1.67499	0.386	HYPO	-	-	-	-	-	-	-	-	-	-	-	-	-	-	-	-
chr12	44739664	44739707	44	0.633	0.196	1	1.194	-1.69135	0.437	HYPO	-	-	-	O	-	-	O	transcript	CRLF3	ENSSSCG00000017743	protein_coding	CRLF3	Sus scrofa cytokine receptor-like factor 3 (CRLF3), mRNA. [Source:RefSeq mRNA;Acc:NM_001244329]	GO:0005515,GO:0005737,GO:0030308,GO:0045893,GO:0045944,GO:0046427,GO:0071158	IPR003961	NM_001244329
chr12	44472814	44472952	139	0.713	0.125	1	0.766	-2.51197	0.588	HYPO	-	-	-	O	-	-	O	transcript	RHOT1	ENSSSCG00000017735	protein_coding	RHOT1	ras homolog family member T1 [Source:HGNC Symbol;Acc:21168]	GO:0000166,GO:0003924,GO:0005509,GO:0005515,GO:0005525,GO:0005622,GO:0005739,GO:0005741,GO:0006184,GO:0007165,GO:0007264,GO:0015031,GO:0016020,GO:0016787,GO:0019725,GO:0031307,GO:0047497,GO:0097345	IPR001806,IPR013566,IPR013567,IPR013684,IPR019009,IPR027417	NA
chr12	44383141	44383281	141	0.712	0.174	1	0.894	-2.03279	0.538	HYPO	-	-	O	-	-	-	O	transcript	C17orf75	ENSSSCG00000017733	protein_coding	C17orf75	chromosome 17 open reading frame 75 [Source:HGNC Symbol;Acc:30173]	NA	NA	NM_001195120
chr12	43757525	43757720	196	0.592	0.18	1	1.279	-1.7176	0.412	HYPO	-	-	-	-	-	-	-	-	-	-	-	-	-	-	-	-
chr12	43727633	43728144	512	0.412	0.781	1	1.438	0.922678	0.369	HYPER	-	-	-	-	-	-	-	-	-	-	-	-	-	-	-	-
chr12	43632616	43632665	50	0.767	0.315	1	1.145	-1.28387	0.452	HYPO	-	-	-	-	-	-	-	-	-	-	-	-	-	-	-	-
chr12	43628037	43628263	227	0.697	0.348	1	1.518	-1.00207	0.349	HYPO	-	-	-	-	-	-	-	-	-	-	-	-	-	-	-	-
chr12	43612496	43612775	280	0.684	0.349	1	1.577	-0.970769	0.335	HYPO	-	-	-	-	-	-	-	-	-	-	-	-	-	-	-	-
chr12	43564077	43564429	353	0.669	0.233	1	1.197	-1.52168	0.436	HYPO	-	-	-	-	-	-	-	-	-	-	-	-	-	-	-	-
chr12	43546312	43546635	324	0.727	0.247	1	1.059	-1.55744	0.48	HYPO	-	-	-	-	-	-	-	-	-	-	-	-	-	-	-	-
chr12	43533804	43533857	54	0.714	0.321	1	1.347	-1.15335	0.393	HYPO	-	-	-	-	-	-	-	-	-	-	-	-	-	-	-	-
chr12	43510729	43511011	283	0.658	0.334	1	1.625	-0.978239	0.324	HYPO	-	-	-	-	-	-	-	-	-	-	-	-	-	-	-	-
chr12	43247588	43247835	248	0.665	0.318	1	1.527	-1.06433	0.347	HYPO	-	-	-	-	-	-	-	-	-	-	-	-	-	-	-	-
chr12	43137400	43137601	202	0.529	0.083	1	1.165	-2.67208	0.446	HYPO	-	-	-	-	-	-	-	-	-	-	-	-	-	-	-	-
chr12	42887279	42887378	100	0.657	0.311	1	1.531	-1.07898	0.346	HYPO	-	-	-	-	-	-	-	-	-	-	-	-	-	-	-	-
chr12	42602155	42602230	76	0.785	0.401	1	1.38	-0.96909	0.384	HYPO	-	O	-	-	-	-	O	transcript	-	ENSSSCG00000017724	pseudogene	None	-	NA	NA	XR_130950
chr12	42524943	42525105	163	0.713	0.339	1	1.419	-1.07262	0.374	HYPO	-	-	-	-	-	-	-	-	-	-	-	-	-	-	-	-
chr12	42448447	42448520	74	0.78	0.263	1	0.951	-1.56841	0.517	HYPO	-	-	-	-	-	-	-	-	-	-	-	-	-	-	-	-
chr12	42447438	42447634	197	0.68	0.214	1	1.101	-1.66792	0.466	HYPO	-	-	-	-	-	-	-	-	-	-	-	-	-	-	-	-
chr12	42440094	42440531	438	0.254	0.584	1	1.599	1.20114	0.33	HYPER	-	-	-	-	-	-	-	-	-	-	-	-	-	-	-	-
chr12	42437382	42437510	129	0.137	0.633	1	1.011	2.20803	0.496	HYPER	-	-	-	-	-	-	-	-	-	-	-	-	-	-	-	-
chr12	42280430	42280498	69	0.727	0.18	1	0.87	-2.01396	0.547	HYPO	-	-	O	-	-	-	O	transcript	-	ENSSSCG00000017718	protein_coding	None	Uncharacterized protein [Source:UniProtKB/TrEMBL;Acc:F1S165]	NA	NA	NA
chr12	41597040	41597265	226	0.736	0.337	1	1.325	-1.12696	0.399	HYPO	-	-	-	-	-	-	-	-	-	-	-	-	-	-	-	-
chr12	41501795	41501828	34	0.651	0.258	1	1.347	-1.33529	0.393	HYPO	-	-	-	O	-	-	O	transcript	-	ENSSSCG00000024115	protein_coding	None	Uncharacterized protein [Source:UniProtKB/TrEMBL;Acc:I3LFK7]	GO:0005524	IPR007421,IPR018647,IPR027417	XM_003358156
chr12	41032106	41032535	430	0.556	0.219	1	1.569	-1.34415	0.337	HYPO	-	-	-	-	-	-	-	-	-	-	-	-	-	-	-	-
chr12	40855931	40856160	230	0.689	0.352	1	1.569	-0.968929	0.337	HYPO	-	-	-	-	-	-	-	-	-	-	-	-	-	-	-	-
chr12	40832075	40832131	57	0.699	0.138	1	0.834	-2.34062	0.561	HYPO	-	-	-	O	-	-	O	transcript	HNF1B	ENSSSCG00000022417	protein_coding	HNF1B	Sus scrofa HNF1 homeobox B (HNF1B), mRNA. [Source:RefSeq mRNA;Acc:NM_213956]	GO:0000122,GO:0001714,GO:0001822,GO:0001826,GO:0001889,GO:0003677,GO:0003700,GO:0003705,GO:0005515,GO:0005634,GO:0005667,GO:0006355,GO:0007492,GO:0009749,GO:0009952,GO:0010628,GO:0030073,GO:0030111,GO:0030902,GO:0031018,GO:0035565,GO:0039020,GO:0042663,GO:0042803,GO:0043066,GO:0043565,GO:0044212,GO:0045893,GO:0045944,GO:0046982,GO:0048557,GO:0048754,GO:0048793,GO:0048806,GO:0050673,GO:0060261,GO:…	IPR001356,IPR006899,IPR009057,IPR010982,IPR023219	NM_213956
chr12	40474149	40474358	210	0.642	0.193	1	1.155	-1.73397	0.449	HYPO	-	-	-	-	-	O	-	-	-	-	-	-	-	-	-	-
chr12	40051536	40051563	28	0.276	0.844	1	0.816	1.61257	0.568	HYPER	-	-	-	-	-	-	-	-	-	-	-	-	-	-	-	-
chr12	40010534	40010661	128	0.761	0.34	1	1.248	-1.16236	0.421	HYPO	-	-	-	-	-	-	-	-	-	-	-	-	-	-	-	-
chr12	39742042	39742272	231	0.907	0.314	1	0.754	-1.53034	0.593	HYPO	O	-	-	-	-	O	O	transcript	MRM1	ENSSSCG00000017691	protein_coding	MRM1	mitochondrial rRNA methyltransferase 1 homolog (S. cerevisiae) [Source:HGNC Symbol;Acc:26202]	GO:0001510,GO:0003723,GO:0005739,GO:0006396,GO:0008168,GO:0008173,GO:0032259	IPR001537,IPR013123	XM_003131705
chr12	39579127	39579317	191	0.728	0.216	1	0.966	-1.75291	0.512	HYPO	-	-	-	O	-	-	O	transcript	MYO19	ENSSSCG00000017682	protein_coding	MYO19	myosin XIX [Source:HGNC Symbol;Acc:26234]	GO:0000166,GO:0003774,GO:0005515,GO:0005524,GO:0005737,GO:0016459	IPR001609,IPR027417	NA
chr12	38495224	38495448	225	0.796	0.451	1	1.535	-0.819641	0.345	HYPO	-	-	-	-	-	-	-	-	-	-	-	-	-	-	-	-
chr12	38269054	38269217	164	0.635	0.274	1	1.47	-1.21258	0.361	HYPO	-	-	-	-	-	-	-	-	-	-	-	-	-	-	-	-
chr12	37869453	37869575	123	0.673	0.338	1	1.577	-0.993583	0.335	HYPO	-	-	-	-	O	-	O	transcript	INTS2	ENSSSCG00000017673	protein_coding	INTS2	integrator complex subunit 2 [Source:HGNC Symbol;Acc:29241]	GO:0005515,GO:0005622,GO:0016180,GO:0032039	NA	XM_003131693
chr12	37657416	37657471	56	0.543	0.179	1	1.458	-1.60099	0.364	HYPO	-	-	-	-	-	-	-	-	-	-	-	-	-	-	-	-
chr12	37651893	37652039	147	0.609	0.2	1	1.289	-1.60644	0.409	HYPO	-	-	-	-	-	-	-	-	-	-	-	-	-	-	-	-
chr12	37362516	37362590	75	0.484	0.14	1	1.539	-1.78958	0.344	HYPO	-	-	-	O	-	-	O	transcript	TUBD1	ENSSSCG00000017669	protein_coding	TUBD1	tubulin, delta 1 [Source:HGNC Symbol;Acc:16811]	GO:0000166,GO:0003924,GO:0005200,GO:0005525,GO:0005634,GO:0005737,GO:0005794,GO:0005874,GO:0006184,GO:0007017,GO:0043234,GO:0051258	IPR000217,IPR002967,IPR003008,IPR004057,IPR008280	NA
chr12	37283823	37284910	1088	0.305	0.707	1	1.314	1.2129	0.402	HYPER	-	-	-	O	-	-	O	transcript	ssc-mir-21	ENSSSCG00000017668	protein_coding	ssc-mir-21	ssc-mir-21 [Source:miRBase;Acc:MI0002459]	GO:0000407,GO:0005515,GO:0005783,GO:0007566,GO:0016337,GO:0034329	NA	XM_003131688
chr12	36449373	36450104	732	0.652	0.32	1	1.59	-1.0268	0.332	HYPO	-	-	-	-	-	-	-	-	-	-	-	-	-	-	-	-
chr12	36330585	36330679	95	0.799	0.329	1	1.089	-1.28011	0.47	HYPO	-	-	-	-	-	-	-	-	-	-	-	-	-	-	-	-
chr12	35429354	35429482	129	0.835	0.133	1	0.51	-2.65035	0.702	HYPO	-	-	-	-	-	-	-	-	-	-	-	-	-	-	-	-
chr12	35143296	35143456	161	0.86	0.437	1	1.241	-0.976703	0.423	HYPO	-	-	-	-	-	-	-	-	-	-	-	-	-	-	-	-
chr12	34553989	34554651	663	0.728	0.276	1	1.145	-1.39927	0.452	HYPO	-	-	-	-	-	-	-	-	-	-	-	-	-	-	-	-
chr12	34547207	34547313	107	0.526	0.194	1	1.59	-1.43901	0.332	HYPO	-	-	-	-	-	-	-	-	-	-	-	-	-	-	-	-
chr12	34378916	34379247	332	0.623	0.23	1	1.347	-1.4376	0.393	HYPO	-	-	-	-	-	-	-	-	-	-	-	-	-	-	-	-
chr12	34338926	34339157	232	0.734	0.338	1	1.336	-1.11876	0.396	HYPO	-	-	-	-	-	-	-	-	-	-	-	-	-	-	-	-
chr12	34208157	34208539	383	0.627	0.289	1	1.564	-1.1174	0.338	HYPO	-	-	-	-	-	-	-	-	-	-	-	-	-	-	-	-
chr12	33956641	33956714	74	0.752	0.358	1	1.343	-1.07077	0.394	HYPO	-	-	-	-	-	-	-	-	-	-	-	-	-	-	-	-
chr12	32202760	32202858	99	0.281	0.706	1	1.234	1.3291	0.425	HYPER	-	-	-	-	-	-	-	-	-	-	-	-	-	-	-	-
chr12	31718447	31718595	149	0.613	0.22	1	1.347	-1.47838	0.393	HYPO	-	-	-	O	-	-	O	transcript,transcript	TOM1L1,TOM1L1	ENSSSCG00000017601,ENSSSCG00000017601	protein_coding,protein_coding	TOM1L1,TOM1L1	target of myb1 (chicken)-like 1 [Source:HGNC Symbol;Acc:11983],target of myb1 (chicken)-like 1 [Source:HGNC Symbol;Acc:11983]	GO:0005622,GO:0006886,GO:0030295,GO:0045860,GO:0005515,GO:0005622,GO:0005768,GO:0005829,GO:0006886,GO:0030295,GO:0045860	IPR002014,IPR004152,IPR008942,IPR002014,IPR004152,IPR008942	NA,NA
chr12	29151617	29151777	161	0.714	0.39	1	1.625	-0.87245	0.324	HYPO	-	-	-	-	-	-	-	-	-	-	-	-	-	-	-	-
chr12	27778394	27779062	669	0.689	0.293	1	1.336	-1.2336	0.396	HYPO	-	-	-	-	-	-	-	-	-	-	-	-	-	-	-	-
chr12	27506482	27506688	207	0.667	0.181	1	1.041	-1.8817	0.486	HYPO	O	-	-	-	-	-	O	transcript	NME2	ENSSSCG00000017591	protein_coding	NME2	Sus scrofa non-metastatic cells 2, protein (NM23B) expressed in (NME2), mRNA. [Source:RefSeq mRNA;Acc:NM_001044610]	GO:0000166,GO:0001726,GO:0004550,GO:0004673,GO:0005524,GO:0005737,GO:0005886,GO:0006165,GO:0006183,GO:0006228,GO:0006241,GO:0007229,GO:0009117,GO:0016020,GO:0016301,GO:0016310,GO:0016740,GO:0030027,GO:0042995,GO:0045944,GO:0046872,GO:0071944	IPR001564	NM_001044610
chr12	26741138	26741175	38	0.721	0.12	1	0.734	-2.58696	0.601	HYPO	O	-	-	-	-	-	O	transcript	-	ENSSSCG00000017574	protein_coding	None	Uncharacterized protein [Source:UniProtKB/TrEMBL;Acc:F1RT75]	GO:0000166,GO:0003676,GO:0006281,GO:0006310	IPR000504,IPR007232	XM_003358103
chr12	26474678	26474820	143	0.204	0.665	1	1.117	1.70479	0.461	HYPER	-	-	O	O	-	-	O	transcript	-	ENSSSCG00000029074	protein_coding	None	Uncharacterized protein [Source:UniProtKB/TrEMBL;Acc:I3LJX2]	NA	IPR008160	NA
chr12	26438271	26438343	73	0.512	0.131	1	1.392	-1.96658	0.381	HYPO	-	-	-	-	-	-	-	-	-	-	-	-	-	-	-	-
chr12	26170255	26170377	123	0.205	0.679	1	1.077	1.72779	0.474	HYPER	-	-	-	-	-	-	-	-	-	-	-	-	-	-	-	-
chr12	25945395	25945469	75	0.72	0.313	1	1.297	-1.20183	0.407	HYPO	-	-	-	O	-	-	O	transcript	FAM117A	ENSSSCG00000017551	protein_coding	FAM117A	family with sequence similarity 117, member A [Source:HGNC Symbol;Acc:24179]	NA	NA	XM_003358095
chr12	25937306	25937696	391	0.586	0.259	1	1.612	-1.17795	0.327	HYPO	-	-	-	O	-	-	O	transcript	FAM117A	ENSSSCG00000017551	protein_coding	FAM117A	family with sequence similarity 117, member A [Source:HGNC Symbol;Acc:24179]	NA	NA	XM_003358095
chr12	25904157	25904355	199	0.227	0.608	1	1.392	1.42138	0.381	HYPER	-	-	-	O	-	-	O	transcript	FAM117A	ENSSSCG00000017551	protein_coding	FAM117A	family with sequence similarity 117, member A [Source:HGNC Symbol;Acc:24179]	NA	NA	XM_003358095
chr12	25682316	25682429	114	0.798	0.357	1	1.181	-1.16046	0.441	HYPO	-	-	-	-	-	-	-	-	-	-	-	-	-	-	-	-
chr12	25548014	25548058	45	0.113	0.562	1	1.155	2.31425	0.449	HYPER	-	-	-	O	-	-	O	transcript	-	ENSSSCG00000017549	protein_coding	None	Uncharacterized protein [Source:UniProtKB/TrEMBL;Acc:F2Z543]	GO:0016020	IPR000163,IPR001107	XM_003131560
chr12	25408870	25409560	691	0.571	0.19	1	1.392	-1.58749	0.381	HYPO	-	-	-	-	-	-	-	-	-	-	-	-	-	-	-	-
chr12	25405340	25405466	127	0.589	0.153	1	1.197	-1.94474	0.436	HYPO	-	-	-	-	-	-	-	-	-	-	-	-	-	-	-	-
chr12	25310895	25310936	42	0.205	0.654	1	1.155	1.67367	0.449	HYPER	-	-	-	-	-	-	-	-	-	-	-	-	-	-	-	-
chr12	25081243	25081344	102	0.756	0.287	1	1.092	-1.39734	0.469	HYPO	-	-	-	O	-	-	O	transcript	UBE2Z	ENSSSCG00000025638	protein_coding	UBE2Z	ubiquitin-conjugating enzyme E2Z [Source:HGNC Symbol;Acc:25847]	GO:0005634,GO:0005737,GO:0016881	IPR000608,IPR016135	XM_003358079
chr12	24050649	24050690	42	0.525	0.176	1	1.518	-1.57674	0.349	HYPO	-	-	-	O	-	-	O	transcript	CDK5RAP3	ENSSSCG00000017524	protein_coding	CDK5RAP3	CDK5 regulatory subunit associated protein 3 [Source:HGNC Symbol;Acc:18673]	GO:0005515,GO:0045944,GO:0071569	IPR008491	XM_003131543
chr12	23844007	23844034	28	0.91	0.201	1	0.496	-2.17867	0.709	HYPO	-	-	-	-	-	-	-	-	-	-	-	-	-	-	-	-
chr12	23677610	23677674	65	0.889	0.45	1	1.187	-0.982258	0.439	HYPO	-	-	-	O	-	-	O	transcript	NPEPPS	ENSSSCG00000017513	protein_coding	NPEPPS	aminopeptidase puromycin sensitive [Source:HGNC Symbol;Acc:7900]	GO:0006508,GO:0008237,GO:0008270,GO:0071456	IPR014782	XM_003131527
chr12	23558808	23559140	333	0.719	0.271	1	1.158	-1.4077	0.448	HYPO	-	-	-	O	-	-	O	transcript	PLXDC1	ENSSSCG00000017511	protein_coding	PLXDC1	plexin domain containing 1 [Source:HGNC Symbol;Acc:20945]	GO:0004872,GO:0005515,GO:0005737,GO:0005886,GO:0007275,GO:0016020,GO:0016021	IPR002165,IPR016201	XM_003131525
chr12	23551011	23551080	70	0.938	0.225	1	0.488	-2.05966	0.713	HYPO	-	-	-	O	-	-	O	transcript	PLXDC1	ENSSSCG00000017511	protein_coding	PLXDC1	plexin domain containing 1 [Source:HGNC Symbol;Acc:20945]	GO:0004872,GO:0005515,GO:0005737,GO:0005886,GO:0007275,GO:0016020,GO:0016021	IPR002165,IPR016201	XM_003131525
chr12	23546857	23546889	33	0.695	0.26	1	1.201	-1.4185	0.435	HYPO	-	-	-	O	-	-	O	transcript	PLXDC1	ENSSSCG00000017511	protein_coding	PLXDC1	plexin domain containing 1 [Source:HGNC Symbol;Acc:20945]	GO:0004872,GO:0005515,GO:0005737,GO:0005886,GO:0007275,GO:0016020,GO:0016021	IPR002165,IPR016201	XM_003131525
chr12	23501003	23501911	909	0.679	0.256	1	1.241	-1.40727	0.423	HYPO	-	-	-	O	-	-	O	transcript	CACNLB1	ENSSSCG00000017510	protein_coding	CACNLB1	Uncharacterized protein [Source:UniProtKB/TrEMBL;Acc:F1RWK8]	GO:0005245,GO:0005515,GO:0005891,GO:0006612,GO:0006816,GO:0008331,GO:0016529,GO:0030315,GO:0070588	IPR000584,IPR001452,IPR005443,IPR008145,IPR027417	XM_003482997
chr12	22552557	22552585	29	0.626	0.197	1	1.221	-1.66797	0.429	HYPO	-	-	-	O	-	-	O	transcript	RAPGEFL1	ENSSSCG00000017478	protein_coding	RAPGEFL1	Rap guanine nucleotide exchange factor (GEF)-like 1 [Source:HGNC Symbol;Acc:17428]	GO:0005085,GO:0005622,GO:0007264	IPR001895,IPR023578	XM_003131487
chr12	22517373	22517407	35	0.793	0.397	1	1.336	-0.998182	0.396	HYPO	-	-	-	-	-	-	-	-	-	-	-	-	-	-	-	-
chr12	22486417	22486715	299	0.689	0.356	1	1.586	-0.952627	0.333	HYPO	-	-	-	-	-	-	-	-	-	-	-	-	-	-	-	-
chr12	22366171	22366228	58	0.167	0.649	1	1.053	1.95837	0.482	HYPER	-	-	-	O	-	-	O	transcript	RARA	ENSSSCG00000017475	protein_coding	RARA	retinoic acid receptor, alpha [Source:HGNC Symbol;Acc:9864]	GO:0000122,GO:0000790,GO:0001657,GO:0001972,GO:0003417,GO:0003677,GO:0003700,GO:0003707,GO:0003708,GO:0003713,GO:0003714,GO:0004879,GO:0005102,GO:0005515,GO:0005634,GO:0005737,GO:0006351,GO:0006355,GO:0006468,GO:0007165,GO:0007281,GO:0007283,GO:0008134,GO:0008270,GO:0008284,GO:0010628,GO:0010629,GO:0019899,GO:0019904,GO:0030425,GO:0030520,GO:0030852,GO:0030853,GO:0031490,GO:0032355,GO:0032526,GO:…	IPR000003,IPR000536,IPR001628,IPR001723,IPR003070,IPR003078,IPR008946	XM_003131474
chr12	22283309	22283450	142	0.071	0.771	1	0.514	3.44084	0.7	HYPER	-	-	-	O	-	-	O	transcript	IGFBP4	ENSSSCG00000017472	protein_coding	IGFBP4	Sus scrofa insulin-like growth factor binding protein 4 (IGFBP4), mRNA. [Source:RefSeq mRNA;Acc:NM_001123129]	GO:0001558,GO:0005520,GO:0005576,GO:0005615,GO:0010906,GO:0040008,GO:0043410,GO:0043568,GO:0044342	IPR000716,IPR000867,IPR009030,IPR022321,IPR022327	NM_001123129
chr12	22280125	22280510	386	0.719	0.262	1	1.129	-1.45642	0.457	HYPO	-	-	O	O	-	-	O	transcript	IGFBP4	ENSSSCG00000017472	protein_coding	IGFBP4	Sus scrofa insulin-like growth factor binding protein 4 (IGFBP4), mRNA. [Source:RefSeq mRNA;Acc:NM_001123129]	GO:0001558,GO:0005520,GO:0005576,GO:0005615,GO:0010906,GO:0040008,GO:0043410,GO:0043568,GO:0044342	IPR000716,IPR000867,IPR009030,IPR022321,IPR022327	NM_001123129
chr12	22197274	22197516	243	0.975	0.175	1	0.322	-2.47805	0.8	HYPO	-	-	-	-	-	-	-	-	-	-	-	-	-	-	-	-
chr12	22068438	22068794	357	0.736	0.287	1	1.155	-1.35866	0.449	HYPO	-	-	-	-	-	-	-	-	-	-	-	-	-	-	-	-
chr12	21832136	21833038	903	0.621	0.257	1	1.458	-1.27282	0.364	HYPO	-	-	-	-	-	-	-	-	-	-	-	-	-	-	-	-
chr12	21820803	21820856	54	0.438	0.92	1	1.053	1.0707	0.482	HYPER	-	-	-	O	-	-	O	transcript	KRT28	ENSSSCG00000017461	protein_coding	KRT28	keratin 28 [Source:HGNC Symbol;Acc:30842]	GO:0005198,GO:0005882	IPR001664,IPR002957	XM_003131464
chr12	21015225	21015259	35	0.858	0.329	1	0.918	-1.38289	0.529	HYPO	O	-	-	-	-	-	O	transcript	DNAJC7	ENSSSCG00000017419	protein_coding	DNAJC7	DnaJ (Hsp40) homolog, subfamily C, member 7 [Source:HGNC Symbol;Acc:12392]	GO:0005515,GO:0005634,GO:0005737,GO:0031072,GO:0070389	IPR001440,IPR001623,IPR013105	XM_003358039
chr12	20405260	20405911	652	0.66	0.314	1	1.531	-1.0717	0.346	HYPO	-	-	-	-	-	-	-	-	-	-	-	-	-	-	-	-
chr12	20001789	20001892	104	0.19	0.557	1	1.446	1.55168	0.367	HYPER	-	-	O	O	-	-	O	transcript	IFI35	ENSSSCG00000029763	protein_coding	IFI35	interferon-induced protein 35 [Source:HGNC Symbol;Acc:5399]	GO:0005515,GO:0005634	IPR009909,IPR009938	XM_003358024
chr12	19905206	19905420	215	0.56	0.206	1	1.498	-1.44278	0.354	HYPO	-	-	-	O	-	-	O	transcript	ETV4	ENSSSCG00000017379	protein_coding	ETV4	ets variant 4 [Source:HGNC Symbol;Acc:3493]	GO:0003677,GO:0003700,GO:0005622,GO:0005634,GO:0005730,GO:0006355,GO:0008045,GO:0010628,GO:0033600,GO:0043565,GO:0045893,GO:0048863,GO:0060444,GO:0060762	IPR000418,IPR006715	XM_003358023
chr12	19887649	19887704	56	0.49	0.136	1	1.498	-1.84918	0.354	HYPO	-	-	-	O	-	-	O	transcript	DHX8	ENSSSCG00000017378	protein_coding	DHX8	DEAH (Asp-Glu-Ala-His) box polypeptide 8 [Source:HGNC Symbol;Acc:2749]	GO:0000166,GO:0003676,GO:0003723,GO:0004386,GO:0005515,GO:0005524,GO:0005634,GO:0008026,GO:0016787,GO:0042802,GO:0071013	IPR001650,IPR003029,IPR007502,IPR011545,IPR011709,IPR012340,IPR027417	XM_003358022
chr12	19533936	19534151	216	0.635	0.317	1	1.652	-1.00227	0.318	HYPO	-	-	O	O	-	-	O	transcript	MPP3	ENSSSCG00000017372	protein_coding	MPP3	membrane protein, palmitoylated 3 (MAGUK p55 subfamily member 3) [Source:HGNC Symbol;Acc:7221]	GO:0005515,GO:0009986	IPR001452,IPR001478,IPR008145,IPR011511,IPR014775,IPR027417	XM_003482975
chr12	19373168	19373324	157	0.552	0.213	1	1.56	-1.37381	0.339	HYPO	-	-	-	O	-	-	O	transcript	HDAC5	ENSSSCG00000017366	protein_coding	HDAC5	Uncharacterized protein [Source:UniProtKB/TrEMBL;Acc:F1S1J4]	GO:0000122,GO:0002076,GO:0003714,GO:0004407,GO:0005080,GO:0005515,GO:0005634,GO:0005737,GO:0005794,GO:0005829,GO:0006950,GO:0007507,GO:0008134,GO:0010832,GO:0016575,GO:0016604,GO:0016787,GO:0033555,GO:0042220,GO:0043393,GO:0044212,GO:0045668,GO:0045892,GO:0045944,GO:0048742,GO:0051091,GO:0051153,GO:0070491,GO:0090051	IPR000286,IPR023801	NA
chr12	19320474	19320496	23	0.29	0.688	1	1.329	1.24636	0.398	HYPER	-	-	-	-	-	-	-	-	-	-	-	-	-	-	-	-
chr12	18760166	18760222	57	0.221	0.66	1	1.187	1.57842	0.439	HYPER	-	-	O	-	-	O	O	transcript	HIGD1B	ENSSSCG00000017347	protein_coding	HIGD1B	HIG1 hypoxia inducible domain family, member 1B [Source:HGNC Symbol;Acc:24318]	GO:0016020,GO:0016021	IPR007667	NA
chr12	18601767	18601819	53	0.541	0.108	1	1.207	-2.3246	0.433	HYPO	-	-	-	O	-	-	O	transcript	DCAKD	ENSSSCG00000017340	protein_coding	DCAKD	dephospho-CoA kinase domain containing [Source:HGNC Symbol;Acc:26238]	GO:0004140,GO:0005524,GO:0005739,GO:0015937	IPR001977,IPR027417	XM_003131326
chr12	18455912	18456114	203	0.656	0.257	1	1.325	-1.35193	0.399	HYPO	-	-	O	O	-	-	O	transcript,transcript	FMNL1,FMNL1	ENSSSCG00000017333,ENSSSCG00000017333	protein_coding,protein_coding	FMNL1,FMNL1	formin-like 1 [Source:HGNC Symbol;Acc:1212],formin-like 1 [Source:HGNC Symbol;Acc:1212]	GO:0003779,GO:0005488,GO:0007010,GO:0008360,GO:0016043,GO:0017048,GO:0030036,GO:0003779,GO:0005488,GO:0005515,GO:0005522,GO:0005829,GO:0005886,GO:0006929,GO:0007010,GO:0008360,GO:0009987,GO:0016043,GO:0017048,GO:0030036,GO:0030866,GO:0032794,GO:0045335,GO:0048365,GO:0051014,GO:0051015	IPR010472,IPR010473,IPR015425,IPR016024,IPR010472,IPR010473,IPR015425,IPR016024	NA,XM_003131322
chr12	18192210	18192582	373	0.568	0.25	1	1.652	-1.18396	0.318	HYPO	-	-	-	O	-	-	O	transcript	PLEKHM1	ENSSSCG00000017325	protein_coding	PLEKHM1	pleckstrin homology domain containing, family M (with RUN domain) member 1 [Source:HGNC Symbol;Acc:29017]	GO:0005515,GO:0005543,GO:0035556,GO:0046872	IPR004012,IPR011011	NA
chr12	17921873	17922249	377	0.665	0.259	1	1.3	-1.3604	0.406	HYPO	-	-	O	O	-	-	O	transcript	LYZL6	ENSSSCG00000017321	protein_coding	LYZL6	lysozyme-like 6 [Source:HGNC Symbol;Acc:29614]	GO:0003796,GO:0016998	IPR000974,IPR001916,IPR008258,IPR023346	XM_003482969
chr12	17858936	17859073	138	0.85	0.458	1	1.351	-0.892115	0.392	HYPO	-	-	-	O	-	-	O	transcript	-	ENSSSCG00000030183	protein_coding	None	Golgi SNAP receptor complex member 2 [Source:UniProtKB/TrEMBL;Acc:F1RRR1]	GO:0000139,GO:0005789,GO:0005794,GO:0005795,GO:0006810,GO:0015031,GO:0016020,GO:0016192	IPR010989	XM_003131316
chr12	17803242	17803377	136	0.668	0.268	1	1.322	-1.31762	0.4	HYPO	-	-	-	-	-	-	-	-	-	-	-	-	-	-	-	-
chr12	16816422	16816869	448	0.233	0.58	1	1.527	1.31572	0.347	HYPER	-	-	-	-	-	-	-	-	-	-	-	-	-	-	-	-
chr12	16752112	16752145	34	0.589	0.147	1	1.178	-2.00245	0.442	HYPO	-	-	-	O	-	-	O	transcript,transcript,transcript,transcript	CD61,CD61,CD61,CD61	ENSSSCG00000017306,ENSSSCG00000017306,ENSSSCG00000017306,ENSSSCG00000017306	protein_coding,protein_coding,protein_coding,protein_coding	CD61,CD61,CD61,CD61	Sus scrofa integrin, beta 3 (platelet glycoprotein IIIa, antigen CD61) (ITGB3), mRNA. [Source:RefSeq mRNA;Acc:NM_214002],Sus scrofa integrin, beta 3 (platelet glycoprotein IIIa, antigen CD61) (ITGB3), mRNA. [Source:RefSeq mRNA;Acc:NM_214002],Sus scrofa integrin, beta 3 (platelet glycoprotein IIIa, antigen CD61) (ITGB3), mRNA. [Source:RefSeq mRNA;Acc:NM_214002],Sus scrofa integrin, beta 3 (platele…	GO:0004872,GO:0005178,GO:0005515,GO:0007044,GO:0007155,GO:0007160,GO:0007229,GO:0007275,GO:0008305,GO:0009897,GO:0016020,GO:0016021,GO:0016324,GO:0030334,GO:0030335,GO:0033690,GO:0042802,GO:0060055,GO:0070527,GO:0071133,GO:0004872,GO:0005178,GO:0007044,GO:0007155,GO:0007160,GO:0007229,GO:0007275,GO:0008305,GO:0009897,GO:0016020,GO:0016021,GO:0016324,GO:0030334,GO:0030335,GO:0033690,GO:0042802,GO:…	IPR002369,IPR012896,IPR013111,IPR014836,IPR015812,IPR016201,IPR002369,IPR012896,IPR013111,IPR014836,IPR015812,IPR016201,IPR016201,NA	NM_214002,NM_214002,NA,NA
chr12	15975697	15976192	496	0.771	0.388	1	1.384	-0.990674	0.383	HYPO	-	-	O	O	-	-	O	transcript	MRC2	ENSSSCG00000017300	protein_coding	MRC2	mannose receptor, C type 2 [Source:HGNC Symbol;Acc:16875]	GO:0030246	IPR000562,IPR000772,IPR001304,IPR002353,IPR013806,IPR016187	XM_003131303
chr12	15575682	15575804	123	0.05	0.554	1	0.988	3.46989	0.504	HYPER	-	-	-	O	-	-	O	transcript	TANC2	ENSSSCG00000017298	protein_coding	TANC2	tetratricopeptide repeat, ankyrin repeat and coiled-coil containing 2 [Source:HGNC Symbol;Acc:30212]	GO:0001701,GO:0005515	IPR002110,IPR020683,IPR027417	XM_003131299
chr12	15092015	15092108	94	0.65	0.19	1	1.12	-1.77444	0.46	HYPO	-	-	-	-	O	-	O	transcript,transcript	PSMC5,SMARCD2	ENSSSCG00000017287,ENSSSCG00000017286	protein_coding,protein_coding	PSMC5,SMARCD2	Sus scrofa Tat-binding protein 10 (TBP10), mRNA. [Source:RefSeq mRNA;Acc:NM_213983],SWI/SNF related, matrix associated, actin dependent regulator of chromatin, subfamily d, member 2 [Source:HGNC Symbol;Acc:11107]	GO:0000166,GO:0000502,GO:0005102,GO:0005515,GO:0005524,GO:0005634,GO:0005737,GO:0006281,GO:0006310,GO:0008134,GO:0009378,GO:0016787,GO:0016887,GO:0017111,GO:0022624,GO:0030163,GO:0031410,GO:0031531,GO:0043161,GO:0045892,GO:0005515,GO:0006337,GO:0006338,GO:0016514	IPR003959,IPR008824,IPR011704,IPR013093,IPR027417,IPR003121	NM_213983,NM_001244252
chr12	15055297	15055425	129	0.594	0.144	1	1.152	-2.04439	0.45	HYPO	O	-	-	-	-	-	O	transcript	GH	ENSSSCG00000017284	protein_coding	GH	Sus scrofa growth hormone 1 (GH1), mRNA. [Source:RefSeq mRNA;Acc:NM_213869]	GO:0005131,GO:0005179,GO:0005576,GO:0005615,GO:0005634,GO:0005802,GO:0005886,GO:0030141,GO:0032094,GO:0032869,GO:0040018	IPR001400,IPR009079	NM_213869
chr12	14939461	14939520	60	0.69	0.161	1	0.918	-2.09954	0.529	HYPO	-	-	-	O	-	-	O	transcript	ERN1	ENSSSCG00000017279	protein_coding	ERN1	endoplasmic reticulum to nucleus signaling 1 [Source:HGNC Symbol;Acc:3449]	GO:0000287,GO:0004519,GO:0004521,GO:0004540,GO:0004672,GO:0004674,GO:0004713,GO:0005515,GO:0005524,GO:0005637,GO:0005739,GO:0005789,GO:0006397,GO:0006468,GO:0006987,GO:0007050,GO:0016772,GO:0030176,GO:0030968,GO:0042802,GO:0046777,GO:0070059,GO:1900103	IPR000719,IPR001245,IPR010513,IPR011009,IPR011044	XM_003131282
chr12	14738080	14738113	34	0.772	0.38	1	1.351	-1.0226	0.392	HYPO	-	-	-	-	-	-	-	-	-	-	-	-	-	-	-	-
chr12	14057918	14058142	225	0.619	0.266	1	1.502	-1.21851	0.353	HYPO	-	-	-	-	-	-	-	-	-	-	-	-	-	-	-	-
chr12	13837715	13837900	186	0.653	0.295	1	1.482	-1.14637	0.358	HYPO	-	-	-	O	-	-	O	transcript	CACNG1	ENSSSCG00000017271	protein_coding	CACNG1	Sus scrofa calcium channel, voltage-dependent, gamma subunit 1 (CACNG1), mRNA. [Source:RefSeq mRNA;Acc:NM_001044605]	GO:0005244,GO:0005245,GO:0005262,GO:0005891,GO:0006810,GO:0006811,GO:0006816,GO:0016020,GO:0016021,GO:0034765,GO:0070296,GO:0070588	IPR004031,IPR005421,IPR008368	NM_001044605
chr12	13781472	13781718	247	0.763	0.385	1	1.403	-0.986825	0.378	HYPO	-	-	-	O	-	-	O	transcript	CACNG4	ENSSSCG00000023102	protein_coding	CACNG4	calcium channel, voltage-dependent, gamma subunit 4 [Source:HGNC Symbol;Acc:1408]	GO:0005245,GO:0005891,GO:0006816,GO:0016020,GO:0016021,GO:0019226,GO:0070588,GO:2000311	IPR004031,IPR005423,IPR006187,IPR008368	XM_003131272
chr12	13726127	13727020	894	0.755	0.312	1	1.174	-1.27493	0.443	HYPO	-	-	-	-	-	-	-	-	-	-	-	-	-	-	-	-
chr12	13608501	13608655	155	0.625	0.3	1	1.621	-1.05889	0.325	HYPO	-	-	-	-	-	-	-	-	-	-	-	-	-	-	-	-
chr12	13605785	13605824	40	0.633	0.222	1	1.282	-1.51165	0.411	HYPO	-	-	-	-	-	-	-	-	-	-	-	-	-	-	-	-
chr12	13550954	13551104	151	0.512	0.168	1	1.539	-1.60768	0.344	HYPO	-	-	-	O	-	-	O	transcript	PRKCA	ENSSSCG00000017268	protein_coding	PRKCA	protein kinase C, alpha [Source:HGNC Symbol;Acc:9393]	GO:0000166,GO:0000188,GO:0001750,GO:0001933,GO:0001934,GO:0001938,GO:0002026,GO:0002062,GO:0002159,GO:0004672,GO:0004674,GO:0004697,GO:0004698,GO:0004713,GO:0005515,GO:0005524,GO:0005634,GO:0005737,GO:0005739,GO:0005783,GO:0005829,GO:0005886,GO:0006468,GO:0006469,GO:0006874,GO:0006937,GO:0008285,GO:0010595,GO:0016301,GO:0016310,GO:0016740,GO:0016772,GO:0019899,GO:0030425,GO:0030593,GO:0031666,GO:…	IPR000008,IPR000719,IPR001245,IPR002219,IPR008973,IPR011009,IPR020454,IPR020477	XM_003131278
chr12	13534724	13535023	300	0.761	0.367	1	1.343	-1.05212	0.394	HYPO	-	-	-	O	-	-	O	transcript	PRKCA	ENSSSCG00000017268	protein_coding	PRKCA	protein kinase C, alpha [Source:HGNC Symbol;Acc:9393]	GO:0000166,GO:0000188,GO:0001750,GO:0001933,GO:0001934,GO:0001938,GO:0002026,GO:0002062,GO:0002159,GO:0004672,GO:0004674,GO:0004697,GO:0004698,GO:0004713,GO:0005515,GO:0005524,GO:0005634,GO:0005737,GO:0005739,GO:0005783,GO:0005829,GO:0005886,GO:0006468,GO:0006469,GO:0006874,GO:0006937,GO:0008285,GO:0010595,GO:0016301,GO:0016310,GO:0016740,GO:0016772,GO:0019899,GO:0030425,GO:0030593,GO:0031666,GO:…	IPR000008,IPR000719,IPR001245,IPR002219,IPR008973,IPR011009,IPR020454,IPR020477	XM_003131278
chr12	13525625	13525844	220	0.595	0.24	1	1.494	-1.30986	0.355	HYPO	-	-	-	O	-	-	O	transcript	PRKCA	ENSSSCG00000017268	protein_coding	PRKCA	protein kinase C, alpha [Source:HGNC Symbol;Acc:9393]	GO:0000166,GO:0000188,GO:0001750,GO:0001933,GO:0001934,GO:0001938,GO:0002026,GO:0002062,GO:0002159,GO:0004672,GO:0004674,GO:0004697,GO:0004698,GO:0004713,GO:0005515,GO:0005524,GO:0005634,GO:0005737,GO:0005739,GO:0005783,GO:0005829,GO:0005886,GO:0006468,GO:0006469,GO:0006874,GO:0006937,GO:0008285,GO:0010595,GO:0016301,GO:0016310,GO:0016740,GO:0016772,GO:0019899,GO:0030425,GO:0030593,GO:0031666,GO:…	IPR000008,IPR000719,IPR001245,IPR002219,IPR008973,IPR011009,IPR020454,IPR020477	XM_003131278
chr12	13463910	13464210	301	0.275	0.683	1	1.293	1.31245	0.408	HYPER	-	-	-	-	-	-	-	-	-	-	-	-	-	-	-	-
chr12	13109170	13109343	174	0.594	0.155	1	1.187	-1.93819	0.439	HYPO	-	-	-	O	-	-	O	transcript	-	ENSSSCG00000023992	protein_coding	None	Uncharacterized protein [Source:UniProtKB/TrEMBL;Acc:I3LA62]	NA	NA	NA
chr12	12473047	12473080	34	0.632	0.31	1	1.634	-1.02766	0.322	HYPO	-	-	-	-	-	-	-	-	-	-	-	-	-	-	-	-
chr12	12403177	12403214	38	0.806	0.412	1	1.343	-0.968136	0.394	HYPO	-	-	-	-	-	O	-	-	-	-	-	-	-	-	-	-
chr12	12358097	12358192	96	0.29	0.609	1	1.648	1.07039	0.319	HYPER	-	-	-	O	-	-	O	transcript	ARSG	ENSSSCG00000017261	protein_coding	ARSG	arylsulfatase G [Source:HGNC Symbol;Acc:24102]	GO:0003824,GO:0005615,GO:0005764,GO:0005783,GO:0006790,GO:0008152,GO:0008484	IPR000917,IPR017850	NA
chr12	12236354	12236652	299	0.821	0.335	1	1.041	-1.29322	0.486	HYPO	-	-	-	O	-	-	O	transcript	ARSG	ENSSSCG00000017261	protein_coding	ARSG	arylsulfatase G [Source:HGNC Symbol;Acc:24102]	GO:0003824,GO:0005615,GO:0005764,GO:0005783,GO:0006790,GO:0008152,GO:0008484	IPR000917,IPR017850	NA
chr12	12218117	12218722	606	0.698	0.186	1	0.966	-1.90792	0.512	HYPO	-	-	-	-	O	O	O	transcript	WIPI1	ENSSSCG00000017260	protein_coding	WIPI1	Sus scrofa WD repeat domain, phosphoinositide interacting 1 (WIPI1), mRNA. [Source:RefSeq mRNA;Acc:NM_001190294]	GO:0000407,GO:0000421,GO:0005102,GO:0005515,GO:0005737,GO:0005802,GO:0006914,GO:0010008,GO:0030331,GO:0032266,GO:0034045,GO:0048203,GO:0050681,GO:0080025	IPR001680,IPR017986	NM_001190294
chr12	12115852	12116344	493	0.762	0.339	1	1.241	-1.16851	0.423	HYPO	-	-	-	O	-	-	O	transcript	FAM20A	ENSSSCG00000017258	protein_coding	FAM20A	family with sequence similarity 20, member A [Source:HGNC Symbol;Acc:23015]	GO:0070166	IPR009581	XM_003131267
chr12	11344297	11344614	318	0.726	0.32	1	1.3	-1.1819	0.406	HYPO	-	-	-	-	-	-	-	-	-	-	-	-	-	-	-	-
chr12	10718978	10719097	120	0.628	0.111	1	0.951	-2.5002	0.517	HYPO	-	-	-	-	-	-	-	-	-	-	-	-	-	-	-	-
chr12	10619691	10619877	187	0.611	0.283	1	1.608	-1.11037	0.328	HYPO	-	-	-	-	-	-	-	-	-	-	-	-	-	-	-	-
chr12	10618330	10618517	188	0.597	0.275	1	1.634	-1.1183	0.322	HYPO	-	-	-	-	-	-	-	-	-	-	-	-	-	-	-	-
chr12	10398173	10398352	180	0.711	0.359	1	1.506	-0.985866	0.352	HYPO	-	-	-	-	-	-	-	-	-	-	-	-	-	-	-	-
chr12	8882793	8883013	221	0.629	0.197	1	1.211	-1.67486	0.432	HYPO	-	-	-	-	-	-	-	-	-	-	-	-	-	-	-	-
chr12	8656275	8656552	278	0.775	0.339	1	1.197	-1.19291	0.436	HYPO	-	-	-	-	-	-	-	-	-	-	-	-	-	-	-	-
chr12	8651672	8652089	418	0.583	0.262	1	1.639	-1.15393	0.321	HYPO	-	-	-	-	-	-	-	-	-	-	-	-	-	-	-	-
chr12	8645574	8646020	447	0.679	0.198	1	1.056	-1.77791	0.481	HYPO	-	-	-	-	-	-	-	-	-	-	-	-	-	-	-	-
chr12	8626258	8626357	100	0.748	0.236	1	0.966	-1.66425	0.512	HYPO	-	-	-	-	-	-	-	-	-	-	-	-	-	-	-	-
chr12	8462906	8463118	213	0.252	0.613	1	1.47	1.28246	0.361	HYPER	-	-	-	O	-	-	O	transcript	SLC39A11	ENSSSCG00000017250	protein_coding	SLC39A11	Uncharacterized protein [Source:UniProtKB/TrEMBL;Acc:F1RV31]	GO:0016020,GO:0030001,GO:0046873,GO:0055085	IPR003689	XM_003131247
chr12	8402011	8402152	142	0.716	0.374	1	1.548	-0.936921	0.342	HYPO	-	-	-	O	-	-	O	transcript	SLC39A11	ENSSSCG00000017250	protein_coding	SLC39A11	Uncharacterized protein [Source:UniProtKB/TrEMBL;Acc:F1RV31]	GO:0016020,GO:0030001,GO:0046873,GO:0055085	IPR003689	XM_003131247
chr12	8258740	8258868	129	0.697	0.35	1	1.527	-0.993804	0.347	HYPO	-	-	-	O	-	-	O	transcript	SLC39A11	ENSSSCG00000017250	protein_coding	SLC39A11	Uncharacterized protein [Source:UniProtKB/TrEMBL;Acc:F1RV31]	GO:0016020,GO:0030001,GO:0046873,GO:0055085	IPR003689	XM_003131247
chr12	8026460	8026617	158	0.679	0.219	1	1.12	-1.63248	0.46	HYPO	-	-	O	O	-	-	O	transcript	COG1	ENSSSCG00000017248	protein_coding	COG1	component of oligomeric golgi complex 1 [Source:HGNC Symbol;Acc:6545]	GO:0005515,GO:0005794	NA	XM_003131245
chr12	7829495	7829582	88	0.793	0.1	1	0.529	-2.98732	0.693	HYPO	-	-	-	O	-	-	O	transcript	SDK2	ENSSSCG00000017244	protein_coding	SDK2	sidekick cell adhesion molecule 2 [Source:HGNC Symbol;Acc:19308]	GO:0005515	IPR003961,IPR013098,IPR013151	XM_003131249
chr12	7820237	7820615	379	0.72	0.255	1	1.104	-1.4975	0.465	HYPO	-	-	O	O	-	-	O	transcript	SDK2	ENSSSCG00000017244	protein_coding	SDK2	sidekick cell adhesion molecule 2 [Source:HGNC Symbol;Acc:19308]	GO:0005515	IPR003961,IPR013098,IPR013151	XM_003131249
chr12	7713620	7714045	426	0.62	0.118	1	0.994	-2.39348	0.502	HYPO	-	-	-	-	-	-	-	-	-	-	-	-	-	-	-	-
chr12	7680047	7680280	234	0.753	0.205	1	0.867	-1.87703	0.548	HYPO	-	-	-	-	-	-	-	-	-	-	-	-	-	-	-	-
chr12	7489710	7489853	144	0.19	0.643	1	1.142	1.75882	0.453	HYPER	-	-	-	-	-	-	-	-	-	-	-	-	-	-	-	-
chr12	7472963	7473006	44	0.79	0.247	1	0.881	-1.67734	0.543	HYPO	-	-	-	-	-	-	-	-	-	-	-	-	-	-	-	-
chr12	7081618	7081687	70	0.658	0.297	1	1.47	-1.14762	0.361	HYPO	-	-	-	-	-	-	-	-	-	-	-	-	-	-	-	-
chr12	6953003	6953035	33	0.8	0.456	1	1.539	-0.810966	0.344	HYPO	-	-	-	-	-	-	-	-	-	-	-	-	-	-	-	-
chr12	6575665	6575821	157	0.705	0.312	1	1.347	-1.17608	0.393	HYPO	-	-	-	-	-	-	-	-	-	-	-	-	-	-	-	-
chr12	6393981	6394043	63	0.256	0.705	1	1.155	1.46148	0.449	HYPER	-	-	-	-	-	-	-	-	-	-	-	-	-	-	-	-
chr12	6371981	6372329	349	0.569	0.197	1	1.426	-1.53023	0.372	HYPO	-	-	-	O	-	-	O	transcript	FDXR	ENSSSCG00000017227	protein_coding	FDXR	NADPH:adrenodoxin oxidoreductase, mitochondrial [Source:UniProtKB/TrEMBL;Acc:F1RV70]	GO:0005515,GO:0005739,GO:0005743,GO:0005759,GO:0016491,GO:0055114	IPR023753	XM_003131224
chr12	6349439	6349485	47	0.025	0.438	1	1.275	4.13093	0.413	HYPER	-	-	-	O	-	-	O	transcript	FADS6	ENSSSCG00000017226	protein_coding	FADS6	fatty acid desaturase 6 [Source:HGNC Symbol;Acc:30459]	GO:0006629	IPR005804	NA
chr12	5704405	5704417	13	0.611	0.287	1	1.625	-1.09012	0.324	HYPO	-	-	O	-	-	-	O	transcript	SMIM5	ENSSSCG00000021627	protein_coding	SMIM5	small integral membrane protein 5 [Source:HGNC Symbol;Acc:40030]	NA	NA	XM_003357969
chr12	5598391	5598715	325	0.691	0.13	1	0.834	-2.41017	0.561	HYPO	-	-	O	O	-	O	O	transcript,transcript,transcript	ITGB4,ITGB4,ITGB4	ENSSSCG00000017204,ENSSSCG00000017204,ENSSSCG00000017204	protein_coding,protein_coding,protein_coding	ITGB4,ITGB4,ITGB4	integrin, beta 4 [Source:HGNC Symbol;Acc:6158],integrin, beta 4 [Source:HGNC Symbol;Acc:6158],integrin, beta 4 [Source:HGNC Symbol;Acc:6158]	GO:0004872,GO:0005515,GO:0007154,GO:0007155,GO:0007160,GO:0007229,GO:0007275,GO:0008305,GO:0016020,GO:0016021,GO:0031581,GO:0048870,GO:0004872,GO:0005515,GO:0007154,GO:0007155,GO:0007160,GO:0007229,GO:0007275,GO:0008305,GO:0016020,GO:0016021,GO:0031581,GO:0048870,GO:0004872,GO:0005515,GO:0005604,GO:0005886,GO:0007154,GO:0007155,GO:0007160,GO:0007229,GO:0007275,GO:0008305,GO:0009611,GO:0009925,GO:…	IPR002369,IPR003644,IPR003961,IPR012896,IPR015812,IPR016201,IPR002369,IPR003644,IPR003961,IPR012896,IPR015812,IPR016201,IPR002369,IPR003644,IPR003961,IPR012896,IPR015812,IPR016201	NA,XM_003131195,NA
chr12	5597796	5598113	318	0.286	0.703	1	1.262	1.29751	0.417	HYPER	-	-	O	O	O	O	O	transcript,transcript,transcript	ITGB4,ITGB4,ITGB4	ENSSSCG00000017204,ENSSSCG00000017204,ENSSSCG00000017204	protein_coding,protein_coding,protein_coding	ITGB4,ITGB4,ITGB4	integrin, beta 4 [Source:HGNC Symbol;Acc:6158],integrin, beta 4 [Source:HGNC Symbol;Acc:6158],integrin, beta 4 [Source:HGNC Symbol;Acc:6158]	GO:0004872,GO:0005515,GO:0007154,GO:0007155,GO:0007160,GO:0007229,GO:0007275,GO:0008305,GO:0016020,GO:0016021,GO:0031581,GO:0048870,GO:0004872,GO:0005515,GO:0007154,GO:0007155,GO:0007160,GO:0007229,GO:0007275,GO:0008305,GO:0016020,GO:0016021,GO:0031581,GO:0048870,GO:0004872,GO:0005515,GO:0005604,GO:0005886,GO:0007154,GO:0007155,GO:0007160,GO:0007229,GO:0007275,GO:0008305,GO:0009611,GO:0009925,GO:…	IPR002369,IPR003644,IPR003961,IPR012896,IPR015812,IPR016201,IPR002369,IPR003644,IPR003961,IPR012896,IPR015812,IPR016201,IPR002369,IPR003644,IPR003961,IPR012896,IPR015812,IPR016201	NA,XM_003131195,NA
chr12	5516858	5517134	277	0.715	0.363	1	1.506	-0.977974	0.352	HYPO	-	-	-	O	-	-	O	transcript	WBP2	ENSSSCG00000021672	protein_coding	WBP2	WW domain binding protein 2 [Source:HGNC Symbol;Acc:12738]	GO:0005515	IPR004182,IPR018826	XM_003131191
chr12	5356020	5356165	146	0.285	0.679	1	1.343	1.25245	0.394	HYPER	-	-	O	O	-	-	O	transcript	SRP68	ENSSSCG00000017191	protein_coding	SRP68	signal recognition particle 68kDa [Source:HGNC Symbol;Acc:11302]	GO:0003723,GO:0005047,GO:0005737,GO:0005786,GO:0006614,GO:0008312,GO:0030529,GO:0030942,GO:0042493	NA	XM_003482948
chr12	5078379	5078581	203	0.8	0.394	1	1.3	-1.0218	0.406	HYPO	-	-	-	-	-	O	-	-	-	-	-	-	-	-	-	-
chr12	5061896	5062230	335	0.714	0.295	1	1.255	-1.27521	0.419	HYPO	-	-	-	O	-	-	O	transcript	PRPSAP1	ENSSSCG00000017184	protein_coding	PRPSAP1	phosphoribosyl pyrophosphate synthetase-associated protein 1 [Source:HGNC Symbol;Acc:9466]	GO:0000287,GO:0004749,GO:0009165	NA	XM_003131174
chr12	5033819	5033952	134	0.579	0.242	1	1.569	-1.25856	0.337	HYPO	-	-	-	-	-	-	-	-	-	-	-	-	-	-	-	-
chr12	5002256	5002412	157	0.633	0.224	1	1.289	-1.49871	0.409	HYPO	-	-	-	O	-	-	O	transcript	UBE2O	ENSSSCG00000029901	protein_coding	UBE2O	ubiquitin-conjugating enzyme E2O [Source:HGNC Symbol;Acc:29554]	GO:0005515,GO:0016881	IPR000608,IPR016135	NA
chr12	4870963	4871099	137	0.733	0.309	1	1.238	-1.24621	0.424	HYPO	-	-	-	O	-	-	O	transcript,transcript	RHBDF2,RHBDF2	ENSSSCG00000023362,ENSSSCG00000023362	protein_coding,protein_coding	RHBDF2,RHBDF2	rhomboid 5 homolog 2 (Drosophila) [Source:HGNC Symbol;Acc:20788],rhomboid 5 homolog 2 (Drosophila) [Source:HGNC Symbol;Acc:20788]	GO:0004252,GO:0005789,GO:0005886,GO:0006508,GO:0016021,GO:0050709,GO:0004252,GO:0006508,GO:0016021	IPR022241,IPR022764,IPR022241,IPR022764	NA,XM_003131173
chr12	4767218	4767228	11	0.697	0.377	1	1.643	-0.886594	0.32	HYPO	-	-	-	-	-	-	-	-	-	-	-	-	-	-	-	-
chr12	4737543	4737868	326	0.621	0.268	1	1.502	-1.21236	0.353	HYPO	-	-	-	-	-	-	-	-	-	-	-	-	-	-	-	-
chr12	4735609	4735725	117	0.698	0.263	1	1.201	-1.40816	0.435	HYPO	-	-	-	-	-	-	-	-	-	-	-	-	-	-	-	-
chr12	4649533	4649921	389	0.583	0.241	1	1.548	-1.27446	0.342	HYPO	-	-	-	O	-	-	O	transcript	MFSD11	ENSSSCG00000029343	protein_coding	MFSD11	major facilitator superfamily domain containing 11 [Source:HGNC Symbol;Acc:25458]	NA	IPR010291,IPR016196	XM_003482945
chr12	4626856	4626933	78	0.517	0.176	1	1.552	-1.55459	0.341	HYPO	-	-	-	-	-	O	-	-	-	-	-	-	-	-	-	-
chr12	4434869	4435224	356	0.688	0.221	1	1.098	-1.63836	0.467	HYPO	-	-	-	-	-	-	-	-	-	-	-	-	-	-	-	-
chr12	4195057	4195096	40	0.271	0.683	1	1.279	1.33359	0.412	HYPER	-	-	O	O	-	-	O	transcript	SEC14L1	ENSSSCG00000017169	protein_coding	SEC14L1	SEC14-like 1 (S. cerevisiae) [Source:HGNC Symbol;Acc:10698]	GO:0006810,GO:0016021	IPR001251,IPR006797,IPR009038,IPR011074	XM_003357947
chr12	4192417	4192528	112	0.405	0.779	1	1.419	0.943701	0.374	HYPER	-	-	-	O	-	-	O	transcript	SEC14L1	ENSSSCG00000017169	protein_coding	SEC14L1	SEC14-like 1 (S. cerevisiae) [Source:HGNC Symbol;Acc:10698]	GO:0006810,GO:0016021	IPR001251,IPR006797,IPR009038,IPR011074	XM_003357947
chr12	3992099	3993432	1334	0.745	0.376	1	1.438	-0.986508	0.369	HYPO	-	-	-	-	-	-	-	-	-	-	-	-	-	-	-	-
chr12	3884459	3884643	185	0.668	0.25	1	1.258	-1.41792	0.418	HYPO	-	-	-	-	-	-	-	-	-	-	-	-	-	-	-	-
chr12	3766636	3766775	140	0.725	0.356	1	1.438	-1.0261	0.369	HYPO	-	-	-	-	-	-	-	-	-	-	-	-	-	-	-	-
chr12	3754303	3754489	187	0.212	0.772	1	0.836	1.86454	0.56	HYPER	-	-	-	-	-	-	-	-	-	-	-	-	-	-	-	-
chr12	3534899	3535125	227	0.759	0.275	1	1.047	-1.46467	0.484	HYPO	-	-	-	-	-	-	-	-	-	-	-	-	-	-	-	-
chr12	3366759	3366838	80	0.25	0.703	1	1.142	1.4916	0.453	HYPER	-	-	-	O	-	-	O	transcript	USP36	ENSSSCG00000017165	protein_coding	USP36	ubiquitin specific peptidase 36 [Source:HGNC Symbol;Acc:20062]	GO:0004221,GO:0005730,GO:0006508,GO:0006511,GO:0008233,GO:0008234,GO:0016787	IPR001394	NA
chr12	3337659	3337722	64	0.089	0.61	1	0.94	2.77693	0.521	HYPER	-	-	O	-	-	-	O	transcript	TIMP-2	ENSSSCG00000017164	protein_coding	TIMP-2	Sus scrofa TIMP metallopeptidase inhibitor 2 (TIMP2), mRNA. [Source:RefSeq mRNA;Acc:NM_001145985]	GO:0005178,GO:0005515,GO:0005576,GO:0005604,GO:0006508,GO:0008047,GO:0008191,GO:0008233,GO:0008237,GO:0008285,GO:0009986,GO:0030814,GO:0043085,GO:0043408,GO:0045664,GO:0071310	IPR001820,IPR008993	NM_001145985
chr12	3326525	3326594	70	0.748	0.258	1	1.029	-1.53567	0.49	HYPO	-	-	-	O	-	-	O	transcript	TIMP-2	ENSSSCG00000017164	protein_coding	TIMP-2	Sus scrofa TIMP metallopeptidase inhibitor 2 (TIMP2), mRNA. [Source:RefSeq mRNA;Acc:NM_001145985]	GO:0005178,GO:0005515,GO:0005576,GO:0005604,GO:0006508,GO:0008047,GO:0008191,GO:0008233,GO:0008237,GO:0008285,GO:0009986,GO:0030814,GO:0043085,GO:0043408,GO:0045664,GO:0071310	IPR001820,IPR008993	NM_001145985
chr12	3298618	3298960	343	0.746	0.352	1	1.343	-1.0836	0.394	HYPO	-	-	-	O	-	-	O	transcript	TIMP-2	ENSSSCG00000017164	protein_coding	TIMP-2	Sus scrofa TIMP metallopeptidase inhibitor 2 (TIMP2), mRNA. [Source:RefSeq mRNA;Acc:NM_001145985]	GO:0005178,GO:0005515,GO:0005576,GO:0005604,GO:0006508,GO:0008047,GO:0008191,GO:0008233,GO:0008237,GO:0008285,GO:0009986,GO:0030814,GO:0043085,GO:0043408,GO:0045664,GO:0071310	IPR001820,IPR008993	NM_001145985
chr12	3151516	3151582	67	0.726	0.39	1	1.573	-0.896495	0.336	HYPO	-	-	-	-	-	-	-	-	-	-	-	-	-	-	-	-
chr12	2744125	2744336	212	0.7	0.284	1	1.265	-1.30146	0.416	HYPO	-	-	-	-	-	-	-	-	-	-	-	-	-	-	-	-
chr12	2634611	2634904	294	0.062	0.732	1	0.578	3.5615	0.67	HYPER	-	-	-	-	-	-	-	-	-	-	-	-	-	-	-	-
chr12	2504150	2504309	160	0.76	0.224	1	0.899	-1.7625	0.536	HYPO	-	-	-	O	-	-	O	transcript	TBC1D16	ENSSSCG00000017159	protein_coding	TBC1D16	TBC1 domain family, member 16 [Source:HGNC Symbol;Acc:28356]	GO:0005097,GO:0032313,GO:0032851	IPR000195	XM_003131144
chr12	2476556	2476794	239	0.742	0.406	1	1.573	-0.869939	0.336	HYPO	-	-	-	O	-	-	O	transcript	TBC1D16	ENSSSCG00000017159	protein_coding	TBC1D16	TBC1 domain family, member 16 [Source:HGNC Symbol;Acc:28356]	GO:0005097,GO:0032313,GO:0032851	IPR000195	XM_003131144
chr12	2260362	2260436	75	0.583	0.177	1	1.3	-1.71975	0.406	HYPO	-	-	-	-	-	-	-	-	-	-	-	-	-	-	-	-
chr12	2131625	2131749	125	0.82	0.208	1	0.708	-1.97904	0.612	HYPO	-	-	-	O	-	-	O	transcript	-	ENSSSCG00000017148	protein_coding	None	Uncharacterized protein [Source:UniProtKB/TrEMBL;Acc:F1RZA4]	NA	NA	NA
chr12	2098514	2098972	459	0.685	0.239	1	1.165	-1.51909	0.446	HYPO	-	-	-	O	-	-	O	transcript	RNF213	ENSSSCG00000017146	protein_coding	RNF213	ring finger protein 213 [Source:HGNC Symbol;Acc:14539]	GO:0000166,GO:0004842,GO:0005515,GO:0005524,GO:0005737,GO:0006200,GO:0008270,GO:0016567,GO:0016887,GO:0017111,GO:0046872,GO:0051865	IPR027417	NA
chr12	2083011	2083243	233	0.714	0.352	1	1.466	-1.02035	0.362	HYPO	-	-	O	O	-	-	O	transcript	RNF213	ENSSSCG00000017146	protein_coding	RNF213	ring finger protein 213 [Source:HGNC Symbol;Acc:14539]	GO:0000166,GO:0004842,GO:0005515,GO:0005524,GO:0005737,GO:0006200,GO:0008270,GO:0016567,GO:0016887,GO:0017111,GO:0046872,GO:0051865	IPR027417	NA
chr12	2078268	2078613	346	0.678	0.247	1	1.214	-1.45677	0.431	HYPO	-	-	O	O	-	-	O	transcript	RNF213	ENSSSCG00000017146	protein_coding	RNF213	ring finger protein 213 [Source:HGNC Symbol;Acc:14539]	GO:0000166,GO:0004842,GO:0005515,GO:0005524,GO:0005737,GO:0006200,GO:0008270,GO:0016567,GO:0016887,GO:0017111,GO:0046872,GO:0051865	IPR027417	NA
chr12	2064507	2064672	166	0.562	0.121	1	1.181	-2.21556	0.441	HYPO	-	-	O	O	-	-	O	transcript	RNF213	ENSSSCG00000017146	protein_coding	RNF213	ring finger protein 213 [Source:HGNC Symbol;Acc:14539]	GO:0000166,GO:0004842,GO:0005515,GO:0005524,GO:0005737,GO:0006200,GO:0008270,GO:0016567,GO:0016887,GO:0017111,GO:0046872,GO:0051865	IPR027417	NA
chr12	2009002	2009033	32	0.742	0.249	1	1.02	-1.57527	0.493	HYPO	-	-	-	O	-	-	O	transcript,transcript	RNF213,RNF213	ENSSSCG00000017146,ENSSSCG00000017146	protein_coding,protein_coding	RNF213,RNF213	ring finger protein 213 [Source:HGNC Symbol;Acc:14539],ring finger protein 213 [Source:HGNC Symbol;Acc:14539]	GO:0004842,GO:0005737,GO:0006200,GO:0016567,GO:0016887,GO:0051865,GO:0000166,GO:0004842,GO:0005515,GO:0005524,GO:0005737,GO:0006200,GO:0008270,GO:0016567,GO:0016887,GO:0017111,GO:0046872,GO:0051865	NA,IPR027417	NA,NA
chr12	2006940	2007094	155	0.773	0.449	1	1.625	-0.783753	0.324	HYPO	-	-	-	O	-	-	O	transcript,transcript	RNF213,RNF213	ENSSSCG00000017146,ENSSSCG00000017146	protein_coding,protein_coding	RNF213,RNF213	ring finger protein 213 [Source:HGNC Symbol;Acc:14539],ring finger protein 213 [Source:HGNC Symbol;Acc:14539]	GO:0004842,GO:0005737,GO:0006200,GO:0016567,GO:0016887,GO:0051865,GO:0000166,GO:0004842,GO:0005515,GO:0005524,GO:0005737,GO:0006200,GO:0008270,GO:0016567,GO:0016887,GO:0017111,GO:0046872,GO:0051865	NA,IPR027417	NA,NA
chr12	1933907	1933953	47	0.725	0.219	1	0.983	-1.72705	0.506	HYPO	-	-	-	O	-	-	O	transcript	-	ENSSSCG00000028685	protein_coding	None	Uncharacterized protein [Source:UniProtKB/TrEMBL;Acc:F1RZA7]	GO:0004519,GO:0006281	IPR007581	NA
chr12	1859538	1859646	109	0.444	0.763	1	1.648	0.781123	0.319	HYPER	-	-	-	O	-	-	O	transcript	-	ENSSSCG00000021150	protein_coding	None	Uncharacterized protein [Source:UniProtKB/TrEMBL;Acc:I3L942]	GO:0031929,GO:0031931,GO:0071889	IPR004083	NA
chr12	1793609	1793686	78	0.678	0.351	1	1.612	-0.949814	0.327	HYPO	-	-	-	-	-	-	-	-	-	-	-	-	-	-	-	-
chr12	1687894	1688141	248	0.663	0.165	1	1.005	-2.00654	0.498	HYPO	-	-	-	O	-	-	O	transcript	-	ENSSSCG00000017139	protein_coding	None	Uncharacterized protein [Source:UniProtKB/TrEMBL;Acc:F1RZY7]	GO:0005488,GO:0005515,GO:0031929,GO:0031931,GO:0071889	IPR000357,IPR001680,IPR004083,IPR016024,IPR017986	NA
chr12	1613941	1614045	105	0.815	0.334	1	1.056	-1.28695	0.481	HYPO	-	-	-	-	-	O	-	-	-	-	-	-	-	-	-	-
chr12	1550977	1551418	442	0.673	0.193	1	1.059	-1.80201	0.48	HYPO	-	-	-	O	-	-	O	transcript	BAIAP2	ENSSSCG00000017142	protein_coding	BAIAP2	BAI1-associated protein 2 [Source:HGNC Symbol;Acc:947]	GO:0005515,GO:0005634,GO:0005737,GO:0005829,GO:0005886,GO:0007165,GO:0008093,GO:0008360,GO:0009617,GO:0015629,GO:0016358,GO:0017124,GO:0030054,GO:0032956,GO:0042802,GO:0043005,GO:0046847,GO:0048167,GO:0051017,GO:0051764,GO:0070064	IPR001452,IPR011511,IPR013606	XM_003131154
chr12	1545693	1545793	101	0.713	0.3	1	1.275	-1.24894	0.413	HYPO	-	-	-	O	-	-	O	transcript	BAIAP2	ENSSSCG00000017142	protein_coding	BAIAP2	BAI1-associated protein 2 [Source:HGNC Symbol;Acc:947]	GO:0005515,GO:0005634,GO:0005737,GO:0005829,GO:0005886,GO:0007165,GO:0008093,GO:0008360,GO:0009617,GO:0015629,GO:0016358,GO:0017124,GO:0030054,GO:0032956,GO:0042802,GO:0043005,GO:0046847,GO:0048167,GO:0051017,GO:0051764,GO:0070064	IPR001452,IPR011511,IPR013606	XM_003131154
chr12	1512179	1512523	345	0.408	0.729	1	1.639	0.83735	0.321	HYPER	-	-	O	-	-	-	O	transcript,transcript	AATK,AATK	ENSSSCG00000017141,ENSSSCG00000017141	protein_coding,protein_coding	AATK,AATK	apoptosis-associated tyrosine kinase [Source:HGNC Symbol;Acc:21],apoptosis-associated tyrosine kinase [Source:HGNC Symbol;Acc:21]	GO:0000166,GO:0004672,GO:0004713,GO:0005524,GO:0006468,GO:0016301,GO:0016310,GO:0016740,GO:0016772,GO:0000166,GO:0004672,GO:0004713,GO:0005515,GO:0005524,GO:0005739,GO:0005783,GO:0006468,GO:0006915,GO:0007420,GO:0016301,GO:0016310,GO:0016740,GO:0016772,GO:0030517,GO:0032482,GO:0038083,GO:0044295,GO:0046777,GO:0048471,GO:0051402,GO:0055037	IPR000719,IPR001245,IPR011009,IPR000719,IPR001245,IPR011009	NA,XM_003357943
chr12	1401311	1401520	210	0.305	0.677	1	1.426	1.15035	0.372	HYPER	-	-	-	O	-	-	O	transcript	SLC38A10	ENSSSCG00000022317	protein_coding	SLC38A10	solute carrier family 38, member 10 [Source:HGNC Symbol;Acc:28237]	GO:0000166,GO:0016020,GO:0016021,GO:0060348	IPR010978,IPR013057,IPR027417	XM_003357938
chr12	1355222	1355263	42	0.341	0.698	1	1.486	1.03346	0.357	HYPER	-	-	-	-	-	-	-	-	-	-	-	-	-	-	-	-
chr12	1352360	1352388	29	0.82	0.13	1	0.535	-2.65711	0.69	HYPO	-	-	-	-	-	-	-	-	-	-	-	-	-	-	-	-
chr12	1296663	1296754	92	0.725	0.275	1	1.152	-1.39855	0.45	HYPO	-	-	-	-	-	-	-	-	-	-	-	-	-	-	-	-
chr12	1292171	1292260	90	0.34	0.729	1	1.362	1.10038	0.389	HYPER	-	-	-	-	-	-	-	-	-	-	-	-	-	-	-	-
chr12	1197928	1198024	97	0.724	0.386	1	1.564	-0.907389	0.338	HYPO	-	-	O	O	-	-	O	transcript,transcript	-,-	ENSSSCG00000023045,ENSSSCG00000023045	protein_coding,protein_coding	None,None	Uncharacterized protein [Source:UniProtKB/TrEMBL;Acc:I3L5Y2],Uncharacterized protein [Source:UniProtKB/TrEMBL;Acc:I3L5Y2]	GO:0003677,GO:0003677	IPR001025,IPR001025	NA,XM_003357931
chr12	1150129	1150289	161	0.21	0.75	1	0.889	1.8365	0.54	HYPER	O	-	-	-	-	-	O	transcript	FSCN2	ENSSSCG00000026155	protein_coding	FSCN2	fascin homolog 2, actin-bundling protein, retinal (Strongylocentrotus purpuratus) [Source:HGNC Symbol;Acc:3960]	GO:0003779,GO:0005737,GO:0005856,GO:0008083,GO:0015629,GO:0030674,GO:0032420,GO:0042462,GO:0051015	IPR002209,IPR008999,IPR022768	XM_003357929
chr12	1049575	1049677	103	0.617	0.284	1	1.586	-1.11938	0.333	HYPO	-	-	O	O	-	-	O	transcript	-	ENSSSCG00000023044	protein_coding	None	Uncharacterized protein [Source:UniProtKB/TrEMBL;Acc:I3LCW1]	GO:0004312,GO:0004313,GO:0004314,GO:0004315,GO:0004316,GO:0004317,GO:0004319,GO:0004320,GO:0008152,GO:0009058,GO:0016295,GO:0016296,GO:0016297,GO:0016491,GO:0016788,GO:0031177,GO:0055114	IPR001031,IPR002198,IPR009081,IPR013968	XM_003482938
chr12	1048782	1049075	294	0.771	0.157	1	0.703	-2.29597	0.614	HYPO	-	-	O	-	O	-	O	transcript	-	ENSSSCG00000023044	protein_coding	None	Uncharacterized protein [Source:UniProtKB/TrEMBL;Acc:I3LCW1]	GO:0004312,GO:0004313,GO:0004314,GO:0004315,GO:0004316,GO:0004317,GO:0004319,GO:0004320,GO:0008152,GO:0009058,GO:0016295,GO:0016296,GO:0016297,GO:0016491,GO:0016788,GO:0031177,GO:0055114	IPR001031,IPR002198,IPR009081,IPR013968	XM_003482938
chr12	1040284	1040486	203	0.649	0.31	1	1.56	-1.06595	0.339	HYPO	-	-	-	-	-	-	-	-	-	-	-	-	-	-	-	-
chr12	1025336	1025479	144	0.616	0.263	1	1.502	-1.22787	0.353	HYPO	-	-	O	O	-	-	O	transcript	FASN	ENSSSCG00000029944	protein_coding	FASN	Sus scrofa fatty acid synthase (FASN), mRNA. [Source:RefSeq mRNA;Acc:NM_001099930]	GO:0003824,GO:0008152,GO:0016740,GO:0016747	IPR014030,IPR014031,IPR014043,IPR016035,IPR016036,IPR016039,IPR020616	NM_001099930
chr12	987419	987638	220	0.668	0.292	1	1.411	-1.19388	0.376	HYPO	-	-	-	-	-	-	-	-	-	-	-	-	-	-	-	-
chr12	974730	974743	14	0.188	0.688	1	1	1.87168	0.5	HYPER	-	-	-	O	-	-	O	transcript,transcript	CSNK1D,CSNK1D	ENSSSCG00000028897,ENSSSCG00000028897	protein_coding,protein_coding	CSNK1D,CSNK1D	casein kinase 1, delta [Source:HGNC Symbol;Acc:2452],casein kinase 1, delta [Source:HGNC Symbol;Acc:2452]	GO:0004672,GO:0004674,GO:0005524,GO:0006468,GO:0016772,GO:0001934,GO:0004672,GO:0004674,GO:0005515,GO:0005524,GO:0005634,GO:0005794,GO:0005813,GO:0005819,GO:0005876,GO:0005886,GO:0006468,GO:0016772,GO:0032436,GO:0032922,GO:0042752,GO:0048471,GO:0051225,GO:0090263	IPR000719,IPR001245,IPR011009,IPR000719,IPR001245,IPR011009	NA,NA
chr12	971278	971367	90	0.595	0.188	1	1.297	-1.66216	0.407	HYPO	-	-	-	-	-	-	-	-	-	-	-	-	-	-	-	-
chr12	952463	952569	107	0.588	0.246	1	1.548	-1.25716	0.342	HYPO	-	-	-	-	-	-	-	-	-	-	-	-	-	-	-	-
chr12	949128	949333	206	0.13	0.611	1	1.056	2.23266	0.481	HYPER	-	-	-	-	-	-	-	-	-	-	-	-	-	-	-	-
chr12	899747	899941	195	0.294	0.656	1	1.466	1.15788	0.362	HYPER	-	-	-	-	-	-	-	-	-	-	-	-	-	-	-	-
chr12	656278	656672	395	0.521	0.157	1	1.458	-1.73052	0.364	HYPO	-	-	-	-	-	-	-	-	-	-	-	-	-	-	-	-
chr12	631161	631212	52	0.791	0.246	1	0.875	-1.68502	0.545	HYPO	-	-	-	-	-	-	-	-	-	-	-	-	-	-	-	-
chr12	477716	477737	22	0.804	0.22	1	0.776	-1.86969	0.584	HYPO	-	-	-	O	-	-	O	transcript	B3GNTL1	ENSSSCG00000027229	protein_coding	B3GNTL1	UDP-GlcNAc:betaGal beta-1,3-N-acetylglucosaminyltransferase-like 1 [Source:HGNC Symbol;Acc:21727]	GO:0016740,GO:0016757	IPR001173	XM_003131147
chr12	342399	342641	243	0.716	0.222	1	1.017	-1.6894	0.494	HYPO	-	-	-	O	-	-	O	transcript	TBCD	ENSSSCG00000017136	protein_coding	TBCD	tubulin folding cofactor D [Source:HGNC Symbol;Acc:11581]	GO:0005096,GO:0005488,GO:0005515,GO:0006457,GO:0007023,GO:0031115,GO:0043547,GO:0048487	IPR016024,IPR022577	NM_001244105
chr12	301587	301668	82	0.109	0.737	1	0.671	2.75734	0.628	HYPER	-	-	O	O	-	-	O	transcript	TBCD	ENSSSCG00000017136	protein_coding	TBCD	tubulin folding cofactor D [Source:HGNC Symbol;Acc:11581]	GO:0005096,GO:0005488,GO:0005515,GO:0006457,GO:0007023,GO:0031115,GO:0043547,GO:0048487	IPR016024,IPR022577	NM_001244105
chr12	249944	250329	386	0.716	0.187	1	0.918	-1.93692	0.529	HYPO	-	-	-	-	-	-	-	-	-	-	-	-	-	-	-	-
chr12	207728	208095	368	0.215	0.635	1	1.251	1.56242	0.42	HYPER	-	-	-	O	-	-	O	transcript	WDR45L	ENSSSCG00000017133	protein_coding	WDR45L	Sus scrofa WDR45-like (WDR45L), mRNA. [Source:RefSeq mRNA;Acc:NM_001190296]	GO:0005515	IPR001680,IPR017986	NM_001190296
chr12	196483	196574	92	0.503	0.185	1	1.652	-1.44303	0.318	HYPO	-	-	O	O	-	-	O	transcript	WDR45L	ENSSSCG00000017133	protein_coding	WDR45L	Sus scrofa WDR45-like (WDR45L), mRNA. [Source:RefSeq mRNA;Acc:NM_001190296]	GO:0005515	IPR001680,IPR017986	NM_001190296
chr12	35880	36105	226	0.687	0.314	1	1.422	-1.12955	0.373	HYPO	-	-	O	O	-	-	O	transcript	OGFOD3	ENSSSCG00000028156	protein_coding	OGFOD3	2-oxoglutarate and iron-dependent oxygenase domain containing 3 [Source:HGNC Symbol;Acc:26174]	GO:0005506,GO:0016491,GO:0016705,GO:0016706,GO:0031418,GO:0055114	NA	XM_003357915
chr12	26686	26765	80	0.64	0.296	1	1.539	-1.11247	0.344	HYPO	-	-	-	-	-	-	-	-	-	-	-	-	-	-	-	-
chr12	26120	26240	121	0.748	0.276	1	1.083	-1.43837	0.472	HYPO	-	-	-	-	-	-	-	-	-	-	-	-	-	-	-	-
chr13	218619042	218619133	92	0.249	0.665	1	1.265	1.41721	0.416	HYPER	-	-	O	O	-	-	O	transcript	FTCD	ENSSSCG00000027926	protein_coding	FTCD	formimidoyltransferase cyclodeaminase [Source:HGNC Symbol;Acc:3974]	GO:0003824,GO:0005542,GO:0005794,GO:0008152,GO:0016740,GO:0030412,GO:0044237	IPR007044,IPR012886,IPR013802,IPR022384	NM_214275
chr13	218435038	218435050	13	0.667	0.345	1	1.634	-0.95109	0.322	HYPO	-	-	-	O	-	-	O	transcript	-	ENSSSCG00000028960	protein_coding	None	Uncharacterized protein [Source:UniProtKB/TrEMBL;Acc:I3L7C2]	GO:0003824,GO:0008152,GO:0016866	IPR001330,IPR008930	XM_003359017
chr13	218373738	218373836	99	0.838	0.429	1	1.289	-0.965973	0.409	HYPO	-	-	-	-	-	-	-	-	-	-	-	-	-	-	-	-
chr13	218364336	218364363	28	0.787	0.19	1	0.744	-2.05036	0.597	HYPO	-	-	-	-	-	-	-	-	-	-	-	-	-	-	-	-
chr13	218357829	218358009	181	0.761	0.37	1	1.354	-1.04037	0.391	HYPO	-	-	-	-	-	-	-	-	-	-	-	-	-	-	-	-
chr13	218350778	218350922	145	0.23	0.617	1	1.369	1.42364	0.387	HYPER	-	-	-	-	-	-	-	-	-	-	-	-	-	-	-	-
chr13	218333266	218333294	29	0.188	0.775	1	0.768	2.04346	0.587	HYPER	-	-	-	O	-	-	O	transcript	PCBP3	ENSSSCG00000023041	protein_coding	PCBP3	poly(rC) binding protein 3 [Source:HGNC Symbol;Acc:8651]	GO:0003723,GO:0005634,GO:0005739,GO:0005829,GO:0043231	IPR004044,IPR004088	NA
chr13	218329645	218330087	443	0.66	0.108	1	0.857	-2.61143	0.552	HYPO	-	-	-	O	-	-	O	transcript	PCBP3	ENSSSCG00000023041	protein_coding	PCBP3	poly(rC) binding protein 3 [Source:HGNC Symbol;Acc:8651]	GO:0003723,GO:0005634,GO:0005739,GO:0005829,GO:0043231	IPR004044,IPR004088	NA
chr13	218297608	218297682	75	0.825	0.322	1	0.991	-1.35733	0.503	HYPO	-	-	-	-	-	-	-	-	-	-	-	-	-	-	-	-
chr13	218146876	218147245	370	0.741	0.337	1	1.307	-1.13672	0.404	HYPO	-	-	-	-	-	-	-	-	-	-	-	-	-	-	-	-
chr13	218109831	218110323	493	0.667	0.341	1	1.617	-0.967915	0.326	HYPO	-	O	-	O	-	-	O	transcript	SLC19A1	ENSSSCG00000030696	protein_coding	SLC19A1	solute carrier family 19 (folate transporter), member 1 [Source:HGNC Symbol;Acc:10937]	GO:0005542,GO:0006810,GO:0008518,GO:0016020,GO:0016021,GO:0055085	IPR002666,IPR011701,IPR016196	XM_003359012
chr13	218086633	218086915	283	0.652	0.192	1	1.12	-1.76377	0.46	HYPO	-	-	O	O	-	-	O	transcript	-	ENSSSCG00000028846	protein_coding	None	-	GO:0005198,GO:0007155,GO:0031012	IPR010515,IPR016187	NA
chr13	217996203	217996441	239	0.725	0.208	1	0.951	-1.8014	0.517	HYPO	-	-	-	-	-	-	-	-	-	-	-	-	-	-	-	-
chr13	217848790	217848845	56	0.814	0.162	1	0.617	-2.32903	0.652	HYPO	-	-	-	O	-	-	O	transcript	-	ENSSSCG00000030160	protein_coding	None	Uncharacterized protein [Source:UniProtKB/TrEMBL;Acc:I3LH70]	NA	IPR001791,IPR008985	NA
chr13	217845533	217845644	112	0.807	0.4	1	1.297	-1.01257	0.407	HYPO	-	-	-	O	-	-	O	transcript	-	ENSSSCG00000030160	protein_coding	None	Uncharacterized protein [Source:UniProtKB/TrEMBL;Acc:I3LH70]	NA	IPR001791,IPR008985	NA
chr13	217777483	217777570	88	0.371	0.733	1	1.466	0.982394	0.362	HYPER	-	-	-	O	-	-	O	transcript	-	ENSSSCG00000012089	protein_coding	None	Uncharacterized protein [Source:UniProtKB/TrEMBL;Acc:F1SG34]	GO:0003723,GO:0004000,GO:0006396	IPR002466,IPR008996,IPR014720	NA
chr13	217695402	217695538	137	0.305	0.638	1	1.586	1.06475	0.333	HYPER	-	-	-	O	-	-	O	transcript	-	ENSSSCG00000012089	protein_coding	None	Uncharacterized protein [Source:UniProtKB/TrEMBL;Acc:F1SG34]	GO:0003723,GO:0004000,GO:0006396	IPR002466,IPR008996,IPR014720	NA
chr13	217684372	217684477	106	0.971	0.262	1	0.496	-1.8899	0.709	HYPO	-	-	-	O	-	-	O	transcript	-	ENSSSCG00000012089	protein_coding	None	Uncharacterized protein [Source:UniProtKB/TrEMBL;Acc:F1SG34]	GO:0003723,GO:0004000,GO:0006396	IPR002466,IPR008996,IPR014720	NA
chr13	217666010	217666337	328	0.261	0.681	1	1.251	1.3836	0.42	HYPER	-	-	-	O	-	-	O	transcript	-	ENSSSCG00000012089	protein_coding	None	Uncharacterized protein [Source:UniProtKB/TrEMBL;Acc:F1SG34]	GO:0003723,GO:0004000,GO:0006396	IPR002466,IPR008996,IPR014720	NA
chr13	217647448	217648266	819	0.688	0.225	1	1.111	-1.61248	0.463	HYPO	-	-	O	O	-	-	O	transcript	-	ENSSSCG00000012089	protein_coding	None	Uncharacterized protein [Source:UniProtKB/TrEMBL;Acc:F1SG34]	GO:0003723,GO:0004000,GO:0006396	IPR002466,IPR008996,IPR014720	NA
chr13	217645352	217645709	358	0.72	0.294	1	1.231	-1.29218	0.426	HYPO	-	-	-	O	-	-	O	transcript	-	ENSSSCG00000012089	protein_coding	None	Uncharacterized protein [Source:UniProtKB/TrEMBL;Acc:F1SG34]	GO:0003723,GO:0004000,GO:0006396	IPR002466,IPR008996,IPR014720	NA
chr13	217424606	217424660	55	0.57	0.245	1	1.621	-1.21818	0.325	HYPO	-	-	-	-	O	-	O	transcript	PTTG1IP	ENSSSCG00000021296	protein_coding	PTTG1IP	pituitary tumor-transforming 1 interacting protein [Source:HGNC Symbol;Acc:13524]	GO:0005634,GO:0005737,GO:0006606	NA	XM_003359011
chr13	217368913	217369032	120	0.497	0.09	1	1.297	-2.46525	0.407	HYPO	-	-	-	-	-	-	-	-	-	-	-	-	-	-	-	-
chr13	217304460	217304725	266	0.692	0.324	1	1.442	-1.09478	0.368	HYPO	-	-	-	-	-	-	-	-	-	-	-	-	-	-	-	-
chr13	217224006	217224203	198	0.809	0.293	1	0.954	-1.46524	0.516	HYPO	-	-	-	-	-	-	-	-	-	-	-	-	-	-	-	-
chr13	217203069	217203687	619	0.812	0.402	1	1.286	-1.01428	0.41	HYPO	-	-	-	O	-	-	O	transcript	-	ENSSSCG00000028768	protein_coding	None	Uncharacterized protein [Source:UniProtKB/TrEMBL;Acc:I3LSC0]	GO:0005882,GO:0045095	NA	NA
chr13	217178941	217179085	145	0.679	0.334	1	1.535	-1.02356	0.345	HYPO	-	-	-	-	O	-	O	transcript	-	ENSSSCG00000027975	pseudogene	None	-	NA	NA	NA
chr13	217147866	217148110	245	0.674	0.312	1	1.466	-1.1112	0.362	HYPO	-	-	-	O	-	-	O	transcript	TSPEAR	ENSSSCG00000022988	protein_coding	TSPEAR	thrombospondin-type laminin G domain and EAR repeats [Source:HGNC Symbol;Acc:1268]	GO:0007605,GO:0009986,GO:0032420,GO:0060170	IPR005492	NA
chr13	217120656	217120766	111	0.821	0.292	1	0.918	-1.49141	0.529	HYPO	-	-	-	O	-	-	O	transcript	TRPM2	ENSSSCG00000023762	protein_coding	TRPM2	transient receptor potential cation channel, subfamily M, member 2 [Source:HGNC Symbol;Acc:12339]	GO:0005216,GO:0005384,GO:0005886,GO:0006810,GO:0006811,GO:0006828,GO:0016020,GO:0016021,GO:0033194,GO:0055085,GO:0071421	IPR005821	NA
chr13	217105066	217105109	44	0.917	0.25	1	0.584	-1.87499	0.667	HYPO	-	-	O	O	-	-	O	transcript	TRPM2	ENSSSCG00000023762	protein_coding	TRPM2	transient receptor potential cation channel, subfamily M, member 2 [Source:HGNC Symbol;Acc:12339]	GO:0005216,GO:0005384,GO:0005886,GO:0006810,GO:0006811,GO:0006828,GO:0016020,GO:0016021,GO:0033194,GO:0055085,GO:0071421	IPR005821	NA
chr13	217103102	217103145	44	0.787	0.395	1	1.351	-0.994511	0.392	HYPO	-	-	-	O	-	-	O	transcript	TRPM2	ENSSSCG00000023762	protein_coding	TRPM2	transient receptor potential cation channel, subfamily M, member 2 [Source:HGNC Symbol;Acc:12339]	GO:0005216,GO:0005384,GO:0005886,GO:0006810,GO:0006811,GO:0006828,GO:0016020,GO:0016021,GO:0033194,GO:0055085,GO:0071421	IPR005821	NA
chr13	217069605	217069907	303	0.256	0.739	1	1.05	1.52943	0.483	HYPER	-	-	-	O	-	-	O	transcript	PFKL	ENSSSCG00000028197	protein_coding	PFKL	phosphofructokinase, liver [Source:HGNC Symbol;Acc:8876]	GO:0000166,GO:0003872,GO:0005515,GO:0005524,GO:0005737,GO:0005829,GO:0005945,GO:0006002,GO:0006096,GO:0009749,GO:0016301,GO:0016310,GO:0016740,GO:0019900,GO:0030388,GO:0042802,GO:0046676,GO:0051259,GO:0070061,GO:0070095	IPR000023,IPR022953	NA
chr13	217002810	217002870	61	0.202	0.699	1	1.008	1.79094	0.497	HYPER	-	-	-	O	-	-	O	transcript	DNMT3L	ENSSSCG00000028741	protein_coding	DNMT3L	DNA (cytosine-5-)-methyltransferase 3-like [Source:HGNC Symbol;Acc:2980]	GO:0000794,GO:0001701,GO:0001890,GO:0005515,GO:0005720,GO:0005737,GO:0005829,GO:0008047,GO:0019899,GO:0032259,GO:0043085,GO:0045892,GO:0060718,GO:0071514	IPR011011	XM_003358988
chr13	216980682	216980748	67	0.572	0.216	1	1.49	-1.40498	0.356	HYPO	-	-	-	-	-	-	-	-	-	-	-	-	-	-	-	-
chr13	216943777	216943802	26	0.54	0.04	1	1	-3.75489	0.5	HYPO	-	-	-	-	-	-	-	-	-	-	-	-	-	-	-	-
chr13	216932135	216932261	127	0.589	0.271	1	1.652	-1.11997	0.318	HYPO	-	-	-	-	-	-	-	-	-	-	-	-	-	-	-	-
chr13	216827557	216827624	68	0.608	0.289	1	1.648	-1.073	0.319	HYPO	-	-	-	-	-	-	-	-	-	-	-	-	-	-	-	-
chr13	216771574	216771713	140	0.7	0.233	1	1.098	-1.58702	0.467	HYPO	-	-	-	-	-	-	-	-	-	-	-	-	-	-	-	-
chr13	216664818	216664942	125	0.356	0.701	1	1.535	0.977537	0.345	HYPER	-	-	-	O	-	-	O	transcript	HSF2BP	ENSSSCG00000022164	protein_coding	HSF2BP	heat shock transcription factor 2 binding protein [Source:HGNC Symbol;Acc:5226]	GO:0005515,GO:0005829	NA	NA
chr13	216661832	216661913	82	0.766	0.186	1	0.786	-2.04204	0.58	HYPO	-	-	-	O	-	-	O	transcript	HSF2BP	ENSSSCG00000022164	protein_coding	HSF2BP	heat shock transcription factor 2 binding protein [Source:HGNC Symbol;Acc:5226]	GO:0005515,GO:0005829	NA	NA
chr13	216657605	216657724	120	0.189	0.642	1	1.142	1.76419	0.453	HYPER	-	-	-	O	-	-	O	transcript	HSF2BP	ENSSSCG00000022164	protein_coding	HSF2BP	heat shock transcription factor 2 binding protein [Source:HGNC Symbol;Acc:5226]	GO:0005515,GO:0005829	NA	NA
chr13	216559752	216559806	55	0.802	0.405	1	1.332	-0.98568	0.397	HYPO	-	-	-	-	-	-	-	-	-	-	-	-	-	-	-	-
chr13	216556071	216556241	171	0.28	0.614	1	1.582	1.13281	0.334	HYPER	-	-	-	-	-	-	-	-	-	-	-	-	-	-	-	-
chr13	216512169	216512312	144	0.71	0.365	1	1.535	-0.959923	0.345	HYPO	-	-	-	-	-	-	-	-	-	-	-	-	-	-	-	-
chr13	216471538	216471828	291	0.649	0.257	1	1.351	-1.33645	0.392	HYPO	-	-	-	-	-	-	-	-	-	-	-	-	-	-	-	-
chr13	216442441	216442539	99	0.73	0.264	1	1.101	-1.46736	0.466	HYPO	-	-	O	O	-	-	O	transcript	PDE9A	ENSSSCG00000030016	protein_coding	PDE9A	phosphodiesterase 9A [Source:HGNC Symbol;Acc:8795]	GO:0003735,GO:0003824,GO:0004114,GO:0005515,GO:0005622,GO:0005829,GO:0005840,GO:0006412,GO:0007165,GO:0008081,GO:0008152,GO:0016787,GO:0046872,GO:0047555	IPR001854,IPR002073,IPR023088	XM_003358979
chr13	216320555	216320601	47	0.525	0.156	1	1.438	-1.75077	0.369	HYPO	-	-	-	O	-	-	O	transcript	SLC37A1	ENSSSCG00000012087	protein_coding	SLC37A1	solute carrier family 37 (glucose-6-phosphate transporter), member 1 [Source:HGNC Symbol;Acc:11024]	GO:0005215,GO:0006810,GO:0016021,GO:0055085	IPR011701,IPR016196	XM_003132785
chr13	215955635	215955771	137	0.092	0.692	1	0.737	2.91107	0.6	HYPER	-	-	-	O	-	-	O	transcript	ABCG1	ENSSSCG00000027745	protein_coding	ABCG1	ATP-binding cassette, sub-family G (WHITE), member 1 [Source:HGNC Symbol;Acc:73]	GO:0000166,GO:0005515,GO:0005524,GO:0005548,GO:0005739,GO:0005768,GO:0005794,GO:0005886,GO:0006200,GO:0006355,GO:0008203,GO:0009897,GO:0010033,GO:0010872,GO:0010875,GO:0010888,GO:0016020,GO:0016887,GO:0017111,GO:0017127,GO:0019534,GO:0030301,GO:0032367,GO:0033344,GO:0033700,GO:0033993,GO:0034041,GO:0034374,GO:0034375,GO:0034436,GO:0034437,GO:0042632,GO:0042803,GO:0042987,GO:0043531,GO:0043691,GO:…	IPR003439,IPR013525,IPR027417	NA
chr13	215777751	215778513	763	0.738	0.239	1	1.003	-1.62661	0.499	HYPO	-	-	-	O	-	-	O	transcript	UMODL1	ENSSSCG00000022290	protein_coding	UMODL1	uromodulin-like 1 [Source:HGNC Symbol;Acc:12560]	GO:0005509,GO:0005515,GO:0005576,GO:0005615,GO:0009897,GO:0010466,GO:0030414	IPR000082,IPR001507,IPR001881,IPR003961,IPR008197,IPR011489	NA
chr13	215715344	215715597	254	0.837	0.486	1	1.51	-0.784271	0.351	HYPO	-	-	-	-	-	-	-	-	-	-	-	-	-	-	-	-
chr13	215524067	215524251	185	0.64	0.308	1	1.59	-1.05514	0.332	HYPO	-	-	-	O	-	-	O	transcript	PRDM15	ENSSSCG00000012084	protein_coding	PRDM15	PR domain containing 15 [Source:HGNC Symbol;Acc:13999]	GO:0003676,GO:0005515,GO:0005634,GO:0046872	IPR007087	XM_003132782
chr13	215508478	215508539	62	0.129	0.475	1	1.531	1.88056	0.346	HYPER	-	-	-	O	-	-	O	transcript	PRDM15	ENSSSCG00000012084	protein_coding	PRDM15	PR domain containing 15 [Source:HGNC Symbol;Acc:13999]	GO:0003676,GO:0005515,GO:0005634,GO:0046872	IPR007087	XM_003132782
chr13	215153937	215154014	78	0.715	0.385	1	1.599	-0.893085	0.33	HYPO	-	-	-	O	-	-	O	transcript	TMPRSS2	ENSSSCG00000012078	protein_coding	TMPRSS2	transmembrane protease, serine 2 [Source:HGNC Symbol;Acc:11876]	GO:0005044,GO:0005515,GO:0005737,GO:0005886,GO:0016020	IPR001190,IPR002172,IPR017448	XM_003483363
chr13	215078520	215078586	67	0.585	0.204	1	1.392	-1.51987	0.381	HYPO	-	-	-	-	-	-	-	-	-	-	-	-	-	-	-	-
chr13	215015461	215015700	240	0.668	0.292	1	1.411	-1.19388	0.376	HYPO	-	-	-	-	-	-	-	-	-	-	-	-	-	-	-	-
chr13	214975941	214976118	178	0.686	0.329	1	1.486	-1.06012	0.357	HYPO	-	-	O	O	-	-	O	transcript	TMPRSS2	ENSSSCG00000024336	protein_coding	TMPRSS2	Uncharacterized protein [Source:UniProtKB/TrEMBL;Acc:I3LBF8]	GO:0003824,GO:0004252,GO:0005044,GO:0005737,GO:0005886,GO:0006508,GO:0008233,GO:0008236,GO:0016020,GO:0016021,GO:0016787	IPR001254,IPR001314,IPR009003,IPR015420	XM_003483362
chr13	214963617	214963673	57	0.268	0.611	1	1.543	1.18894	0.343	HYPER	-	-	O	-	-	-	O	transcript	-	ENSSSCG00000030285	protein_coding	None	Uncharacterized protein [Source:UniProtKB/TrEMBL;Acc:F1SG68]	NA	NA	NA
chr13	214955944	214956262	319	0.606	0.227	1	1.399	-1.41663	0.379	HYPO	-	-	-	O	-	-	O	transcript	-	ENSSSCG00000030285	protein_coding	None	Uncharacterized protein [Source:UniProtKB/TrEMBL;Acc:F1SG68]	NA	NA	NA
chr13	214952918	214953166	249	0.694	0.333	1	1.47	-1.05941	0.361	HYPO	-	-	-	O	-	-	O	transcript	-	ENSSSCG00000030285	protein_coding	None	Uncharacterized protein [Source:UniProtKB/TrEMBL;Acc:F1SG68]	NA	NA	NA
chr13	214922133	214922348	216	0.564	0.23	1	1.582	-1.29406	0.334	HYPO	-	-	-	-	-	-	-	-	-	-	-	-	-	-	-	-
chr13	214793183	214793305	123	0.72	0.389	1	1.595	-0.888227	0.331	HYPO	-	-	-	O	-	-	O	transcript,transcript	BACE2,BACE2	ENSSSCG00000012074,ENSSSCG00000012074	protein_coding,protein_coding	BACE2,BACE2	beta-site APP-cleaving enzyme 2 [Source:HGNC Symbol;Acc:934],beta-site APP-cleaving enzyme 2 [Source:HGNC Symbol;Acc:934]	GO:0004190,GO:0005794,GO:0006508,GO:0006509,GO:0008233,GO:0016787,GO:0042985,GO:0004190,GO:0005794,GO:0006508,GO:0006509,GO:0008233,GO:0016787	IPR001461,IPR009119,IPR009120,IPR009121,IPR021109,IPR001461,IPR009119,IPR009120,IPR009121,IPR021109	NA,NA
chr13	214748782	214748991	210	0.651	0.179	1	1.083	-1.8627	0.472	HYPO	-	-	-	-	-	-	-	-	-	-	-	-	-	-	-	-
chr13	214611839	214612044	206	0.837	0.287	1	0.862	-1.54418	0.55	HYPO	-	-	-	-	-	-	-	-	-	-	-	-	-	-	-	-
chr13	214215355	214215424	70	0.752	0.368	1	1.38	-1.03103	0.384	HYPO	-	-	-	-	-	-	-	-	-	-	-	-	-	-	-	-
chr13	214152584	214152829	246	0.77	0.33	1	1.184	-1.22239	0.44	HYPO	-	-	-	-	-	-	-	-	-	-	-	-	-	-	-	-
chr13	214100021	214100216	196	0.728	0.314	1	1.272	-1.21317	0.414	HYPO	-	-	-	-	-	-	-	-	-	-	-	-	-	-	-	-
chr13	213830137	213830436	300	0.7	0.237	1	1.111	-1.56247	0.463	HYPO	-	-	-	O	-	-	O	transcript	DSCAM	ENSSSCG00000012072	protein_coding	DSCAM	Down syndrome cell adhesion molecule [Source:HGNC Symbol;Acc:3039]	GO:0005515,GO:0005886,GO:0007162,GO:0007626,GO:0030424,GO:0030426,GO:0042327,GO:0048813,GO:0048842,GO:0060060,GO:0070593	IPR003961,IPR013098,IPR013106,IPR013151	NA
chr13	213818401	213818455	55	0.721	0.215	1	0.983	-1.74566	0.506	HYPO	-	-	-	O	-	-	O	transcript	DSCAM	ENSSSCG00000012072	protein_coding	DSCAM	Down syndrome cell adhesion molecule [Source:HGNC Symbol;Acc:3039]	GO:0005515,GO:0005886,GO:0007162,GO:0007626,GO:0030424,GO:0030426,GO:0042327,GO:0048813,GO:0048842,GO:0060060,GO:0070593	IPR003961,IPR013098,IPR013106,IPR013151	NA
chr13	213581356	213581434	79	0.745	0.367	1	1.403	-1.02146	0.378	HYPO	-	-	O	-	-	-	O	transcript	B3GALT5	ENSSSCG00000012070	protein_coding	B3GALT5	UDP-Gal:betaGlcNAc beta 1,3-galactosyltransferase, polypeptide 5 [Source:HGNC Symbol;Acc:920]	GO:0005783,GO:0005794,GO:0006486,GO:0008378,GO:0016020,GO:0016021,GO:0016740,GO:0016757	IPR002659,IPR016126	XM_003132775
chr13	212680808	212681011	204	0.688	0.25	1	1.191	-1.46048	0.438	HYPO	-	-	-	-	-	-	-	-	-	-	-	-	-	-	-	-
chr13	212667862	212667975	114	0.894	0.45	1	1.171	-0.99035	0.444	HYPO	-	-	-	-	-	-	-	-	-	-	-	-	-	-	-	-
chr13	212472258	212472464	207	0.567	0.194	1	1.422	-1.54729	0.373	HYPO	-	-	-	-	-	-	-	-	-	-	-	-	-	-	-	-
chr13	212149484	212150012	529	0.751	0.225	1	0.927	-1.73889	0.526	HYPO	-	-	-	O	-	-	O	transcript	ERG	ENSSSCG00000022318	protein_coding	ERG	v-ets avian erythroblastosis virus E26 oncogene homolog [Source:HGNC Symbol;Acc:3446]	GO:0003677,GO:0003700,GO:0005515,GO:0005634,GO:0006355,GO:0030529,GO:0043565	IPR000418,IPR003118,IPR013761	NM_001244456
chr13	212135123	212135276	154	0.774	0.306	1	1.095	-1.3388	0.468	HYPO	-	-	O	O	-	-	O	transcript	ERG	ENSSSCG00000022318	protein_coding	ERG	v-ets avian erythroblastosis virus E26 oncogene homolog [Source:HGNC Symbol;Acc:3446]	GO:0003677,GO:0003700,GO:0005515,GO:0005634,GO:0006355,GO:0030529,GO:0043565	IPR000418,IPR003118,IPR013761	NM_001244456
chr13	211292825	211292890	66	0.653	0.202	1	1.148	-1.69273	0.451	HYPO	-	-	-	-	-	-	-	-	-	-	-	-	-	-	-	-
chr13	211130410	211130720	311	0.218	0.59	1	1.426	1.43639	0.372	HYPER	-	-	-	O	-	-	O	transcript	-	ENSSSCG00000030480	protein_coding	None	Uncharacterized protein [Source:UniProtKB/TrEMBL;Acc:I3L9V1]	GO:0000166,GO:0004672,GO:0004674,GO:0004713,GO:0005524,GO:0006468,GO:0016772	IPR000719,IPR001245,IPR011009	XM_003132770
chr13	211039330	211039618	289	0.615	0.117	1	1.005	-2.39408	0.498	HYPO	-	-	-	O	-	-	O	transcript	DSCR3	ENSSSCG00000012063	protein_coding	DSCR3	Down syndrome critical region gene 3 [Source:HGNC Symbol;Acc:3044]	GO:0005634,GO:0007034,GO:0030904	IPR005377,IPR011021,IPR014756	NA
chr13	210993177	210993308	132	0.613	0.183	1	1.217	-1.74404	0.43	HYPO	-	-	-	O	-	-	O	transcript	DSCR3	ENSSSCG00000012063	protein_coding	DSCR3	Down syndrome critical region gene 3 [Source:HGNC Symbol;Acc:3044]	GO:0005634,GO:0007034,GO:0030904	IPR005377,IPR011021,IPR014756	NA
chr13	210984910	210985545	636	0.535	0.143	1	1.351	-1.90352	0.392	HYPO	-	-	-	-	-	-	-	-	-	-	-	-	-	-	-	-
chr13	210743273	210743523	251	0.553	0.172	1	1.392	-1.68487	0.381	HYPO	-	-	-	-	-	-	-	-	-	-	-	-	-	-	-	-
chr13	210660556	210660600	45	0.958	0.175	1	0.353	-2.45267	0.783	HYPO	-	O	-	-	-	-	O	transcript	HLCS	ENSSSCG00000012059	protein_coding	HLCS	holocarboxylase synthetase (biotin-(proprionyl-CoA-carboxylase (ATP-hydrolysing)) ligase) [Source:HGNC Symbol;Acc:4976]	GO:0000785,GO:0003824,GO:0004077,GO:0005515,GO:0005652,GO:0005737,GO:0005739,GO:0005829,GO:0006464,GO:0008283,GO:0009305,GO:0009374,GO:0016363,GO:0016570,GO:0018271,GO:0019899,GO:0071110	IPR003142,IPR004143	XM_003132771
chr13	210466002	210466035	34	0.625	0.286	1	1.56	-1.12784	0.339	HYPO	-	-	-	O	-	-	O	transcript	SIM2	ENSSSCG00000027179	protein_coding	SIM2	single-minded homolog 2 (Drosophila) [Source:HGNC Symbol;Acc:10883]	GO:0000122,GO:0003677,GO:0003700,GO:0004871,GO:0005515,GO:0005634,GO:0006355,GO:0007165,GO:0009880,GO:0030324,GO:0045892,GO:0046982	IPR000014,IPR010578,IPR013655,IPR013767	XM_003358951
chr13	210409298	210409447	150	0.637	0.267	1	1.434	-1.25445	0.37	HYPO	-	-	-	-	-	-	-	-	-	-	-	-	-	-	-	-
chr13	210408536	210408743	208	0.558	0.167	1	1.354	-1.74042	0.391	HYPO	-	-	-	-	-	-	-	-	-	-	-	-	-	-	-	-
chr13	210402722	210403078	357	0.278	0.661	1	1.384	1.24957	0.383	HYPER	-	-	-	-	-	-	-	-	-	-	-	-	-	-	-	-
chr13	210106151	210106165	15	0.733	0.162	1	0.808	-2.17782	0.571	HYPO	-	-	-	-	-	-	-	-	-	-	-	-	-	-	-	-
chr13	210056532	210056552	21	0.562	0.173	1	1.362	-1.6998	0.389	HYPO	-	-	O	-	-	-	O	transcript	MORC3	ENSSSCG00000012055	protein_coding	MORC3	MORC family CW-type zinc finger 3 [Source:HGNC Symbol;Acc:23572]	GO:0005524,GO:0005634,GO:0005654,GO:0006468,GO:0007569,GO:0008270,GO:0009791,GO:0016235,GO:0016605,GO:0018105,GO:0045111,GO:0048147,GO:0050821,GO:0051457	IPR003594,IPR009053,IPR011124	XM_003132764
chr13	209906712	209906843	132	0.714	0.324	1	1.358	-1.13993	0.39	HYPO	-	-	-	O	-	-	O	transcript	DOPEY2	ENSSSCG00000012054	protein_coding	DOPEY2	dopey family member 2 [Source:HGNC Symbol;Acc:1291]	NA	IPR007249	XM_003132763
chr13	209616365	209616481	117	0.628	0.264	1	1.458	-1.25023	0.364	HYPO	-	-	-	-	-	-	-	-	-	-	-	-	-	-	-	-
chr13	208183287	208183774	488	0.727	0.269	1	1.126	-1.43435	0.458	HYPO	-	-	-	-	-	-	-	-	-	-	-	-	-	-	-	-
chr13	208126182	208126319	138	0.871	0.369	1	0.994	-1.23905	0.502	HYPO	-	-	-	O	-	-	O	transcript	CLIC6	ENSSSCG00000028112	protein_coding	CLIC6	chloride intracellular channel 6 [Source:HGNC Symbol;Acc:2065]	GO:0005247,GO:0006821,GO:0016020	IPR002946,IPR010987,IPR012336	XM_003358948
chr13	208000992	208001109	118	0.63	0.25	1	1.396	-1.33342	0.38	HYPO	-	-	-	-	-	-	-	-	-	-	-	-	-	-	-	-
chr13	206789764	206790037	274	0.681	0.255	1	1.231	-1.41716	0.426	HYPO	-	-	-	-	-	-	-	-	-	-	-	-	-	-	-	-
chr13	206185437	206186057	621	0.704	0.273	1	1.214	-1.36667	0.431	HYPO	-	-	-	-	-	O	-	-	-	-	-	-	-	-	-	-
chr13	206003179	206003496	318	0.808	0.403	1	1.304	-1.00358	0.405	HYPO	-	-	-	-	-	-	-	-	-	-	-	-	-	-	-	-
chr13	205634357	205634396	40	0.427	0.071	1	1.49	-2.58835	0.356	HYPO	-	-	-	O	-	-	O	transcript	SCAF4	ENSSSCG00000021023	protein_coding	SCAF4	SR-related CTD-associated factor 4 [Source:HGNC Symbol;Acc:19304]	GO:0000166,GO:0003676,GO:0005634	IPR000104,IPR000504,IPR006903,IPR008942	NA
chr13	205394477	205394912	436	0.746	0.235	1	0.968	-1.66651	0.511	HYPO	-	-	-	-	-	-	-	-	-	-	-	-	-	-	-	-
chr13	200606427	200608045	1619	0.794	0.393	1	1.318	-1.01461	0.401	HYPO	-	-	-	-	-	-	-	-	-	-	-	-	-	-	-	-
chr13	199465388	199465630	243	0.132	0.632	1	1	2.25939	0.5	HYPER	-	-	-	O	-	-	O	transcript,transcript	APP,APP	ENSSSCG00000012022,ENSSSCG00000012022	protein_coding,protein_coding	APP,APP	amyloid beta A4 protein [Source:RefSeq peptide;Acc:NP_999537],amyloid beta A4 protein [Source:RefSeq peptide;Acc:NP_999537]	GO:0001967,GO:0003677,GO:0004867,GO:0005102,GO:0005737,GO:0005794,GO:0005886,GO:0006378,GO:0006417,GO:0006468,GO:0006878,GO:0006897,GO:0006979,GO:0007176,GO:0007409,GO:0007617,GO:0007626,GO:0008088,GO:0008201,GO:0008203,GO:0008344,GO:0008542,GO:0009986,GO:0010468,GO:0010971,GO:0016020,GO:0016021,GO:0016199,GO:0016322,GO:0016358,GO:0030198,GO:0030424,GO:0030900,GO:0031175,GO:0031410,GO:0031594,GO:…	IPR008155,IPR011178,IPR013803,IPR015849,IPR019543,IPR024329,IPR002223,IPR008155,IPR011178,IPR013803,IPR015849,IPR019543,IPR024329	NA,NA
chr13	198956923	198956927	5	0.336	0.682	1	1.531	1.02131	0.346	HYPER	-	-	-	-	-	-	-	-	-	-	-	-	-	-	-	-
chr13	197901219	197901511	293	0.569	0.201	1	1.442	-1.50123	0.368	HYPO	-	-	-	-	-	-	-	-	-	-	-	-	-	-	-	-
chr13	192873220	192873632	413	0.716	0.14	1	0.796	-2.35453	0.576	HYPO	-	-	-	-	-	-	-	-	-	-	-	-	-	-	-	-
chr13	191021839	191021909	71	0.917	0.332	1	0.773	-1.46574	0.585	HYPO	-	-	-	-	-	-	-	-	-	-	-	-	-	-	-	-
chr13	189397903	189397981	79	0.604	0.206	1	1.329	-1.5519	0.398	HYPO	-	-	-	-	-	-	-	-	-	-	-	-	-	-	-	-
chr13	188411669	188411907	239	0.325	0.748	1	1.241	1.2026	0.423	HYPER	-	-	-	-	-	-	-	-	-	-	-	-	-	-	-	-
chr13	188255509	188256258	750	0.694	0.349	1	1.535	-0.991709	0.345	HYPO	-	-	-	-	-	-	-	-	-	-	-	-	-	-	-	-
chr13	187998090	187998267	178	0.215	0.718	1	0.991	1.73965	0.503	HYPER	-	-	-	-	-	-	-	-	-	-	-	-	-	-	-	-
chr13	187065137	187065260	124	0.722	0.37	1	1.506	-0.964474	0.352	HYPO	-	-	-	-	-	-	-	-	-	-	-	-	-	-	-	-
chr13	185404293	185404379	87	0.312	0.701	1	1.362	1.16787	0.389	HYPER	-	-	-	-	-	-	-	-	-	-	-	-	-	-	-	-
chr13	179561964	179562053	90	0.686	0.259	1	1.227	-1.40526	0.427	HYPO	-	-	-	-	-	-	-	-	-	-	-	-	-	-	-	-
chr13	178469040	178469545	506	0.232	0.833	1	0.734	1.84419	0.601	HYPER	-	-	-	-	-	-	-	-	-	-	-	-	-	-	-	-
chr13	170898494	170898725	232	0.293	0.82	1	0.924	1.48472	0.527	HYPER	-	-	-	-	-	-	-	-	-	-	-	-	-	-	-	-
chr13	169119707	169119813	107	0.722	0.392	1	1.599	-0.881145	0.33	HYPO	-	-	-	-	-	-	-	-	-	-	-	-	-	-	-	-
chr13	167396022	167396045	24	0.722	0.257	1	1.104	-1.49023	0.465	HYPO	-	-	-	-	-	-	-	-	-	-	-	-	-	-	-	-
chr13	156878160	156878182	23	0.696	0.33	1	1.45	-1.07662	0.366	HYPO	-	-	-	O	-	-	O	transcript	ATG3	ENSSSCG00000011930	protein_coding	ATG3	autophagy related 3 [Source:HGNC Symbol;Acc:20962]	GO:0000045,GO:0000153,GO:0005515,GO:0005737,GO:0006464,GO:0006810,GO:0006914,GO:0015031,GO:0016567,GO:0019776,GO:0019777,GO:0019787,GO:0019899,GO:0043653	IPR007134,IPR007135,IPR019461	XM_003132682
chr13	156301543	156301648	106	0.701	0.327	1	1.419	-1.10012	0.374	HYPO	-	-	-	-	-	-	-	-	-	-	-	-	-	-	-	-
chr13	155548091	155548279	189	0.62	0.157	1	1.111	-1.9815	0.463	HYPO	-	-	-	O	-	-	O	transcript	-	ENSSSCG00000011913	protein_coding	None	Uncharacterized protein [Source:UniProtKB/TrEMBL;Acc:F1SP97]	NA	NA	NA
chr13	152570242	152570943	702	0.323	0.696	1	1.422	1.10755	0.373	HYPER	-	-	-	-	-	-	-	-	-	-	-	-	-	-	-	-
chr13	152512382	152512533	152	0.596	0.254	1	1.548	-1.23048	0.342	HYPO	-	-	-	-	-	-	-	-	-	-	-	-	-	-	-	-
chr13	150414564	150414761	198	0.595	0.265	1	1.599	-1.1669	0.33	HYPO	-	-	-	-	-	-	-	-	-	-	-	-	-	-	-	-
chr13	149774071	149774207	137	0.767	0.324	1	1.174	-1.24323	0.443	HYPO	-	-	-	-	-	-	-	-	-	-	-	-	-	-	-	-
chr13	147386191	147386372	182	0.699	0.316	1	1.384	-1.14537	0.383	HYPO	-	-	-	O	-	-	O	transcript	HSPBAP1	ENSSSCG00000011873	protein_coding	HSPBAP1	HSPB (heat shock 27kDa) associated protein 1 [Source:HGNC Symbol;Acc:16389]	GO:0005515	IPR003347,IPR013296	XM_003132636
chr13	147293650	147293741	92	0.593	0.244	1	1.518	-1.28115	0.349	HYPO	-	-	-	O	-	-	O	transcript	SEMA5B	ENSSSCG00000011872	protein_coding	SEMA5B	sema domain, seven thrombospondin repeats (type 1 and type 1-like), transmembrane domain (TM) and short cytoplasmic domain, (semaphorin) 5B [Source:HGNC Symbol;Acc:10737]	GO:0004872,GO:0005515,GO:0007275,GO:0016020,GO:0016021	IPR000884,IPR001627,IPR016201	NA
chr13	147000497	147000529	33	0.745	0.369	1	1.411	-1.01362	0.376	HYPO	-	-	-	-	-	-	-	-	-	-	-	-	-	-	-	-
chr13	146412996	146413290	295	0.653	0.276	1	1.407	-1.24241	0.377	HYPO	-	-	-	-	-	-	-	-	-	-	-	-	-	-	-	-
chr13	144817973	144818475	503	0.697	0.247	1	1.152	-1.49665	0.45	HYPO	-	-	-	-	-	-	-	-	-	-	-	-	-	-	-	-
chr13	144814883	144815276	394	0.684	0.207	1	1.068	-1.72437	0.477	HYPO	-	-	-	-	-	-	-	-	-	-	-	-	-	-	-	-
chr13	144760515	144760833	319	0.637	0.11	1	0.924	-2.53379	0.527	HYPO	-	-	-	-	-	-	-	-	-	-	-	-	-	-	-	-
chr13	144722626	144723012	387	0.773	0.447	1	1.617	-0.790194	0.326	HYPO	-	-	-	O	-	-	O	transcript	SLC12A8	ENSSSCG00000011860	protein_coding	SLC12A8	solute carrier family 12, member 8 [Source:HGNC Symbol;Acc:15595]	GO:0006810,GO:0016020,GO:0055085	IPR004841	XM_003358778
chr13	144191998	144192476	479	0.62	0.232	1	1.365	-1.41814	0.388	HYPO	-	-	-	O	-	-	O	transcript,transcript	LMLN,LMLN	ENSSSCG00000011857,ENSSSCG00000011857	protein_coding,protein_coding	LMLN,LMLN	leishmanolysin-like (metallopeptidase M8 family) [Source:HGNC Symbol;Acc:15991],leishmanolysin-like (metallopeptidase M8 family) [Source:HGNC Symbol;Acc:15991]	GO:0004222,GO:0006508,GO:0007155,GO:0008270,GO:0016020,GO:0004222,GO:0005737,GO:0005925,GO:0006508,GO:0007155,GO:0008270,GO:0016020	IPR001577,IPR001577	XM_003483305,XM_003358776
chr13	143347772	143348181	410	0.169	0.566	1	1.332	1.74378	0.397	HYPER	-	-	-	-	-	-	-	-	-	-	-	-	-	-	-	-
chr13	141674249	141674334	86	0.183	0.503	1	1.643	1.45871	0.32	HYPER	-	-	-	-	-	-	-	-	-	-	-	-	-	-	-	-
chr13	141209568	141209884	317	0.69	0.332	1	1.482	-1.05541	0.358	HYPO	-	-	-	O	-	-	O	transcript	TMEM44	ENSSSCG00000011826	protein_coding	TMEM44	transmembrane protein 44 [Source:HGNC Symbol;Acc:25120]	NA	NA	NA
chr13	141168431	141168498	68	0.692	0.2	1	1.023	-1.79077	0.492	HYPO	-	-	-	-	-	-	-	-	-	-	-	-	-	-	-	-
chr13	140725941	140726018	78	0.313	0.636	1	1.63	1.02286	0.323	HYPER	-	-	-	-	-	-	-	-	-	-	-	-	-	-	-	-
chr13	140588585	140588811	227	0.507	0.189	1	1.652	-1.4236	0.318	HYPO	-	-	-	-	-	-	-	-	-	-	-	-	-	-	-	-
chr13	140507093	140507509	417	0.638	0.304	1	1.582	-1.06949	0.334	HYPO	-	-	-	-	-	-	-	-	-	-	-	-	-	-	-	-
chr13	140452440	140452504	65	0.583	0.212	1	1.43	-1.45943	0.371	HYPO	-	-	-	-	-	-	-	-	-	-	-	-	-	-	-	-
chr13	140408369	140408396	28	0.713	0.312	1	1.318	-1.19236	0.401	HYPO	-	-	-	-	-	-	-	-	-	-	-	-	-	-	-	-
chr13	140092789	140092857	69	0.715	0.166	1	0.865	-2.10676	0.549	HYPO	-	-	-	O	-	-	O	transcript	ATP13A4	ENSSSCG00000011821	protein_coding	ATP13A4	ATPase type 13A4 [Source:HGNC Symbol;Acc:25422]	GO:0000166,GO:0005524,GO:0006200,GO:0006812,GO:0016020,GO:0016021,GO:0016787,GO:0016887,GO:0019829,GO:0046872	IPR001757,IPR004014,IPR006544,IPR008250,IPR023214,IPR023299	NA
chr13	139111784	139112329	546	0.77	0.37	1	1.322	-1.05733	0.4	HYPO	-	-	-	-	-	-	-	-	-	-	-	-	-	-	-	-
chr13	138735601	138736298	698	0.685	0.237	1	1.158	-1.53122	0.448	HYPO	-	-	-	-	-	-	-	-	-	-	-	-	-	-	-	-
chr13	137739692	137740851	1160	0.663	0.319	1	1.539	-1.05545	0.344	HYPO	-	-	-	-	-	-	-	-	-	-	-	-	-	-	-	-
chr13	137364614	137364658	45	0.513	0.171	1	1.548	-1.58496	0.342	HYPO	-	-	-	O	-	-	O	transcript	IL1RAP	ENSSSCG00000021206	protein_coding	IL1RAP	interleukin 1 receptor accessory protein [Source:HGNC Symbol;Acc:5995]	GO:0004871,GO:0004908,GO:0005515,GO:0007165,GO:0019221,GO:0042094	IPR000157,IPR004074	XM_003358752
chr13	135749272	135749334	63	0.676	0.262	1	1.272	-1.36746	0.414	HYPO	-	-	-	-	-	-	-	-	-	-	-	-	-	-	-	-
chr13	135710839	135710959	121	0.799	0.327	1	1.083	-1.2889	0.472	HYPO	-	-	-	-	-	-	-	-	-	-	-	-	-	-	-	-
chr13	134665261	134665458	198	0.851	0.17	1	0.554	-2.32362	0.681	HYPO	-	-	O	O	-	-	O	transcript	-	ENSSSCG00000011810	protein_coding	None	Uncharacterized protein [Source:UniProtKB/TrEMBL;Acc:F1SFH8]	GO:0003676,GO:0005515,GO:0005634,GO:0046872	IPR007087,IPR011333,IPR013069	XM_003358748
chr13	133950928	133951225	298	0.794	0.302	1	1.023	-1.39459	0.492	HYPO	O	O	-	O	-	O	O	transcript,transcript	SNORA27,KNG1	ENSSSCG00000019296,ENSSSCG00000011802	snoRNA,protein_coding	SNORA27,KNG1	Small nucleolar RNA SNORA27 [Source:RFAM;Acc:RF00443],kininogen 1 [Source:HGNC Symbol;Acc:6383]	NA,GO:0004869,GO:0005102,GO:0005515,GO:0007162,GO:0007204,GO:0030195	NA,IPR000010	NA,XM_003483288
chr13	133175907	133176278	372	0.779	0.298	1	1.056	-1.38631	0.481	HYPO	-	-	-	-	-	-	-	-	-	-	-	-	-	-	-	-
chr13	131830517	131830677	161	0.32	0.657	1	1.569	1.03782	0.337	HYPER	-	-	-	-	-	-	-	-	-	-	-	-	-	-	-	-
chr13	131318193	131318616	424	0.544	0.203	1	1.552	-1.42213	0.341	HYPO	-	-	-	O	-	-	O	transcript	ABCC5	ENSSSCG00000011782	protein_coding	ABCC5	ATP-binding cassette, sub-family C (CFTR/MRP), member 5 [Source:HGNC Symbol;Acc:56]	GO:0000166,GO:0005524,GO:0006200,GO:0006810,GO:0016020,GO:0016021,GO:0016887,GO:0017111,GO:0042626,GO:0055085	IPR001140,IPR003439,IPR011527,IPR027417	NA
chr13	126801327	126801462	136	0.533	0.19	1	1.543	-1.48814	0.343	HYPO	-	-	-	O	-	-	O	transcript	-	ENSSSCG00000025738	protein_coding	None	Uncharacterized protein [Source:UniProtKB/TrEMBL;Acc:I3LGW9]	GO:0004221,GO:0006511,GO:0008270	IPR001394,IPR001607	XM_003132550
chr13	126193516	126193585	70	0.768	0.255	1	0.963	-1.59061	0.513	HYPO	-	-	-	-	-	-	-	-	-	-	-	-	-	-	-	-
chr13	124813595	124814438	844	0.632	0.299	1	1.586	-1.07978	0.333	HYPO	-	-	-	-	-	-	-	-	-	-	-	-	-	-	-	-
chr13	124709025	124710452	1428	0.723	0.364	1	1.478	-0.990057	0.359	HYPO	-	-	-	-	-	-	-	-	-	-	-	-	-	-	-	-
chr13	121464307	121465321	1015	0.68	0.275	1	1.304	-1.3061	0.405	HYPO	-	-	-	-	-	-	-	-	-	-	-	-	-	-	-	-
chr13	120911381	120911453	73	0.721	0.23	1	1.026	-1.64837	0.491	HYPO	-	-	-	O	-	-	O	transcript	-	ENSSSCG00000021786	protein_coding	None	Uncharacterized protein [Source:UniProtKB/TrEMBL;Acc:I3LV76]	NA	IPR002018	NA
chr13	117821242	117822000	759	0.679	0.329	1	1.514	-1.04532	0.35	HYPO	-	-	-	-	-	-	-	-	-	-	-	-	-	-	-	-
chr13	116459653	116459780	128	0.867	0.26	1	0.72	-1.73752	0.607	HYPO	-	-	-	-	-	-	-	-	-	-	-	-	-	-	-	-
chr13	116454354	116454934	581	0.643	0.322	1	1.639	-0.997758	0.321	HYPO	-	-	-	-	-	-	-	-	-	-	-	-	-	-	-	-
chr13	116250291	116250533	243	0.842	0.488	1	1.498	-0.786939	0.354	HYPO	-	-	-	-	-	-	-	-	-	-	-	-	-	-	-	-
chr13	115398592	115398605	14	0.776	0.375	1	1.318	-1.04917	0.401	HYPO	-	-	O	O	-	-	O	transcript	GOLIM4	ENSSSCG00000011741	protein_coding	GOLIM4	golgi integral membrane protein 4 [Source:HGNC Symbol;Acc:15448]	GO:0005634,GO:0005794	NA	XM_003132523
chr13	111414487	111414561	75	0.093	0.837	1	0.426	3.16993	0.744	HYPER	-	-	-	-	-	-	-	-	-	-	-	-	-	-	-	-
chr13	109775839	109776961	1123	0.626	0.199	1	1.227	-1.65339	0.427	HYPO	-	-	-	-	-	-	-	-	-	-	-	-	-	-	-	-
chr13	108852850	108853125	276	0.644	0.303	1	1.552	-1.08774	0.341	HYPO	-	-	-	-	-	-	-	-	-	-	-	-	-	-	-	-
chr13	107812836	107813060	225	0.67	0.294	1	1.411	-1.18834	0.376	HYPO	-	-	-	-	-	-	-	-	-	-	-	-	-	-	-	-
chr13	105139979	105140269	291	0.64	0.252	1	1.365	-1.34465	0.388	HYPO	-	-	-	-	-	-	-	-	-	-	-	-	-	-	-	-
chr13	104573060	104573208	149	0.571	0.205	1	1.45	-1.47787	0.366	HYPO	-	-	-	-	-	-	-	-	-	-	-	-	-	-	-	-
chr13	102302154	102303076	923	0.577	0.216	1	1.47	-1.41754	0.361	HYPO	-	-	-	O	-	-	O	transcript	ARHGEF26	ENSSSCG00000024205	protein_coding	ARHGEF26	Rho guanine nucleotide exchange factor (GEF) 26 [Source:HGNC Symbol;Acc:24490]	GO:0005089,GO:0005515,GO:0005543,GO:0035023	IPR000219,IPR001452,IPR011511	NA
chr13	100184322	100184388	67	0.841	0.13	1	0.492	-2.69359	0.711	HYPO	-	-	-	-	-	-	-	-	-	-	-	-	-	-	-	-
chr13	99369545	99369788	244	0.617	0.298	1	1.648	-1.04996	0.319	HYPO	-	-	-	-	-	-	-	-	-	-	-	-	-	-	-	-
chr13	99128878	99128895	18	0.556	0.239	1	1.657	-1.21807	0.317	HYPO	-	-	-	-	-	-	-	-	-	-	-	-	-	-	-	-
chr13	98542559	98542917	359	0.612	0.264	1	1.522	-1.21299	0.348	HYPO	-	-	-	-	-	-	-	-	-	-	-	-	-	-	-	-
chr13	91751094	91751156	63	0.802	0.272	1	0.916	-1.56	0.53	HYPO	-	-	-	O	-	-	O	transcript	-	ENSSSCG00000022733	protein_coding	None	Uncharacterized protein [Source:UniProtKB/TrEMBL;Acc:I3LF62]	GO:0006810,GO:0006811,GO:0006812,GO:0006814,GO:0006885,GO:0015299,GO:0015385,GO:0016020,GO:0016021,GO:0055085	IPR002090,IPR006153	NA
chr13	91394805	91395147	343	0.712	0.238	1	1.077	-1.58092	0.474	HYPO	-	-	-	-	-	-	-	-	-	-	-	-	-	-	-	-
chr13	90670671	90670703	33	0.779	0.087	1	0.531	-3.16254	0.692	HYPO	-	-	-	-	-	-	-	-	-	-	-	-	-	-	-	-
chr13	90544325	90544498	174	0.545	0.083	1	1.114	-2.71507	0.462	HYPO	-	-	-	-	-	-	-	-	-	-	-	-	-	-	-	-
chr13	90017298	90017502	205	0.569	0.245	1	1.625	-1.21565	0.324	HYPO	-	-	-	-	-	-	-	-	-	-	-	-	-	-	-	-
chr13	89507712	89508418	707	0.452	0.774	1	1.634	0.776011	0.322	HYPER	-	-	-	-	-	-	-	-	-	-	-	-	-	-	-	-
chr13	87349100	87349133	34	0.405	0.82	1	1.268	1.0177	0.415	HYPER	-	-	-	-	-	-	-	-	-	-	-	-	-	-	-	-
chr13	84284307	84284623	317	0.646	0.263	1	1.384	-1.29647	0.383	HYPO	-	-	-	-	-	-	-	-	-	-	-	-	-	-	-	-
chr13	83969916	83969933	18	0.833	0.421	1	1.279	-0.984496	0.412	HYPO	-	-	-	-	-	-	-	-	-	-	-	-	-	-	-	-
chr13	83578654	83578725	72	0.802	0.393	1	1.289	-1.02907	0.409	HYPO	-	-	-	-	-	-	-	-	-	-	-	-	-	-	-	-
chr13	80737815	80737999	185	0.51	0.163	1	1.527	-1.64563	0.347	HYPO	-	-	-	-	-	-	-	-	-	-	-	-	-	-	-	-
chr13	80140040	80140264	225	0.402	0.8	1	1.329	0.992804	0.398	HYPER	-	-	-	O	-	-	O	transcript	PODXL2	ENSSSCG00000021397	protein_coding	PODXL2	podocalyxin-like 2 [Source:HGNC Symbol;Acc:17936]	GO:0005515,GO:0050901	IPR013836	XM_003358547
chr13	79456202	79456334	133	0.54	0.154	1	1.373	-1.81003	0.386	HYPO	-	-	-	O	-	-	O	transcript	RAB7A	ENSSSCG00000011615	protein_coding	RAB7A	RAB7A, member RAS oncogene family [Source:HGNC Symbol;Acc:9788]	GO:0000166,GO:0003924,GO:0005515,GO:0005525,GO:0005622,GO:0005737,GO:0005764,GO:0005770,GO:0005794,GO:0006184,GO:0006622,GO:0007165,GO:0007174,GO:0007264,GO:0008333,GO:0015031,GO:0016020,GO:0043231,GO:0045022,GO:0045335,GO:0090383,GO:0090385	IPR000795,IPR001806,IPR006689,IPR013684,IPR027417	XM_003483236
chr13	79047815	79048623	809	0.816	0.367	1	1.155	-1.15279	0.449	HYPO	-	-	-	O	-	-	O	transcript	-	ENSSSCG00000024552	protein_coding	None	Uncharacterized protein [Source:UniProtKB/TrEMBL;Acc:I3L601]	NA	NA	NA
chr13	78017576	78017845	270	0.548	0.227	1	1.639	-1.27148	0.321	HYPO	-	-	-	O	-	-	O	transcript	WNT7A	ENSSSCG00000011606	protein_coding	WNT7A	wingless-type MMTV integration site family, member 7A [Source:HGNC Symbol;Acc:12786]	GO:0000578,GO:0001502,GO:0002062,GO:0005102,GO:0005109,GO:0005125,GO:0005576,GO:0005578,GO:0007269,GO:0007275,GO:0008105,GO:0009953,GO:0009986,GO:0014719,GO:0014834,GO:0016055,GO:0021707,GO:0021846,GO:0022009,GO:0030010,GO:0030326,GO:0031012,GO:0031133,GO:0035019,GO:0035115,GO:0035116,GO:0035567,GO:0035659,GO:0042127,GO:0042733,GO:0043066,GO:0043627,GO:0045893,GO:0045944,GO:0048103,GO:0048864,GO:…	IPR005817,IPR013300	NA
chr13	77764287	77764539	253	0.545	0.194	1	1.51	-1.4902	0.351	HYPO	-	-	O	O	-	-	O	transcript	XPC	ENSSSCG00000011602	protein_coding	XPC	xeroderma pigmentosum, complementation group C [Source:HGNC Symbol;Acc:12816]	GO:0000075,GO:0000715,GO:0003677,GO:0003684,GO:0003697,GO:0005515,GO:0005634,GO:0005737,GO:0006281,GO:0006289,GO:0006974,GO:0010224,GO:0031573,GO:0071942	IPR018325,IPR018326,IPR018327,IPR018328	XM_003132393
chr13	77646781	77646996	216	0.635	0.186	1	1.155	-1.77145	0.449	HYPO	-	-	-	-	-	-	-	-	-	-	-	-	-	-	-	-
chr13	76183294	76183370	77	0.78	0.306	1	1.077	-1.34994	0.474	HYPO	-	-	-	O	-	-	O	transcript	PLXND1	ENSSSCG00000011592	protein_coding	PLXND1	plexin D1 [Source:HGNC Symbol;Acc:9107]	GO:0001525,GO:0001569,GO:0004872,GO:0005515,GO:0005622,GO:0005887,GO:0007165,GO:0007275,GO:0007416,GO:0016020,GO:0016021,GO:0017154,GO:0030334,GO:0032092,GO:0043542,GO:0045765,GO:0060666,GO:0071526	IPR001627,IPR002165,IPR002909,IPR008936,IPR013548,IPR014756,IPR016201	XM_003358531
chr13	75852759	75852891	133	0.654	0.251	1	1.311	-1.3816	0.403	HYPO	-	-	-	O	-	-	O	transcript	-	ENSSSCG00000022633	protein_coding	None	Uncharacterized protein [Source:UniProtKB/TrEMBL;Acc:I3LAS8]	GO:0000166,GO:0004672,GO:0004674,GO:0005057,GO:0005524,GO:0006468,GO:0007165,GO:0016301,GO:0016310,GO:0016740,GO:0016772,GO:0035556,GO:0046872	IPR000719,IPR001245,IPR002219,IPR003116,IPR011009,IPR020454	NA
chr13	75691561	75691612	52	0.583	0.223	1	1.474	-1.38645	0.36	HYPO	-	-	-	-	-	-	-	-	-	-	-	-	-	-	-	-
chr13	75103308	75103727	420	0.774	0.324	1	1.152	-1.25634	0.45	HYPO	-	-	-	-	-	-	-	-	-	-	-	-	-	-	-	-
chr13	74953340	74953966	627	0.672	0.355	1	1.657	-0.920642	0.317	HYPO	-	-	-	-	-	-	-	-	-	-	-	-	-	-	-	-
chr13	73974521	73974658	138	0.563	0.22	1	1.543	-1.35563	0.343	HYPO	-	-	-	-	-	-	-	-	-	-	-	-	-	-	-	-
chr13	73590744	73590904	161	0.727	0.313	1	1.272	-1.21579	0.414	HYPO	-	-	O	O	-	-	O	transcript	ATP2B2	ENSSSCG00000023084	protein_coding	ATP2B2	Uncharacterized protein [Source:UniProtKB/TrEMBL;Acc:F1S2B2]	GO:0000166,GO:0005388,GO:0005524,GO:0006812,GO:0016020,GO:0016021,GO:0019829,GO:0046872,GO:0070588	IPR001757,IPR008250,IPR022141,IPR023214,IPR023299	NA
chr13	73314714	73314737	24	0.6	0.257	1	1.543	-1.22319	0.343	HYPO	O	-	-	O	-	-	O	transcript,transcript,transcript	EMC3,FANCD2,PRRT3	ENSSSCG00000011562,ENSSSCG00000011563,ENSSSCG00000011561	protein_coding,protein_coding,protein_coding	EMC3,FANCD2,PRRT3	ER membrane protein complex subunit 3 [Source:HGNC Symbol;Acc:23999],Fanconi anemia, complementation group D2 [Source:HGNC Symbol;Acc:3585],proline-rich transmembrane protein 3 [Source:HGNC Symbol;Acc:26591]	GO:0016020,GO:0016021,GO:0072546,GO:0000793,GO:0005488,GO:0005515,GO:0006974,GO:0007129,GO:0007276,GO:0010332,NA	IPR002809,IPR016024,NA	XM_003358517,XM_003132359,NA
chr13	69804534	69805702	1169	0.236	0.663	1	1.227	1.49022	0.427	HYPER	-	-	-	-	-	-	-	-	-	-	-	-	-	-	-	-
chr13	67902583	67902624	42	0.724	0.15	1	0.801	-2.27103	0.574	HYPO	-	-	-	O	-	-	O	transcript	ARL8B	ENSSSCG00000011535	protein_coding	ARL8B	ADP-ribosylation factor-like 8B [Source:HGNC Symbol;Acc:25564]	GO:0000166,GO:0003924,GO:0004871,GO:0005525,GO:0005622,GO:0005634,GO:0005737,GO:0007059,GO:0007186,GO:0007264,GO:0019001,GO:0019003,GO:0030496,GO:0031683,GO:0043014,GO:0048487,GO:0051233	IPR001019,IPR001806,IPR006689,IPR006762,IPR013684,IPR019009,IPR027417	XM_003358506
chr13	67687183	67687757	575	0.282	0.628	1	1.531	1.15507	0.346	HYPER	-	-	-	-	-	-	-	-	-	-	-	-	-	-	-	-
chr13	65961162	65961317	156	0.684	0.351	1	1.586	-0.962525	0.333	HYPO	-	-	-	O	-	-	O	transcript	IL5RA	ENSSSCG00000011528	protein_coding	IL5RA	interleukin 5 receptor, alpha [Source:HGNC Symbol;Acc:6017]	GO:0002437,GO:0004896,GO:0005515,GO:0016020,GO:0019221,GO:0032674,GO:0071310	IPR003961,IPR015321	XM_003358500
chr13	61600494	61601521	1028	0.657	0.325	1	1.59	-1.01545	0.332	HYPO	-	-	O	O	-	-	O	transcript	CNTN3	ENSSSCG00000011522	protein_coding	CNTN3	contactin 3 (plasmacytoma associated) [Source:HGNC Symbol;Acc:2173]	GO:0005515	IPR003961,IPR013098,IPR013151	NA
chr13	60895069	60897417	2349	0.624	0.21	1	1.272	-1.57116	0.414	HYPO	-	-	-	-	-	-	-	-	-	-	-	-	-	-	-	-
chr13	60612357	60612535	179	0.571	0.249	1	1.634	-1.19735	0.322	HYPO	-	-	-	-	-	-	-	-	-	-	-	-	-	-	-	-
chr13	60455895	60456440	546	0.329	0.754	1	1.234	1.19648	0.425	HYPER	-	-	-	-	-	-	-	-	-	-	-	-	-	-	-	-
chr13	60260896	60261270	375	0.638	0.27	1	1.442	-1.2406	0.368	HYPO	-	-	-	-	-	-	-	-	-	-	-	-	-	-	-	-
chr13	58808257	58808428	172	0.553	0.227	1	1.617	-1.28459	0.326	HYPO	-	-	-	O	-	-	O	transcript	EIF4E3	ENSSSCG00000011516	protein_coding	EIF4E3	eukaryotic translation initiation factor 4E family member 3 [Source:HGNC Symbol;Acc:31837]	GO:0003723,GO:0003743,GO:0005737,GO:0006413	IPR001040,IPR023398	NA
chr13	58496262	58496871	610	0.574	0.221	1	1.502	-1.377	0.353	HYPO	-	-	-	-	-	-	-	-	-	-	-	-	-	-	-	-
chr13	56108592	56108752	161	0.611	0.289	1	1.634	-1.0801	0.322	HYPO	-	-	-	-	-	-	-	-	-	-	-	-	-	-	-	-
chr13	53289618	53289866	249	0.657	0.298	1	1.478	-1.14058	0.359	HYPO	-	-	-	-	-	-	-	-	-	-	-	-	-	-	-	-
chr13	51687328	51687466	139	0.561	0.214	1	1.527	-1.39039	0.347	HYPO	-	-	O	-	O	-	O	transcript	MAGI1	ENSSSCG00000011497	protein_coding	MAGI1	membrane associated guanylate kinase, WW and PDZ domain containing 1 [Source:HGNC Symbol;Acc:946]	GO:0005515,GO:0005737,GO:0042995,GO:0051393	IPR001202,IPR001478,IPR008145,IPR027417	XM_003132301
chr13	47143488	47143535	48	0.68	0.208	1	1.083	-1.70895	0.472	HYPO	-	-	-	-	-	-	-	-	-	-	-	-	-	-	-	-
chr13	46533958	46534146	189	0.631	0.201	1	1.217	-1.65044	0.43	HYPO	-	-	-	-	-	-	-	-	-	-	-	-	-	-	-	-
chr13	44125793	44126468	676	0.765	0.36	1	1.304	-1.08746	0.405	HYPO	-	-	O	O	-	-	O	transcript	PDHB	ENSSSCG00000025881	protein_coding	PDHB	Sus scrofa pyruvate dehydrogenase (lipoamide) beta (PDHB), nuclear gene encoding mitochondrial protein, mRNA. [Source:RefSeq mRNA;Acc:NM_001244398]	GO:0003824,GO:0004738,GO:0004739,GO:0005515,GO:0005739,GO:0006086,GO:0006099,GO:0008152,GO:0045254	IPR005475,IPR005476,IPR009014	NM_001244398
chr13	43701287	43701298	12	0.731	0.337	1	1.343	-1.11712	0.394	HYPO	-	-	-	-	-	-	-	-	-	-	-	-	-	-	-	-
chr13	42285050	42285718	669	0.63	0.154	1	1.071	-2.03242	0.476	HYPO	-	-	-	O	-	-	O	transcript,transcript	CCDC66,CCDC66	ENSSSCG00000021439,ENSSSCG00000021439	protein_coding,protein_coding	CCDC66,CCDC66	coiled-coil domain containing 66 [Source:HGNC Symbol;Acc:27709],coiled-coil domain containing 66 [Source:HGNC Symbol;Acc:27709]	GO:0046548,GO:0060060,NA	NA,NA	XM_003358481,NA
chr13	38929254	38929348	95	0.851	0.264	1	0.768	-1.68862	0.587	HYPO	-	-	-	-	-	-	-	-	-	-	-	-	-	-	-	-
chr13	38921346	38921751	406	0.702	0.264	1	1.191	-1.41093	0.438	HYPO	-	-	-	O	-	-	O	transcript	-	ENSSSCG00000024925	protein_coding	None	Uncharacterized protein [Source:UniProtKB/TrEMBL;Acc:I3LJZ4]	GO:0005216,GO:0006810,GO:0006811,GO:0016020,GO:0016021,GO:0055085	IPR005821	NA
chr13	38640863	38640946	84	0.388	0.764	1	1.411	0.977516	0.376	HYPER	-	-	O	-	-	-	O	transcript	-	ENSSSCG00000023875	protein_coding	None	Uncharacterized protein [Source:UniProtKB/TrEMBL;Acc:I3L5I5]	GO:0005245,GO:0005891,GO:0070588	IPR005452	NA
chr13	38411958	38412281	324	0.687	0.367	1	1.643	-0.90453	0.32	HYPO	-	-	-	-	-	-	-	-	-	-	-	-	-	-	-	-
chr13	37872002	37872182	181	0.553	0.23	1	1.63	-1.26565	0.323	HYPO	-	-	O	-	O	-	O	transcript,transcript	NT5DC2,STAB1	ENSSSCG00000011444,ENSSSCG00000011443	protein_coding,protein_coding	NT5DC2,STAB1	5'-nucleotidase domain containing 2 [Source:HGNC Symbol;Acc:25717],stabilin 1 [Source:HGNC Symbol;Acc:18628]	GO:0046872,GO:0005041,GO:0005044,GO:0005509,GO:0005515,GO:0005540,GO:0005887,GO:0007155,GO:0007267,GO:0016525,GO:0030169,GO:0042742	IPR008380,IPR023214,IPR000538,IPR000782,IPR016187	XM_003358463,NA
chr13	37752923	37753043	121	0.81	0.361	1	1.155	-1.16592	0.449	HYPO	-	-	O	-	-	-	O	transcript	DNAH1	ENSSSCG00000028184	protein_coding	DNAH1	dynein, axonemal, heavy chain 1 [Source:HGNC Symbol;Acc:2940]	GO:0000166,GO:0001539,GO:0003777,GO:0005524,GO:0005858,GO:0006200,GO:0007018,GO:0016887,GO:0017111,GO:0030286	IPR004273,IPR011704,IPR013602,IPR027417	NA
chr13	37590041	37590117	77	0.242	0.578	1	1.573	1.25606	0.336	HYPER	-	-	-	-	-	-	-	-	-	-	-	-	-	-	-	-
chr13	36249213	36249577	365	0.469	0.1	1	1.438	-2.22959	0.369	HYPO	-	-	-	-	-	-	-	-	-	-	-	-	-	-	-	-
chr13	35926394	35926823	430	0.717	0.397	1	1.643	-0.852834	0.32	HYPO	-	-	O	O	-	-	O	transcript	-	ENSSSCG00000011400	protein_coding	None	Uncharacterized protein [Source:UniProtKB/TrEMBL;Acc:F1SPP4]	GO:0004872,GO:0005515,GO:0007275,GO:0016020	IPR001627,IPR002165,IPR013106,IPR016201	XM_001927855
chr13	35854872	35854918	47	0.401	0.792	1	1.354	0.981898	0.391	HYPER	-	-	-	O	-	-	O	transcript	GNAT1	ENSSSCG00000024609	protein_coding	GNAT1	guanine nucleotide binding protein (G protein), alpha transducing activity polypeptide 1 [Source:HGNC Symbol;Acc:4393]	GO:0000166,GO:0001750,GO:0003924,GO:0004871,GO:0005515,GO:0005525,GO:0006184,GO:0007165,GO:0007186,GO:0007188,GO:0007601,GO:0007602,GO:0007603,GO:0008283,GO:0019001,GO:0031683,GO:0032391,GO:0042462,GO:0050908,GO:0050917,GO:0060041,GO:0071257	IPR001019,IPR001408,IPR006689,IPR011025,IPR027417	XM_001927976
chr13	34890312	34890399	88	0.565	0.224	1	1.552	-1.33475	0.341	HYPO	-	-	O	O	-	-	O	transcript	WDR6	ENSSSCG00000011369	protein_coding	WDR6	WD repeat domain 6 [Source:HGNC Symbol;Acc:12758]	GO:0005515,GO:0005737,GO:0007050,GO:0008180,GO:0008285,GO:0010507	IPR001680,IPR017986	NA
chr13	34370783	34370915	133	0.774	0.1	1	0.569	-2.95233	0.674	HYPO	-	-	-	-	-	-	-	-	-	-	-	-	-	-	-	-
chr13	31795558	31795626	69	0.425	0.749	1	1.625	0.817503	0.324	HYPER	-	-	-	O	-	-	O	transcript	-	ENSSSCG00000026885	protein_coding	None	Uncharacterized protein [Source:UniProtKB/TrEMBL;Acc:I3LV15]	GO:0042578	IPR002013	NA
chr13	31639272	31639801	530	0.654	0.333	1	1.639	-0.973768	0.321	HYPO	-	-	O	O	-	-	O	transcript	-	ENSSSCG00000011312	protein_coding	None	Uncharacterized protein [Source:UniProtKB/TrEMBL;Acc:F1SNZ5]	GO:0000166,GO:0002161,GO:0004812,GO:0004823,GO:0005524,GO:0006418,GO:0006429,GO:0006450	IPR002300,IPR002302,IPR009008,IPR009080,IPR013155,IPR015413	XM_003483162
chr13	31045112	31045152	41	0.618	0.189	1	1.221	-1.70922	0.429	HYPO	-	-	-	-	-	-	-	-	-	-	-	-	-	-	-	-
chr13	30770686	30770793	108	0.553	0.104	1	1.155	-2.4107	0.449	HYPO	-	-	-	-	-	-	-	-	-	-	-	-	-	-	-	-
chr13	30207425	30207637	213	0.808	0.233	1	0.798	-1.79403	0.575	HYPO	-	-	-	-	-	-	-	-	-	-	-	-	-	-	-	-
chr13	28936286	28936642	357	0.728	0.301	1	1.227	-1.27417	0.427	HYPO	-	-	-	-	-	-	-	-	-	-	-	-	-	-	-	-
chr13	28310866	28311334	469	0.75	0.253	1	1.008	-1.56775	0.497	HYPO	-	-	-	-	-	-	-	-	-	-	-	-	-	-	-	-
chr13	26946469	26947656	1188	0.563	0.171	1	1.351	-1.71914	0.392	HYPO	-	-	-	-	-	-	-	-	-	-	-	-	-	-	-	-
chr13	24882776	24883205	430	0.684	0.253	1	1.214	-1.43486	0.431	HYPO	-	-	-	O	-	-	O	transcript	CTDSPL	ENSSSCG00000028740	protein_coding	CTDSPL	CTD (carboxy-terminal domain, RNA polymerase II, polypeptide A) small phosphatase-like [Source:HGNC Symbol;Acc:16890]	GO:0005515,GO:0016311,GO:0016791	IPR004274,IPR023214	XM_003132112
chr13	24426999	24427620	622	0.801	0.227	1	0.801	-1.81911	0.574	HYPO	-	-	-	O	-	-	O	transcript	-	ENSSSCG00000011245	protein_coding	None	Uncharacterized protein [Source:UniProtKB/TrEMBL;Acc:F1RRC1]	GO:0007155,GO:0007229,GO:0008305,GO:0016020,GO:0016021	IPR000413,IPR013517,IPR013649	NA
chr13	22809505	22809659	155	0.775	0.265	1	0.971	-1.5482	0.51	HYPO	-	-	-	O	-	-	O	transcript	ARPP21	ENSSSCG00000011238	protein_coding	ARPP21	cAMP-regulated phosphoprotein, 21kDa [Source:HGNC Symbol;Acc:16968]	GO:0003676,GO:0034605	IPR001374	NA
chr13	22621882	22622415	534	0.683	0.323	1	1.474	-1.08035	0.36	HYPO	-	-	-	-	-	-	-	-	-	-	-	-	-	-	-	-
chr13	21366221	21368550	2330	0.693	0.313	1	1.396	-1.14669	0.38	HYPO	-	-	-	-	-	-	-	-	-	-	-	-	-	-	-	-
chr13	20147301	20147975	675	0.604	0.163	1	1.181	-1.88968	0.441	HYPO	-	-	-	-	-	-	-	-	-	-	-	-	-	-	-	-
chr13	20018153	20018565	413	0.703	0.255	1	1.158	-1.46303	0.448	HYPO	-	O	-	O	-	-	O	transcript	OSBPL10	ENSSSCG00000011230	protein_coding	OSBPL10	oxysterol binding protein-like 10 [Source:HGNC Symbol;Acc:16395]	GO:0006810,GO:0006869,GO:0015485	IPR000648	XM_003483138
chr13	19979382	19980303	922	0.846	0.25	1	0.746	-1.75873	0.596	HYPO	-	-	-	O	-	-	O	transcript	OSBPL10	ENSSSCG00000011230	protein_coding	OSBPL10	oxysterol binding protein-like 10 [Source:HGNC Symbol;Acc:16395]	GO:0006810,GO:0006869,GO:0015485	IPR000648	XM_003483138
chr13	18438622	18438908	287	0.624	0.165	1	1.123	-1.91908	0.459	HYPO	-	-	-	-	-	-	-	-	-	-	-	-	-	-	-	-
chr13	17044286	17044404	119	0.738	0.266	1	1.083	-1.47219	0.472	HYPO	-	-	-	-	-	-	-	-	-	-	-	-	-	-	-	-
chr13	14117132	14117373	242	0.653	0.259	1	1.343	-1.33413	0.394	HYPO	-	-	-	O	-	-	O	transcript	RARB	ENSSSCG00000011212	protein_coding	RARB	Uncharacterized protein [Source:UniProtKB/TrEMBL;Acc:F1RS46]	GO:0000122,GO:0001657,GO:0003417,GO:0003677,GO:0003700,GO:0003707,GO:0003708,GO:0005515,GO:0005634,GO:0006351,GO:0006355,GO:0008285,GO:0021756,GO:0022008,GO:0032331,GO:0035116,GO:0035264,GO:0043065,GO:0043068,GO:0043401,GO:0043565,GO:0045944,GO:0048048,GO:0048384,GO:0048566,GO:0055012,GO:0061037	IPR000003,IPR000536,IPR001723,IPR001728,IPR003070,IPR003078,IPR008946	XM_001926828
chr13	13147453	13147692	240	0.706	0.363	1	1.543	-0.959699	0.343	HYPO	-	-	-	-	-	-	-	-	-	-	-	-	-	-	-	-
chr13	12996343	12997301	959	0.729	0.25	1	1.062	-1.54399	0.479	HYPO	-	-	-	-	-	-	-	-	-	-	-	-	-	-	-	-
chr13	12496153	12496244	92	0.755	0.257	1	1.005	-1.55471	0.498	HYPO	-	-	-	-	-	-	-	-	-	-	-	-	-	-	-	-
chr13	11013657	11014796	1140	0.754	0.331	1	1.241	-1.18773	0.423	HYPO	-	-	-	-	-	-	-	-	-	-	-	-	-	-	-	-
chr13	10720235	10720298	64	0.731	0.259	1	1.083	-1.49692	0.472	HYPO	-	-	-	-	-	-	-	-	-	-	-	-	-	-	-	-
chr13	6627163	6627787	625	0.297	0.733	1	1.197	1.30335	0.436	HYPER	-	-	-	-	-	-	-	-	-	-	-	-	-	-	-	-
chr13	5973735	5973835	101	0.824	0.189	1	0.655	-2.12426	0.635	HYPO	-	-	-	-	-	-	-	-	-	-	-	-	-	-	-	-
chr13	5964080	5965436	1357	0.751	0.362	1	1.362	-1.05282	0.389	HYPO	-	-	-	-	-	-	-	-	-	-	-	-	-	-	-	-
chr13	5941336	5941915	580	0.742	0.16	1	0.781	-2.21335	0.582	HYPO	-	-	-	-	-	-	-	-	-	-	-	-	-	-	-	-
chr13	5732277	5732361	85	0.71	0.252	1	1.126	-1.4944	0.458	HYPO	-	-	-	-	-	-	-	-	-	-	-	-	-	-	-	-
chr13	4342478	4342501	24	0.219	0.699	1	1.059	1.67436	0.48	HYPER	-	-	-	-	-	-	-	-	-	-	-	-	-	-	-	-
chr13	3834000	3834027	28	0.35	0.695	1	1.535	0.989658	0.345	HYPER	-	-	-	-	-	-	-	-	-	-	-	-	-	-	-	-
chr13	3758149	3758570	422	0.706	0.353	1	1.502	-1	0.353	HYPO	-	-	-	-	-	-	-	-	-	-	-	-	-	-	-	-
chr13	3411942	3412219	278	0.366	0.807	1	1.181	1.14073	0.441	HYPER	-	-	-	-	-	-	-	-	-	-	-	-	-	-	-	-
chr13	1517033	1517200	168	0.76	0.251	1	0.974	-1.59831	0.509	HYPO	-	-	-	-	-	-	-	-	-	-	-	-	-	-	-	-
chr13	1505217	1505248	32	0.747	0.278	1	1.092	-1.42602	0.469	HYPO	-	-	-	-	-	-	-	-	-	-	-	-	-	-	-	-
chr13	1436086	1436930	845	0.812	0.396	1	1.265	-1.03598	0.416	HYPO	-	-	O	O	-	-	O	transcript	-	ENSSSCG00000029094	protein_coding	None	Uncharacterized protein [Source:UniProtKB/TrEMBL;Acc:I3LEJ8]	GO:0004672,GO:0004674,GO:0005488,GO:0005515,GO:0005524,GO:0006468,GO:0016772	IPR000357,IPR000719,IPR001245,IPR001680,IPR011009,IPR016024,IPR017986	XM_003483123
chr13	1390068	1390182	115	0.672	0.287	1	1.377	-1.22741	0.385	HYPO	-	-	O	-	-	-	O	transcript	-	ENSSSCG00000029094	protein_coding	None	Uncharacterized protein [Source:UniProtKB/TrEMBL;Acc:I3LEJ8]	GO:0004672,GO:0004674,GO:0005488,GO:0005515,GO:0005524,GO:0006468,GO:0016772	IPR000357,IPR000719,IPR001245,IPR001680,IPR011009,IPR016024,IPR017986	XM_003483123
chr13	1233679	1234126	448	0.7	0.2	1	1	-1.80735	0.5	HYPO	-	-	-	O	-	-	O	transcript	ATP2C1	ENSSSCG00000011183	protein_coding	ATP2C1	Uncharacterized protein [Source:UniProtKB/TrEMBL;Acc:F1RSA2]	GO:0000166,GO:0005388,GO:0005524,GO:0006812,GO:0006816,GO:0016020,GO:0016021,GO:0016787,GO:0019829,GO:0046872	IPR001757,IPR004014,IPR006068,IPR008250,IPR023214,IPR023299	XM_003483122
chr14	153774077	153774558	482	0.725	0.226	1	1.003	-1.68166	0.499	HYPO	-	-	-	-	-	-	-	-	-	-	-	-	-	-	-	-
chr14	153188890	153188895	6	0.752	0.387	1	1.454	-0.958399	0.365	HYPO	-	-	O	-	-	-	O	transcript,transcript	ADAM8,ADAM8	ENSSSCG00000010772,ENSSSCG00000010772	protein_coding,protein_coding	ADAM8,ADAM8	ADAM metallopeptidase domain 8 [Source:HGNC Symbol;Acc:215],ADAM metallopeptidase domain 8 [Source:HGNC Symbol;Acc:215]	GO:0000902,GO:0001525,GO:0002102,GO:0002523,GO:0002675,GO:0002693,GO:0004222,GO:0005509,GO:0005515,GO:0005737,GO:0005886,GO:0005887,GO:0006508,GO:0006954,GO:0008237,GO:0008270,GO:0009986,GO:0016337,GO:0022407,GO:0032010,GO:0032127,GO:0033089,GO:0035419,GO:0042581,GO:0043524,GO:0045780,GO:0045785,GO:0048247,GO:0050729,GO:0050839,GO:0051044,GO:0051092,GO:0051897,GO:0070245,GO:0070820,GO:0071065,GO:…	IPR001590,IPR001762,IPR002870,IPR006586,IPR001590,IPR001762,IPR002870,IPR006586	XM_001925781,NA
chr14	153187457	153187610	154	0.625	0.249	1	1.411	-1.32771	0.376	HYPO	-	-	-	O	-	-	O	transcript,transcript	ADAM8,ADAM8	ENSSSCG00000010772,ENSSSCG00000010772	protein_coding,protein_coding	ADAM8,ADAM8	ADAM metallopeptidase domain 8 [Source:HGNC Symbol;Acc:215],ADAM metallopeptidase domain 8 [Source:HGNC Symbol;Acc:215]	GO:0000902,GO:0001525,GO:0002102,GO:0002523,GO:0002675,GO:0002693,GO:0004222,GO:0005509,GO:0005515,GO:0005737,GO:0005886,GO:0005887,GO:0006508,GO:0006954,GO:0008237,GO:0008270,GO:0009986,GO:0016337,GO:0022407,GO:0032010,GO:0032127,GO:0033089,GO:0035419,GO:0042581,GO:0043524,GO:0045780,GO:0045785,GO:0048247,GO:0050729,GO:0050839,GO:0051044,GO:0051092,GO:0051897,GO:0070245,GO:0070820,GO:0071065,GO:…	IPR001590,IPR001762,IPR002870,IPR006586,IPR001590,IPR001762,IPR002870,IPR006586	XM_001925781,NA
chr14	153173473	153173740	268	0.691	0.276	1	1.268	-1.32402	0.415	HYPO	-	-	-	-	-	-	-	-	-	-	-	-	-	-	-	-
chr14	153108654	153108686	33	0.686	0.217	1	1.092	-1.66051	0.469	HYPO	-	-	-	O	-	-	O	transcript	KNDC1	ENSSSCG00000010770	protein_coding	KNDC1	kinase non-catalytic C-lobe domain (KIND) containing 1 [Source:HGNC Symbol;Acc:29374]	GO:0001934,GO:0004674,GO:0005085,GO:0005088,GO:0005515,GO:0005622,GO:0007264,GO:0016772,GO:0021707,GO:0030425,GO:0032045,GO:0043025,GO:0048814,GO:0050773,GO:0051056	IPR000651,IPR001895,IPR011009,IPR023578	NA
chr14	153102175	153102506	332	0.738	0.291	1	1.161	-1.3426	0.447	HYPO	-	-	-	O	-	-	O	transcript	KNDC1	ENSSSCG00000010770	protein_coding	KNDC1	kinase non-catalytic C-lobe domain (KIND) containing 1 [Source:HGNC Symbol;Acc:29374]	GO:0001934,GO:0004674,GO:0005085,GO:0005088,GO:0005515,GO:0005622,GO:0007264,GO:0016772,GO:0021707,GO:0030425,GO:0032045,GO:0043025,GO:0048814,GO:0050773,GO:0051056	IPR000651,IPR001895,IPR011009,IPR023578	NA
chr14	152932952	152933147	196	0.562	0.156	1	1.3	-1.84902	0.406	HYPO	-	-	-	-	-	-	-	-	-	-	-	-	-	-	-	-
chr14	152905536	152905822	287	0.656	0.309	1	1.527	-1.08609	0.347	HYPO	-	-	-	O	-	-	O	transcript	-	ENSSSCG00000010767	protein_coding	None	Uncharacterized protein [Source:UniProtKB/TrEMBL;Acc:F1SCW6]	NA	NA	NA
chr14	152880615	152880763	149	0.696	0.316	1	1.396	-1.13916	0.38	HYPO	-	-	-	-	-	-	-	-	-	-	-	-	-	-	-	-
chr14	152865396	152865519	124	0.643	0.213	1	1.217	-1.59397	0.43	HYPO	-	-	-	O	-	-	O	transcript	INPP5A	ENSSSCG00000010765	protein_coding	INPP5A	inositol polyphosphate-5-phosphatase, 40kDa [Source:HGNC Symbol;Acc:6076]	GO:0005515,GO:0042731,GO:0046856	IPR005135	XM_003133237
chr14	152830660	152830722	63	0.81	0.341	1	1.092	-1.24815	0.469	HYPO	-	-	-	O	-	-	O	transcript	INPP5A	ENSSSCG00000010765	protein_coding	INPP5A	inositol polyphosphate-5-phosphatase, 40kDa [Source:HGNC Symbol;Acc:6076]	GO:0005515,GO:0042731,GO:0046856	IPR005135	XM_003133237
chr14	152761594	152761703	110	0.813	0.236	1	0.793	-1.78447	0.577	HYPO	-	-	-	O	-	-	O	transcript	INPP5A	ENSSSCG00000010765	protein_coding	INPP5A	inositol polyphosphate-5-phosphatase, 40kDa [Source:HGNC Symbol;Acc:6076]	GO:0005515,GO:0042731,GO:0046856	IPR005135	XM_003133237
chr14	152752130	152752220	91	0.7	0.139	1	0.834	-2.33227	0.561	HYPO	-	-	-	O	-	-	O	transcript	INPP5A	ENSSSCG00000010765	protein_coding	INPP5A	inositol polyphosphate-5-phosphatase, 40kDa [Source:HGNC Symbol;Acc:6076]	GO:0005515,GO:0042731,GO:0046856	IPR005135	XM_003133237
chr14	152727231	152727362	132	0.689	0.343	1	1.531	-1.0063	0.346	HYPO	-	-	-	O	-	-	O	transcript	INPP5A	ENSSSCG00000010765	protein_coding	INPP5A	inositol polyphosphate-5-phosphatase, 40kDa [Source:HGNC Symbol;Acc:6076]	GO:0005515,GO:0042731,GO:0046856	IPR005135	XM_003133237
chr14	152484380	152484409	30	0.692	0.26	1	1.211	-1.41226	0.432	HYPO	-	-	-	O	-	-	O	transcript	LRRC27	ENSSSCG00000010764	protein_coding	LRRC27	leucine rich repeat containing 27 [Source:HGNC Symbol;Acc:29346]	GO:0005515	IPR001611	NA
chr14	152457277	152457377	101	0.699	0.338	1	1.47	-1.04827	0.361	HYPO	-	-	-	O	-	-	O	transcript	LRRC27	ENSSSCG00000010764	protein_coding	LRRC27	leucine rich repeat containing 27 [Source:HGNC Symbol;Acc:29346]	GO:0005515	IPR001611	NA
chr14	152432861	152432900	40	0.75	0.216	1	0.905	-1.79586	0.534	HYPO	-	-	-	-	-	-	-	-	-	-	-	-	-	-	-	-
chr14	152431860	152432063	204	0.803	0.44	1	1.462	-0.867896	0.363	HYPO	-	-	-	-	-	-	-	-	-	-	-	-	-	-	-	-
chr14	152356364	152356648	285	0.667	0.205	1	1.114	-1.70206	0.462	HYPO	-	-	O	O	-	-	O	transcript	STK32C	ENSSSCG00000010761	protein_coding	STK32C	serine/threonine kinase 32C [Source:HGNC Symbol;Acc:21332]	GO:0004672,GO:0004674,GO:0004713,GO:0005524,GO:0006468,GO:0016772	IPR000719,IPR001245,IPR011009	XM_003483577
chr14	152355084	152355205	122	0.75	0.234	1	0.954	-1.68038	0.516	HYPO	-	-	-	O	-	-	O	transcript	STK32C	ENSSSCG00000010761	protein_coding	STK32C	serine/threonine kinase 32C [Source:HGNC Symbol;Acc:21332]	GO:0004672,GO:0004674,GO:0004713,GO:0005524,GO:0006468,GO:0016772	IPR000719,IPR001245,IPR011009	XM_003483577
chr14	152345906	152345955	50	0.734	0.213	1	0.94	-1.78493	0.521	HYPO	-	-	-	-	O	O	O	transcript	STK32C	ENSSSCG00000010761	protein_coding	STK32C	serine/threonine kinase 32C [Source:HGNC Symbol;Acc:21332]	GO:0004672,GO:0004674,GO:0004713,GO:0005524,GO:0006468,GO:0016772	IPR000719,IPR001245,IPR011009	XM_003483577
chr14	152323642	152324074	433	0.669	0.16	1	0.974	-2.06393	0.509	HYPO	-	-	-	-	-	-	-	-	-	-	-	-	-	-	-	-
chr14	152318987	152319250	264	0.69	0.324	1	1.45	-1.0906	0.366	HYPO	-	-	-	-	-	-	-	-	-	-	-	-	-	-	-	-
chr14	152309872	152310148	277	0.743	0.3	1	1.174	-1.3084	0.443	HYPO	-	-	-	-	-	-	-	-	-	-	-	-	-	-	-	-
chr14	152301515	152301674	160	0.653	0.292	1	1.47	-1.16111	0.361	HYPO	-	-	O	O	-	-	O	transcript	JAKMIP3	ENSSSCG00000024633	protein_coding	JAKMIP3	Janus kinase and microtubule interacting protein 3 [Source:HGNC Symbol;Acc:23523]	GO:0008017,GO:0019900	NA	XM_003359405
chr14	152258863	152259220	358	0.646	0.283	1	1.462	-1.19073	0.363	HYPO	-	-	-	O	-	-	O	transcript	JAKMIP3	ENSSSCG00000024633	protein_coding	JAKMIP3	Janus kinase and microtubule interacting protein 3 [Source:HGNC Symbol;Acc:23523]	GO:0008017,GO:0019900	NA	XM_003359405
chr14	152213658	152214061	404	0.346	0.734	1	1.365	1.08501	0.388	HYPER	-	-	-	-	-	-	-	-	-	-	-	-	-	-	-	-
chr14	152192222	152192315	94	0.253	0.646	1	1.347	1.3524	0.393	HYPER	-	-	-	-	-	-	-	-	-	-	-	-	-	-	-	-
chr14	152184328	152184500	173	0.794	0.35	1	1.171	-1.18178	0.444	HYPO	-	-	-	O	-	-	O	transcript	-	ENSSSCG00000027988	protein_coding	None	Uncharacterized protein [Source:UniProtKB/TrEMBL;Acc:I3LEF0]	GO:0000159,GO:0007165,GO:0008601	IPR000009	NA
chr14	151984566	151984614	49	0.338	0.812	1	1.077	1.26446	0.474	HYPER	-	-	-	-	-	-	-	-	-	-	-	-	-	-	-	-
chr14	151739327	151739494	168	0.684	0.265	1	1.255	-1.368	0.419	HYPO	-	-	-	-	-	-	-	-	-	-	-	-	-	-	-	-
chr14	151702192	151702463	272	0.61	0.284	1	1.617	-1.10292	0.326	HYPO	-	-	-	-	-	-	-	-	-	-	-	-	-	-	-	-
chr14	151386640	151386701	62	0.739	0.163	1	0.796	-2.1807	0.576	HYPO	-	-	-	-	-	-	-	-	-	-	-	-	-	-	-	-
chr14	151300364	151300404	41	0.679	0.254	1	1.234	-1.41858	0.425	HYPO	-	-	-	-	-	-	-	-	-	-	-	-	-	-	-	-
chr14	151295723	151295815	93	0.403	0.888	1	1.044	1.13978	0.485	HYPER	-	-	-	-	-	-	-	-	-	-	-	-	-	-	-	-
chr14	151254466	151254534	69	0.66	0.182	1	1.065	-1.85853	0.478	HYPO	-	-	-	-	-	-	-	-	-	-	-	-	-	-	-	-
chr14	151030426	151030507	82	0.606	0.226	1	1.396	-1.423	0.38	HYPO	-	-	-	O	-	-	O	transcript	EBF3	ENSSSCG00000010757	protein_coding	EBF3	early B-cell factor 3 [Source:HGNC Symbol;Acc:19087]	GO:0003677,GO:0005515,GO:0005634,GO:0006351,GO:0006355,GO:0007275,GO:0045893,GO:0046872,GO:0046983	IPR002909,IPR014756	XM_003359401
chr14	151005160	151005375	216	0.74	0.348	1	1.351	-1.08844	0.392	HYPO	-	-	-	O	-	-	O	transcript	EBF3	ENSSSCG00000010757	protein_coding	EBF3	early B-cell factor 3 [Source:HGNC Symbol;Acc:19087]	GO:0003677,GO:0005515,GO:0005634,GO:0006351,GO:0006355,GO:0007275,GO:0045893,GO:0046872,GO:0046983	IPR002909,IPR014756	XM_003359401
chr14	150993165	150993235	71	0.24	0.793	1	0.854	1.72429	0.553	HYPER	-	-	-	O	-	-	O	transcript	EBF3	ENSSSCG00000010757	protein_coding	EBF3	early B-cell factor 3 [Source:HGNC Symbol;Acc:19087]	GO:0003677,GO:0005515,GO:0005634,GO:0006351,GO:0006355,GO:0007275,GO:0045893,GO:0046872,GO:0046983	IPR002909,IPR014756	XM_003359401
chr14	150941520	150941812	293	0.787	0.335	1	1.145	-1.2322	0.452	HYPO	-	-	-	O	-	-	O	transcript	EBF3	ENSSSCG00000010757	protein_coding	EBF3	early B-cell factor 3 [Source:HGNC Symbol;Acc:19087]	GO:0003677,GO:0005515,GO:0005634,GO:0006351,GO:0006355,GO:0007275,GO:0045893,GO:0046872,GO:0046983	IPR002909,IPR014756	XM_003359401
chr14	150924151	150924436	286	0.216	0.609	1	1.347	1.49541	0.393	HYPER	-	-	-	-	-	-	-	-	-	-	-	-	-	-	-	-
chr14	150897488	150897801	314	0.647	0.304	1	1.543	-1.08969	0.343	HYPO	-	-	-	-	-	-	-	-	-	-	-	-	-	-	-	-
chr14	150890201	150890347	147	0.692	0.196	1	1.011	-1.81992	0.496	HYPO	-	-	-	-	-	-	-	-	-	-	-	-	-	-	-	-
chr14	150854110	150854271	162	0.805	0.144	1	0.597	-2.48292	0.661	HYPO	-	-	-	O	-	-	O	transcript	MGMT	ENSSSCG00000010756	protein_coding	MGMT	O-6-methylguanine-DNA methyltransferase [Source:HGNC Symbol;Acc:7059]	GO:0003824,GO:0003908,GO:0006281,GO:0006307,GO:0006974,GO:0008168,GO:0032259,GO:0043281	IPR008332,IPR014048	XM_001928553
chr14	150832237	150832425	189	0.677	0.252	1	1.234	-1.42573	0.425	HYPO	-	-	-	O	-	-	O	transcript	MGMT	ENSSSCG00000010756	protein_coding	MGMT	O-6-methylguanine-DNA methyltransferase [Source:HGNC Symbol;Acc:7059]	GO:0003824,GO:0003908,GO:0006281,GO:0006307,GO:0006974,GO:0008168,GO:0032259,GO:0043281	IPR008332,IPR014048	XM_001928553
chr14	150815494	150815584	91	0.758	0.231	1	0.924	-1.7143	0.527	HYPO	-	-	-	O	-	-	O	transcript	MGMT	ENSSSCG00000010756	protein_coding	MGMT	O-6-methylguanine-DNA methyltransferase [Source:HGNC Symbol;Acc:7059]	GO:0003824,GO:0003908,GO:0006281,GO:0006307,GO:0006974,GO:0008168,GO:0032259,GO:0043281	IPR008332,IPR014048	XM_001928553
chr14	150807845	150808164	320	0.632	0.297	1	1.577	-1.08946	0.335	HYPO	-	-	-	O	-	-	O	transcript	MGMT	ENSSSCG00000010756	protein_coding	MGMT	O-6-methylguanine-DNA methyltransferase [Source:HGNC Symbol;Acc:7059]	GO:0003824,GO:0003908,GO:0006281,GO:0006307,GO:0006974,GO:0008168,GO:0032259,GO:0043281	IPR008332,IPR014048	XM_001928553
chr14	150741203	150741261	59	0.19	0.719	1	0.918	1.91999	0.529	HYPER	-	-	-	O	-	-	O	transcript	MGMT	ENSSSCG00000010756	protein_coding	MGMT	O-6-methylguanine-DNA methyltransferase [Source:HGNC Symbol;Acc:7059]	GO:0003824,GO:0003908,GO:0006281,GO:0006307,GO:0006974,GO:0008168,GO:0032259,GO:0043281	IPR008332,IPR014048	XM_001928553
chr14	150728058	150728106	49	0.2	0.725	1	0.929	1.85798	0.525	HYPER	-	-	-	O	-	-	O	transcript	MGMT	ENSSSCG00000010756	protein_coding	MGMT	O-6-methylguanine-DNA methyltransferase [Source:HGNC Symbol;Acc:7059]	GO:0003824,GO:0003908,GO:0006281,GO:0006307,GO:0006974,GO:0008168,GO:0032259,GO:0043281	IPR008332,IPR014048	XM_001928553
chr14	150675586	150675635	50	0.243	0.716	1	1.08	1.559	0.473	HYPER	-	-	-	O	-	-	O	transcript	MGMT	ENSSSCG00000010756	protein_coding	MGMT	O-6-methylguanine-DNA methyltransferase [Source:HGNC Symbol;Acc:7059]	GO:0003824,GO:0003908,GO:0006281,GO:0006307,GO:0006974,GO:0008168,GO:0032259,GO:0043281	IPR008332,IPR014048	XM_001928553
chr14	150654814	150654840	27	0.615	0.202	1	1.275	-1.60623	0.413	HYPO	-	-	-	O	-	-	O	transcript	MGMT	ENSSSCG00000010756	protein_coding	MGMT	O-6-methylguanine-DNA methyltransferase [Source:HGNC Symbol;Acc:7059]	GO:0003824,GO:0003908,GO:0006281,GO:0006307,GO:0006974,GO:0008168,GO:0032259,GO:0043281	IPR008332,IPR014048	XM_001928553
chr14	150586967	150587005	39	0.84	0.1	1	0.434	-3.07039	0.74	HYPO	-	-	-	-	-	-	-	-	-	-	-	-	-	-	-	-
chr14	150526726	150527086	361	0.701	0.38	1	1.639	-0.883415	0.321	HYPO	-	-	-	-	-	-	-	-	-	-	-	-	-	-	-	-
chr14	150273618	150273725	108	0.665	0.243	1	1.244	-1.4524	0.422	HYPO	-	-	-	-	-	-	-	-	-	-	-	-	-	-	-	-
chr14	150012642	150012765	124	0.658	0.312	1	1.531	-1.07654	0.346	HYPO	-	-	-	-	-	-	-	-	-	-	-	-	-	-	-	-
chr14	149856138	149856356	219	0.703	0.206	1	1.008	-1.77088	0.497	HYPO	-	-	-	-	-	-	-	-	-	-	-	-	-	-	-	-
chr14	149804130	149804300	171	0.656	0.06	1	0.746	-3.45066	0.596	HYPO	-	-	-	-	-	-	-	-	-	-	-	-	-	-	-	-
chr14	149662365	149662788	424	0.639	0.314	1	1.621	-1.02505	0.325	HYPO	-	-	-	-	-	-	-	-	-	-	-	-	-	-	-	-
chr14	149317255	149317435	181	0.695	0.349	1	1.531	-0.993786	0.346	HYPO	-	-	-	-	-	-	-	-	-	-	-	-	-	-	-	-
chr14	149307721	149308167	447	0.725	0.145	1	0.786	-2.32193	0.58	HYPO	-	-	-	-	-	-	-	-	-	-	-	-	-	-	-	-
chr14	149131825	149132134	310	0.646	0.171	1	1.074	-1.91754	0.475	HYPO	-	-	-	O	-	-	O	transcript	PTPRE	ENSSSCG00000010755	protein_coding	PTPRE	protein tyrosine phosphatase, receptor type, E [Source:HGNC Symbol;Acc:9669]	GO:0004721,GO:0004725,GO:0005515,GO:0005634,GO:0005737,GO:0005886,GO:0006470,GO:0007185,GO:0016311,GO:0016787,GO:0016791,GO:0033003,GO:0035335,GO:0042803,GO:0045111,GO:0046627	IPR000242	XM_003359399
chr14	149087172	149087250	79	0.31	0.695	1	1.377	1.16474	0.385	HYPER	-	-	-	O	-	-	O	transcript	PTPRE	ENSSSCG00000010755	protein_coding	PTPRE	protein tyrosine phosphatase, receptor type, E [Source:HGNC Symbol;Acc:9669]	GO:0004721,GO:0004725,GO:0005515,GO:0005634,GO:0005737,GO:0005886,GO:0006470,GO:0007185,GO:0016311,GO:0016787,GO:0016791,GO:0033003,GO:0035335,GO:0042803,GO:0045111,GO:0046627	IPR000242	XM_003359399
chr14	149050482	149050623	142	0.379	0.863	1	1.047	1.18716	0.484	HYPER	-	-	-	O	-	-	O	transcript	PTPRE	ENSSSCG00000010755	protein_coding	PTPRE	protein tyrosine phosphatase, receptor type, E [Source:HGNC Symbol;Acc:9669]	GO:0004721,GO:0004725,GO:0005515,GO:0005634,GO:0005737,GO:0005886,GO:0006470,GO:0007185,GO:0016311,GO:0016787,GO:0016791,GO:0033003,GO:0035335,GO:0042803,GO:0045111,GO:0046627	IPR000242	XM_003359399
chr14	148977433	148977545	113	0.7	0.267	1	1.207	-1.39052	0.433	HYPO	-	-	O	-	-	-	O	transcript	-	ENSSSCG00000010753	protein_coding	None	Uncharacterized protein [Source:UniProtKB/TrEMBL;Acc:F1SDK6]	GO:0016021	NA	XM_003359398
chr14	148962364	148962548	185	0.596	0.251	1	1.535	-1.24762	0.345	HYPO	-	-	-	-	-	-	-	-	-	-	-	-	-	-	-	-
chr14	148276258	148276265	8	0.426	0.09	1	1.573	-2.24286	0.336	HYPO	-	-	-	-	-	-	-	-	-	-	-	-	-	-	-	-
chr14	147837725	147837853	129	0.664	0.186	1	1.065	-1.83588	0.478	HYPO	-	-	-	-	-	-	-	-	-	-	-	-	-	-	-	-
chr14	147768312	147768508	197	0.67	0.298	1	1.426	-1.16885	0.372	HYPO	-	-	-	-	-	-	-	-	-	-	-	-	-	-	-	-
chr14	147275365	147275599	235	0.579	0.222	1	1.486	-1.383	0.357	HYPO	-	-	-	-	-	-	-	-	-	-	-	-	-	-	-	-
chr14	147113195	147113401	207	0.926	0.393	1	0.908	-1.23648	0.533	HYPO	-	-	-	-	-	-	-	-	-	-	-	-	-	-	-	-
chr14	146959909	146960010	102	0.311	0.715	1	1.307	1.20103	0.404	HYPER	-	-	-	O	-	-	O	transcript	ADAM12	ENSSSCG00000010746	protein_coding	ADAM12	ADAM metallopeptidase domain 12 [Source:HGNC Symbol;Acc:190]	GO:0004222,GO:0005515,GO:0005634,GO:0005739,GO:0005886,GO:0006508,GO:0008237,GO:0017124	IPR001590,IPR001762,IPR006586	XM_003133219
chr14	146898416	146898983	568	0.666	0.329	1	1.569	-1.01743	0.337	HYPO	-	-	O	O	-	-	O	transcript,transcript	FANK1,FANK1	ENSSSCG00000010745,ENSSSCG00000010745	protein_coding,protein_coding	FANK1,FANK1	fibronectin type III and ankyrin repeat domains 1 [Source:HGNC Symbol;Acc:23527],fibronectin type III and ankyrin repeat domains 1 [Source:HGNC Symbol;Acc:23527]	GO:0005515,GO:0005634,GO:0005515	IPR002110,IPR003961,IPR020683,IPR002110,IPR003961,IPR020683	XM_001924803,NA
chr14	146792475	146792592	118	0.725	0.146	1	0.788	-2.31201	0.579	HYPO	-	-	-	O	-	-	O	transcript	DHX32	ENSSSCG00000010744	protein_coding	DHX32	DEAH (Asp-Glu-Ala-His) box polypeptide 32 [Source:HGNC Symbol;Acc:16717]	GO:0004386	IPR007502,IPR011709,IPR027417	NA
chr14	146566572	146566961	390	0.589	0.248	1	1.552	-1.24793	0.341	HYPO	-	-	-	-	-	-	-	-	-	-	-	-	-	-	-	-
chr14	146517057	146517244	188	0.778	0.284	1	1.017	-1.45388	0.494	HYPO	-	-	-	-	-	-	-	-	-	-	-	-	-	-	-	-
chr14	146044061	146044188	128	0.8	0.44	1	1.474	-0.862496	0.36	HYPO	-	-	-	-	-	-	-	-	-	-	-	-	-	-	-	-
chr14	146006088	146006335	248	0.631	0.229	1	1.314	-1.46229	0.402	HYPO	-	-	-	-	-	-	-	-	-	-	-	-	-	-	-	-
chr14	145955663	145955794	132	0.56	0.108	1	1.145	-2.3744	0.452	HYPO	-	-	-	-	-	-	-	-	-	-	-	-	-	-	-	-
chr14	145568641	145568926	286	0.261	0.613	1	1.506	1.23184	0.352	HYPER	-	-	-	O	-	-	O	transcript	FAM53B	ENSSSCG00000010732	protein_coding	FAM53B	family with sequence similarity 53, member B [Source:HGNC Symbol;Acc:28968]	NA	NA	XM_001927144
chr14	145522935	145523001	67	0.707	0.281	1	1.231	-1.33114	0.426	HYPO	-	-	-	O	-	-	O	transcript	FAM53B	ENSSSCG00000010732	protein_coding	FAM53B	family with sequence similarity 53, member B [Source:HGNC Symbol;Acc:28968]	NA	NA	XM_001927144
chr14	145367750	145368225	476	0.596	0.189	1	1.297	-1.65693	0.407	HYPO	-	-	-	-	-	-	-	-	-	-	-	-	-	-	-	-
chr14	145276069	145276213	145	0.195	0.555	1	1.474	1.50901	0.36	HYPER	-	-	-	-	-	-	-	-	-	-	-	-	-	-	-	-
chr14	145095170	145095281	112	0.193	0.707	1	0.96	1.87311	0.514	HYPER	-	-	-	-	-	-	-	-	-	-	-	-	-	-	-	-
chr14	145094963	145094986	24	0.755	0.369	1	1.373	-1.03286	0.386	HYPO	-	-	-	-	-	-	-	-	-	-	-	-	-	-	-	-
chr14	144644802	144645283	482	0.784	0.304	1	1.059	-1.36678	0.48	HYPO	-	-	-	-	-	-	-	-	-	-	-	-	-	-	-	-
chr14	144308448	144308487	40	0.562	0.025	1	0.897	-4.49057	0.537	HYPO	-	-	-	-	-	-	-	-	-	-	-	-	-	-	-	-
chr14	143483604	143483923	320	0.695	0.313	1	1.388	-1.15085	0.382	HYPO	-	-	-	-	-	-	-	-	-	-	-	-	-	-	-	-
chr14	143399366	143399589	224	0.528	0.151	1	1.407	-1.80599	0.377	HYPO	-	-	-	-	-	-	-	-	-	-	-	-	-	-	-	-
chr14	142944427	142944549	123	0.192	0.68	1	1.035	1.82443	0.488	HYPER	-	-	-	-	-	-	-	-	-	-	-	-	-	-	-	-
chr14	142942861	142942951	91	0.768	0.227	1	0.886	-1.75841	0.541	HYPO	O	-	-	-	-	-	O	transcript	U6	ENSSSCG00000027576	snRNA	U6	U6 spliceosomal RNA [Source:RFAM;Acc:RF00026]	NA	NA	NA
chr14	142782271	142782630	360	0.71	0.345	1	1.454	-1.04122	0.365	HYPO	-	-	-	O	-	-	O	transcript	ATE1	ENSSSCG00000010699	protein_coding	ATE1	arginyltransferase 1 [Source:HGNC Symbol;Acc:782]	GO:0004057,GO:0005515,GO:0005634,GO:0005737,GO:0016598,GO:0016740,GO:0016746	IPR007471,IPR007472,IPR016181	NA
chr14	142565286	142565495	210	0.791	0.311	1	1.059	-1.34676	0.48	HYPO	-	-	-	O	-	-	O	transcript,transcript,transcript,transcript,transcript,transcript,transcript,transcript,transcript,transcript,transcript	FGFR2,FGFR2,FGFR2,FGFR2,FGFR2,FGFR2,FGFR2,FGFR2,FGFR2,FGFR2,FGFR2	ENSSSCG00000010698,ENSSSCG00000010698,ENSSSCG00000010698,ENSSSCG00000010698,ENSSSCG00000010698,ENSSSCG00000010698,ENSSSCG00000010698,ENSSSCG00000010698,ENSSSCG00000010698,ENSSSCG00000010698,ENSSSCG00000010698	protein_coding,protein_coding,protein_coding,protein_coding,protein_coding,protein_coding,protein_coding,protein_coding,protein_coding,protein_coding,protein_coding	FGFR2,FGFR2,FGFR2,FGFR2,FGFR2,FGFR2,FGFR2,FGFR2,FGFR2,FGFR2,FGFR2	fibroblast growth factor receptor 2 [Source:HGNC Symbol;Acc:3689],fibroblast growth factor receptor 2 [Source:HGNC Symbol;Acc:3689],fibroblast growth factor receptor 2 [Source:HGNC Symbol;Acc:3689],fibroblast growth factor receptor 2 [Source:HGNC Symbol;Acc:3689],fibroblast growth factor receptor 2 [Source:HGNC Symbol;Acc:3689],fibroblast growth factor receptor 2 [Source:HGNC Symbol;Acc:3689],fib…	GO:0005007,GO:0005515,GO:0008543,GO:0048701,GO:0005007,GO:0005515,GO:0008543,GO:0048701,GO:0000122,GO:0001525,GO:0001657,GO:0001701,GO:0002053,GO:0003148,GO:0003149,GO:0005007,GO:0005515,GO:0005634,GO:0005737,GO:0005886,GO:0005887,GO:0005938,GO:0007267,GO:0007409,GO:0007528,GO:0008284,GO:0008285,GO:0008543,GO:0008589,GO:0009791,GO:0009880,GO:0009887,GO:0009986,GO:0010453,GO:0010518,GO:0016331,GO:…	IPR013098,IPR013106,IPR013098,IPR013151,IPR013098,IPR013151,IPR013098,IPR013151,IPR013098,IPR013151,NA,IPR013098,IPR013151,IPR013098,IPR013151,IPR013098,IPR013151,NA,NA	NA,NA,NA,NA,NA,NA,NA,NA,NA,NA,NA
chr14	142352081	142352267	187	0.529	0.198	1	1.595	-1.41777	0.331	HYPO	-	-	-	-	-	-	-	-	-	-	-	-	-	-	-	-
chr14	142322000	142322066	67	0.784	0.191	1	0.754	-2.03728	0.593	HYPO	-	-	-	-	-	-	-	-	-	-	-	-	-	-	-	-
chr14	142307948	142307985	38	0.208	0.54	1	1.59	1.37638	0.332	HYPER	-	-	-	-	-	-	-	-	-	-	-	-	-	-	-	-
chr14	140935577	140935721	145	0.512	0.193	1	1.648	-1.40754	0.319	HYPO	-	-	-	O	-	-	O	transcript	RGS10	ENSSSCG00000010684	protein_coding	RGS10	regulator of G-protein signaling 10 [Source:HGNC Symbol;Acc:9992]	GO:0005515,GO:0005634,GO:0038032	IPR000342,IPR016137	NA
chr14	140913796	140914030	235	0.77	0.235	1	0.902	-1.7122	0.535	HYPO	-	-	-	O	-	-	O	transcript	RGS10	ENSSSCG00000010684	protein_coding	RGS10	regulator of G-protein signaling 10 [Source:HGNC Symbol;Acc:9992]	GO:0005515,GO:0005634,GO:0038032	IPR000342,IPR016137	NA
chr14	140777845	140777867	23	0.331	0.694	1	1.462	1.0681	0.363	HYPER	-	-	-	O	-	-	O	transcript	GRK5	ENSSSCG00000010683	protein_coding	GRK5	G protein-coupled receptor kinase 5 [Source:HGNC Symbol;Acc:4544]	GO:0000166,GO:0004672,GO:0004674,GO:0004703,GO:0004713,GO:0005515,GO:0005524,GO:0005886,GO:0006468,GO:0007165,GO:0007217,GO:0016301,GO:0016310,GO:0016740,GO:0016772,GO:0038032,GO:0043066,GO:0046777	IPR000239,IPR000342,IPR000719,IPR001245,IPR011009,IPR016137	NA
chr14	140756150	140756172	23	0.53	0.188	1	1.548	-1.49526	0.342	HYPO	-	-	-	O	-	-	O	transcript	GRK5	ENSSSCG00000010683	protein_coding	GRK5	G protein-coupled receptor kinase 5 [Source:HGNC Symbol;Acc:4544]	GO:0000166,GO:0004672,GO:0004674,GO:0004703,GO:0004713,GO:0005515,GO:0005524,GO:0005886,GO:0006468,GO:0007165,GO:0007217,GO:0016301,GO:0016310,GO:0016740,GO:0016772,GO:0038032,GO:0043066,GO:0046777	IPR000239,IPR000342,IPR000719,IPR001245,IPR011009,IPR016137	NA
chr14	140647681	140647863	183	0.52	0.165	1	1.494	-1.65605	0.355	HYPO	-	-	-	O	-	-	O	transcript	GRK5	ENSSSCG00000010683	protein_coding	GRK5	G protein-coupled receptor kinase 5 [Source:HGNC Symbol;Acc:4544]	GO:0000166,GO:0004672,GO:0004674,GO:0004703,GO:0004713,GO:0005515,GO:0005524,GO:0005886,GO:0006468,GO:0007165,GO:0007217,GO:0016301,GO:0016310,GO:0016740,GO:0016772,GO:0038032,GO:0043066,GO:0046777	IPR000239,IPR000342,IPR000719,IPR001245,IPR011009,IPR016137	NA
chr14	140549880	140549985	106	0.821	0.439	1	1.388	-0.903161	0.382	HYPO	-	-	-	-	-	-	-	-	-	-	-	-	-	-	-	-
chr14	139010755	139010889	135	0.662	0.25	1	1.279	-1.4049	0.412	HYPO	-	-	-	-	-	-	-	-	-	-	-	-	-	-	-	-
chr14	138409016	138409393	378	0.603	0.235	1	1.442	-1.3595	0.368	HYPO	-	-	-	O	-	-	O	transcript	KIAA1598	ENSSSCG00000010665	protein_coding	KIAA1598	KIAA1598 [Source:HGNC Symbol;Acc:29319]	GO:0003779,GO:0007010,GO:0019900,GO:0048812	IPR013992	NA
chr14	136564191	136564454	264	0.646	0.012	1	0.657	-5.75043	0.634	HYPO	-	-	-	-	-	-	-	-	-	-	-	-	-	-	-	-
chr14	136460551	136460774	224	0.536	0.151	1	1.377	-1.82768	0.385	HYPO	-	-	-	-	-	-	-	-	-	-	-	-	-	-	-	-
chr14	135999187	135999287	101	0.693	0.234	1	1.123	-1.56635	0.459	HYPO	-	-	-	O	-	-	O	transcript	ABLIM1	ENSSSCG00000010651	protein_coding	ABLIM1	actin binding LIM protein 1 [Source:HGNC Symbol;Acc:78]	GO:0003779,GO:0005515,GO:0007010,GO:0007411,GO:0008270,GO:0015629,GO:0045944,GO:0046872	IPR001781,IPR003128	NA
chr14	135309099	135309682	584	0.56	0.223	1	1.569	-1.32838	0.337	HYPO	-	-	-	O	-	-	O	transcript	-	ENSSSCG00000010645	protein_coding	None	NHL repeat-containing protein 2 [Source:RefSeq peptide;Acc:NP_001230490]	GO:0005515	IPR001258,IPR012336	XM_003360687
chr14	135049345	135049557	213	0.701	0.228	1	1.08	-1.62038	0.473	HYPO	-	-	-	-	-	-	-	-	-	-	-	-	-	-	-	-
chr14	134872899	134872962	64	0.72	0.277	1	1.174	-1.37811	0.443	HYPO	-	-	-	-	-	-	-	-	-	-	-	-	-	-	-	-
chr14	134834049	134834097	49	0.552	0.202	1	1.514	-1.45031	0.35	HYPO	-	-	-	-	-	-	-	-	-	-	-	-	-	-	-	-
chr14	134732849	134733060	212	0.669	0.218	1	1.148	-1.61768	0.451	HYPO	-	-	-	O	-	-	O	transcript	TCF7L2	ENSSSCG00000010638	protein_coding	TCF7L2	transcription factor 7-like 2 (T-cell specific, HMG-box) [Source:HGNC Symbol;Acc:11641]	GO:0000122,GO:0000790,GO:0000978,GO:0001103,GO:0001568,GO:0003682,GO:0003700,GO:0005515,GO:0005634,GO:0005654,GO:0005667,GO:0006355,GO:0006357,GO:0007050,GO:0008013,GO:0008134,GO:0008283,GO:0010909,GO:0014003,GO:0016055,GO:0019901,GO:0021915,GO:0021983,GO:0030282,GO:0030514,GO:0030538,GO:0031641,GO:0032024,GO:0032092,GO:0032252,GO:0032350,GO:0032993,GO:0035019,GO:0035257,GO:0035411,GO:0040037,GO:…	IPR009071,IPR013558	NA
chr14	132886289	132886824	536	0.766	0.292	1	1.077	-1.39138	0.474	HYPO	-	-	-	-	-	-	-	-	-	-	-	-	-	-	-	-
chr14	132775597	132776277	681	0.718	0.119	1	0.739	-2.59302	0.599	HYPO	-	-	-	-	-	-	-	-	-	-	-	-	-	-	-	-
chr14	132636949	132637435	487	0.758	0.435	1	1.63	-0.801182	0.323	HYPO	-	-	-	-	-	-	-	-	-	-	-	-	-	-	-	-
chr14	131915570	131915927	358	0.827	0.246	1	0.783	-1.74923	0.581	HYPO	-	-	-	-	-	-	-	-	-	-	-	-	-	-	-	-
chr14	131628172	131629141	970	0.681	0.352	1	1.603	-0.952079	0.329	HYPO	O	-	-	-	-	-	O	transcript	SMNDC1	ENSSSCG00000030507	protein_coding	SMNDC1	survival motor neuron domain containing 1 [Source:HGNC Symbol;Acc:16900]	GO:0003723,GO:0005515,GO:0005634,GO:0005737,GO:0006397	IPR010304	NM_001166309
chr14	131206849	131206907	59	0.631	0.276	1	1.494	-1.19297	0.355	HYPO	-	-	-	-	-	-	-	-	-	-	-	-	-	-	-	-
chr14	128307992	128308284	293	0.51	0.175	1	1.577	-1.54314	0.335	HYPO	-	-	-	O	-	-	O	transcript,transcript,transcript,transcript,transcript,transcript	SORCS1,SORCS1,SORCS1,SORCS1,SORCS1,SORCS1	ENSSSCG00000030026,ENSSSCG00000030026,ENSSSCG00000030026,ENSSSCG00000030026,ENSSSCG00000030026,ENSSSCG00000030026	protein_coding,protein_coding,protein_coding,protein_coding,protein_coding,protein_coding	SORCS1,SORCS1,SORCS1,SORCS1,SORCS1,SORCS1	sortilin-related VPS10 domain containing receptor 1 [Source:HGNC Symbol;Acc:16697],sortilin-related VPS10 domain containing receptor 1 [Source:HGNC Symbol;Acc:16697],sortilin-related VPS10 domain containing receptor 1 [Source:HGNC Symbol;Acc:16697],sortilin-related VPS10 domain containing receptor 1 [Source:HGNC Symbol;Acc:16697],sortilin-related VPS10 domain containing receptor 1 [Source:HGNC Sy…	GO:0006810,GO:0016020,GO:0016021,GO:0006810,GO:0016020,GO:0016021,GO:0006810,GO:0016020,GO:0016021,GO:0005515,GO:0006810,GO:0016020,GO:0016021,GO:0006810,GO:0016020,GO:0016021,GO:0006810,GO:0016020,GO:0016021	IPR000601,IPR000601,IPR000601,IPR000601,IPR000601,IPR000601	XM_003359363,XM_001924704,XM_003359364,XM_001924718,XM_003359362,XM_003359361
chr14	125554221	125554288	68	0.682	0.188	1	1.017	-1.85904	0.494	HYPO	-	-	-	-	-	-	-	-	-	-	-	-	-	-	-	-
chr14	125008215	125008800	586	0.859	0.2	1	0.601	-2.10266	0.659	HYPO	-	-	-	O	-	-	O	transcript	WDR96	ENSSSCG00000010609	protein_coding	WDR96	WD repeat domain 96 [Source:HGNC Symbol;Acc:26684]	GO:0005515	IPR017986	NA
chr14	124983360	124983877	518	0.373	0.694	1	1.639	0.89576	0.321	HYPER	O	O	O	O	-	-	O	transcript,transcript	SFR1,SFR1	ENSSSCG00000010608,ENSSSCG00000010608	protein_coding,protein_coding	SFR1,SFR1	SWI5-dependent recombination repair 1 [Source:HGNC Symbol;Acc:29574],SWI5-dependent recombination repair 1 [Source:HGNC Symbol;Acc:29574]	GO:0000724,GO:0005634,GO:0032798,GO:0000724,GO:0005515,GO:0005634,GO:0032798	IPR018468,IPR018468	XM_001927227,NA
chr14	124924969	124925165	197	0.595	0.245	1	1.514	-1.28011	0.35	HYPO	-	O	-	-	-	-	O	transcript,transcript	-,-	ENSSSCG00000010607,ENSSSCG00000010607	protein_coding,protein_coding	None,None	Uncharacterized protein [Source:UniProtKB/TrEMBL;Acc:F1S5P1],Uncharacterized protein [Source:UniProtKB/TrEMBL;Acc:F1S5P1]	NA,NA	IPR008160,IPR008160	NA,NA
chr14	124698608	124698615	8	0.26	0.594	1	1.582	1.19195	0.334	HYPER	-	-	-	-	-	-	-	-	-	-	-	-	-	-	-	-
chr14	124485002	124485624	623	0.733	0.399	1	1.582	-0.877424	0.334	HYPO	O	-	-	-	-	-	O	transcript	SH3PXD2A	ENSSSCG00000010604	protein_coding	SH3PXD2A	SH3 and PX domains 2A [Source:HGNC Symbol;Acc:23664]	GO:0002102,GO:0005515,GO:0006801,GO:0072593	IPR001452,IPR011511	NA
chr14	124474948	124474992	45	0.688	0.147	1	0.886	-2.22659	0.541	HYPO	-	-	-	O	-	-	O	transcript	SH3PXD2A	ENSSSCG00000010604	protein_coding	SH3PXD2A	SH3 and PX domains 2A [Source:HGNC Symbol;Acc:23664]	GO:0002102,GO:0005515,GO:0006801,GO:0072593	IPR001452,IPR011511	NA
chr14	124406059	124406153	95	0.662	0.331	1	1.595	-1	0.331	HYPO	-	-	O	-	-	-	O	transcript	SH3PXD2A	ENSSSCG00000010604	protein_coding	SH3PXD2A	SH3 and PX domains 2A [Source:HGNC Symbol;Acc:23664]	GO:0002102,GO:0005515,GO:0006801,GO:0072593	IPR001452,IPR011511	NA
chr14	123513991	123514362	372	0.778	0.326	1	1.145	-1.2549	0.452	HYPO	-	-	-	-	-	-	-	-	-	-	-	-	-	-	-	-
chr14	122779390	122779657	268	0.588	0.257	1	1.595	-1.19405	0.331	HYPO	-	-	-	O	-	-	O	transcript	C10orf76	ENSSSCG00000010571	protein_coding	C10orf76	chromosome 10 open reading frame 76 [Source:HGNC Symbol;Acc:25788]	GO:0005488	IPR013636,IPR016024	XM_001928158
chr14	122536173	122536465	293	0.629	0.245	1	1.38	-1.36028	0.384	HYPO	-	-	-	-	-	-	-	-	-	-	-	-	-	-	-	-
chr14	122349020	122349312	293	0.694	0.335	1	1.478	-1.05077	0.359	HYPO	-	-	-	-	-	-	-	-	-	-	-	-	-	-	-	-
chr14	120909251	120909588	338	0.718	0.36	1	1.482	-0.995987	0.358	HYPO	-	-	-	O	-	-	O	transcript	PKD2L1	ENSSSCG00000010552	protein_coding	PKD2L1	polycystic kidney disease 2-like 1 [Source:HGNC Symbol;Acc:9011]	GO:0001581,GO:0005216,GO:0005227,GO:0005261,GO:0005272,GO:0005509,GO:0005515,GO:0005783,GO:0005886,GO:0006811,GO:0006812,GO:0008092,GO:0008324,GO:0009986,GO:0015269,GO:0016020,GO:0033040,GO:0035725,GO:0042802,GO:0043231,GO:0051371,GO:0051393,GO:0055085,GO:0071468,GO:0071805	IPR000434,IPR003915,IPR005821,IPR013122	XM_001927121
chr14	120653734	120653780	47	0.638	0.242	1	1.336	-1.39855	0.396	HYPO	-	-	-	O	-	-	O	transcript	CPN1	ENSSSCG00000010545	protein_coding	CPN1	carboxypeptidase N, polypeptide 1 [Source:HGNC Symbol;Acc:2312]	GO:0004180,GO:0004181,GO:0005615,GO:0006508,GO:0008270	IPR000834,IPR008969	XM_003483537
chr14	120641922	120641938	17	0.781	0.269	1	0.966	-1.53772	0.512	HYPO	-	-	O	-	-	-	O	transcript	CPN1	ENSSSCG00000010545	protein_coding	CPN1	carboxypeptidase N, polypeptide 1 [Source:HGNC Symbol;Acc:2312]	GO:0004180,GO:0004181,GO:0005615,GO:0006508,GO:0008270	IPR000834,IPR008969	XM_003483537
chr14	120274994	120275309	316	0.557	0.164	1	1.347	-1.76398	0.393	HYPO	-	-	-	O	-	-	O	transcript	ENTPD7	ENSSSCG00000010540	protein_coding	ENTPD7	ectonucleoside triphosphate diphosphohydrolase 7 [Source:HGNC Symbol;Acc:19745]	GO:0016787	IPR000407	XM_001929319
chr14	120245001	120245077	77	0.819	0.165	1	0.612	-2.3114	0.654	HYPO	-	-	O	-	-	-	O	transcript	SLC25A28	ENSSSCG00000010539	protein_coding	SLC25A28	solute carrier family 25 (mitochondrial iron transporter), member 28 [Source:HGNC Symbol;Acc:23472]	GO:0005739,GO:0006810,GO:0016020,GO:0016021	IPR018108,IPR023395	XM_003133165
chr14	119910801	119911145	345	0.679	0.28	1	1.325	-1.27798	0.399	HYPO	-	-	-	-	-	-	-	-	-	-	-	-	-	-	-	-
chr14	118871267	118871349	83	0.671	0.3	1	1.43	-1.16135	0.371	HYPO	-	-	-	-	-	-	-	-	-	-	-	-	-	-	-	-
chr14	118778007	118778340	334	0.74	0.2	1	0.889	-1.88753	0.54	HYPO	-	-	-	-	-	-	-	-	-	-	-	-	-	-	-	-
chr14	118570110	118571010	901	0.246	0.602	1	1.49	1.29111	0.356	HYPER	-	-	-	-	-	-	-	-	-	-	-	-	-	-	-	-
chr14	118421290	118421643	354	0.667	0.237	1	1.217	-1.4928	0.43	HYPO	-	-	-	O	-	-	O	transcript,transcript	UBTD1,UBTD1	ENSSSCG00000010521,ENSSSCG00000010521	protein_coding,protein_coding	UBTD1,UBTD1	ubiquitin domain containing 1 [Source:HGNC Symbol;Acc:25683],ubiquitin domain containing 1 [Source:HGNC Symbol;Acc:25683]	GO:0005515,GO:0005515	IPR000626,IPR000626,IPR019956,IPR022617	NA,XM_003359315
chr14	116695622	116696167	546	0.636	0.272	1	1.458	-1.22542	0.364	HYPO	-	-	-	-	-	-	-	-	-	-	-	-	-	-	-	-
chr14	116432986	116433508	523	0.831	0.405	1	1.231	-1.03693	0.426	HYPO	-	-	-	-	-	-	-	-	-	-	-	-	-	-	-	-
chr14	115565830	115565877	48	0.515	0.168	1	1.527	-1.61611	0.347	HYPO	-	-	-	O	-	-	O	transcript	PLCE1	ENSSSCG00000010483	protein_coding	PLCE1	phospholipase C, epsilon 1 [Source:HGNC Symbol;Acc:17175]	GO:0000187,GO:0004435,GO:0004629,GO:0004871,GO:0005085,GO:0005509,GO:0005515,GO:0005622,GO:0005737,GO:0005829,GO:0005886,GO:0006629,GO:0007165,GO:0007200,GO:0007264,GO:0008081,GO:0008277,GO:0019899,GO:0032835,GO:0035556,GO:0045859,GO:0046578	IPR000008,IPR000159,IPR000909,IPR001192,IPR001711,IPR001895,IPR008973,IPR015359,IPR017946,IPR023578	NA
chr14	114760141	114760277	137	0.528	0.197	1	1.595	-1.42234	0.331	HYPO	-	-	-	O	-	-	O	transcript	GPR120	ENSSSCG00000010478	protein_coding	GPR120	Sus scrofa omega-3 fatty acid receptor 1 (O3FAR1), mRNA. [Source:RefSeq mRNA;Acc:NM_001204766]	GO:0004930,GO:0005504,GO:0005515,GO:0005886,GO:0007186,GO:0008527,GO:0010827,GO:0016021,GO:0030139,GO:0046879,GO:0050710,GO:0050728,GO:0050912	IPR000276	NM_001204766
chr14	114712407	114712694	288	0.511	0.169	1	1.548	-1.5963	0.342	HYPO	-	-	-	-	-	-	-	-	-	-	-	-	-	-	-	-
chr14	113150258	113150728	471	0.577	0.158	1	1.255	-1.86865	0.419	HYPO	-	-	O	O	-	-	O	transcript	-	ENSSSCG00000010467	protein_coding	None	Uncharacterized protein [Source:UniProtKB/TrEMBL;Acc:F1SCA0]	GO:0003676,GO:0003677,GO:0004386,GO:0005488,GO:0005515,GO:0005524	IPR000330,IPR000357,IPR001650,IPR016024,IPR022707,IPR027417	XM_003359291
chr14	112909020	112909363	344	0.622	0.195	1	1.227	-1.67344	0.427	HYPO	O	-	-	-	-	-	O	transcript	TNKS2	ENSSSCG00000010465	protein_coding	TNKS2	tankyrase, TRF1-interacting ankyrin-related ADP-ribose polymerase 2 [Source:HGNC Symbol;Acc:15677]	GO:0000209,GO:0000242,GO:0003950,GO:0005515,GO:0005634,GO:0005635,GO:0005737,GO:0006471,GO:0019899,GO:0035264,GO:0040014,GO:0048471,GO:0070198,GO:0070213,GO:0090263	IPR002110,IPR011510,IPR012317,IPR013761,IPR020683,IPR021129	XM_001926556
chr14	111425092	111425104	13	0.636	0.219	1	1.262	-1.5381	0.417	HYPO	-	-	-	-	-	-	-	-	-	-	-	-	-	-	-	-
chr14	109158017	109158993	977	0.711	0.365	1	1.531	-0.961953	0.346	HYPO	-	-	-	-	-	-	-	-	-	-	-	-	-	-	-	-
chr14	109097086	109097509	424	0.712	0.271	1	1.181	-1.39358	0.441	HYPO	-	-	-	-	-	-	-	-	-	-	-	-	-	-	-	-
chr14	105086690	105087399	710	0.675	0.174	1	0.997	-1.9558	0.501	HYPO	-	-	-	-	-	-	-	-	-	-	-	-	-	-	-	-
chr14	104319758	104319939	182	0.735	0.102	1	0.659	-2.84918	0.633	HYPO	-	-	-	-	-	-	-	-	-	-	-	-	-	-	-	-
chr14	102447408	102447951	544	0.656	0.307	1	1.518	-1.09546	0.349	HYPO	-	-	-	-	-	-	-	-	-	-	-	-	-	-	-	-
chr14	102205347	102205369	23	0.806	0.484	1	1.634	-0.735773	0.322	HYPO	-	-	-	-	-	-	-	-	-	-	-	-	-	-	-	-
chr14	102111262	102111449	188	0.771	0.241	1	0.916	-1.6777	0.53	HYPO	-	-	-	-	-	-	-	-	-	-	-	-	-	-	-	-
chr14	98876786	98877374	589	0.629	0.222	1	1.297	-1.5025	0.407	HYPO	-	-	-	O	-	-	O	transcript	2014-03-08	ENSSSCG00000010403	protein_coding	2014-03-08	membrane-associated ring finger (C3HC4) 8, E3 ubiquitin protein ligase [Source:HGNC Symbol;Acc:23356]	GO:0000209,GO:0002495,GO:0004842,GO:0005515,GO:0005764,GO:0005768,GO:0008270,GO:0016567,GO:0042289,GO:0045347,GO:0046872	IPR018957	NA
chr14	96489481	96489625	145	0.797	0.473	1	1.625	-0.75274	0.324	HYPO	-	-	-	O	-	-	O	transcript	-	ENSSSCG00000010379	protein_coding	None	Uncharacterized protein [Source:UniProtKB/TrEMBL;Acc:F1SEL2]	GO:0005515,GO:0005856,GO:0016772	IPR001478,IPR011009,IPR018979,IPR018980,IPR019748,IPR019750	XM_003133121
chr14	95531966	95532192	227	0.643	0.272	1	1.43	-1.24121	0.371	HYPO	-	-	-	O	-	-	O	transcript	SYT15	ENSSSCG00000028341	protein_coding	SYT15	synaptotagmin XV [Source:HGNC Symbol;Acc:17167]	GO:0005515,GO:0019898	IPR000008,IPR008973	XM_003359269
chr14	95529255	95529442	188	0.664	0.255	1	1.289	-1.38069	0.409	HYPO	-	-	O	O	-	-	O	transcript	SYT15	ENSSSCG00000028341	protein_coding	SYT15	synaptotagmin XV [Source:HGNC Symbol;Acc:17167]	GO:0005515,GO:0019898	IPR000008,IPR008973	XM_003359269
chr14	95509525	95509633	109	0.265	0.591	1	1.617	1.15717	0.326	HYPER	-	-	-	-	-	-	-	-	-	-	-	-	-	-	-	-
chr14	92258474	92258577	104	0.794	0.39	1	1.307	-1.02566	0.404	HYPO	-	-	-	-	O	-	O	transcript	CDHR1	ENSSSCG00000010348	protein_coding	CDHR1	cadherin-related family member 1 [Source:HGNC Symbol;Acc:14550]	GO:0005509,GO:0005515,GO:0005886,GO:0005887,GO:0007155,GO:0007156,GO:0009987,GO:0016020,GO:0016021,GO:0042622,GO:0045494	IPR002126,IPR015919	XM_003133094
chr14	87706815	87707459	645	0.673	0.341	1	1.59	-0.980835	0.332	HYPO	-	-	-	-	-	-	-	-	-	-	-	-	-	-	-	-
chr14	86365232	86365247	16	0.612	0.226	1	1.373	-1.43721	0.386	HYPO	-	-	-	-	-	-	-	-	-	-	-	-	-	-	-	-
chr14	84852548	84852662	115	0.71	0.287	1	1.241	-1.30677	0.423	HYPO	-	-	-	-	-	-	-	-	-	-	-	-	-	-	-	-
chr14	84318407	84318474	68	0.656	0.296	1	1.474	-1.1481	0.36	HYPO	-	-	-	-	-	-	-	-	-	-	-	-	-	-	-	-
chr14	81588887	81589341	455	0.661	0.305	1	1.49	-1.11584	0.356	HYPO	-	-	-	-	-	-	-	-	-	-	-	-	-	-	-	-
chr14	80615474	80615572	99	0.746	0.157	1	0.763	-2.24841	0.589	HYPO	-	-	O	-	-	-	O	transcript	FAT4	ENSSSCG00000010278	protein_coding	FAT4	FAT atypical cadherin 4 [Source:HGNC Symbol;Acc:23109]	GO:0001917,GO:0005509,GO:0005515,GO:0005886,GO:0005929,GO:0005932,GO:0007155,GO:0007156,GO:0007605,GO:0007626,GO:0016020,GO:0016021,GO:0032420,GO:0032426,GO:0042472,GO:0042491,GO:0045202,GO:0048563,GO:0048839,GO:0050953,GO:0060088	IPR002126,IPR015919	XM_001925683
chr14	80121090	80121407	318	0.587	0.259	1	1.608	-1.18041	0.328	HYPO	-	-	-	O	-	-	O	transcript	SLC29A3	ENSSSCG00000010277	protein_coding	SLC29A3	solute carrier family 29 (equilibrative nucleoside transporter), member 3 [Source:HGNC Symbol;Acc:23096]	GO:0005337,GO:0006810,GO:0016021	IPR002259,IPR016196	XM_001925631
chr14	79065379	79065578	200	0.752	0.415	1	1.569	-0.857621	0.337	HYPO	-	-	O	O	-	-	O	transcript	PPA1	ENSSSCG00000010261	protein_coding	PPA1	pyrophosphatase (inorganic) 1 [Source:HGNC Symbol;Acc:9226]	GO:0000287,GO:0004427,GO:0005737,GO:0006796,GO:0016462	IPR008162	XM_001925080
chr14	78991889	78991979	91	0.665	0.209	1	1.133	-1.66985	0.456	HYPO	-	-	-	O	-	-	O	transcript	AIFM2	ENSSSCG00000010258	protein_coding	AIFM2	apoptosis-inducing factor, mitochondrion-associated, 2 [Source:HGNC Symbol;Acc:21411]	GO:0003677,GO:0004174,GO:0005737,GO:0005739,GO:0005741,GO:0005811,GO:0005829,GO:0008637,GO:0016491,GO:0030261,GO:0050660,GO:0055114,GO:0097194	IPR000103,IPR001327,IPR013027,IPR023753	XM_001927133
chr14	78782311	78782425	115	0.562	0.21	1	1.506	-1.42018	0.352	HYPO	-	-	O	O	-	-	O	transcript	COL13A1	ENSSSCG00000010256	protein_coding	COL13A1	collagen, type XIII, alpha 1 [Source:HGNC Symbol;Acc:2190]	GO:0001763,GO:0001958,GO:0005515,GO:0005911,GO:0007160,GO:0008201,GO:0016337	IPR008160	NA
chr14	78481461	78481536	76	0.655	0.337	1	1.652	-0.958746	0.318	HYPO	-	-	O	O	-	-	O	transcript	TACR2	ENSSSCG00000010254	protein_coding	TACR2	tachykinin receptor 2 [Source:HGNC Symbol;Acc:11527]	GO:0004871,GO:0004930,GO:0004995,GO:0005515,GO:0005886,GO:0007165,GO:0007186,GO:0007217,GO:0016021	IPR000276,IPR000611,IPR000913,IPR001681,IPR019424	XM_001929073
chr14	78398944	78399078	135	0.46	0.135	1	1.621	-1.76867	0.325	HYPO	O	-	-	-	-	-	O	transcript	-	ENSSSCG00000027658	protein_coding	None	Uncharacterized protein [Source:UniProtKB/TrEMBL;Acc:I3LDQ9]	GO:0000166,GO:0005524,GO:0005975,GO:0006096,GO:0016301,GO:0016310,GO:0016740,GO:0016773	IPR001312,IPR022672	NA
chr14	78234968	78235443	476	0.674	0.262	1	1.279	-1.36318	0.412	HYPO	-	-	-	O	-	-	O	transcript	VPS26A	ENSSSCG00000010250	protein_coding	VPS26A	vacuolar protein sorting 26 homolog A (S. pombe) [Source:HGNC Symbol;Acc:12711]	GO:0005515,GO:0005768,GO:0005829,GO:0007034,GO:0030904,GO:0031982,GO:0042147	IPR005377	XM_001925999
chr14	77525829	77525981	153	0.678	0.318	1	1.474	-1.09226	0.36	HYPO	-	-	-	O	-	-	O	transcript	PBLD	ENSSSCG00000025876	protein_coding	PBLD	phenazine biosynthesis-like protein domain containing [Source:HGNC Symbol;Acc:23301]	GO:0003824,GO:0009058	IPR003719	XM_003483485
chr14	68635404	68635525	122	0.591	0.193	1	1.329	-1.61456	0.398	HYPO	-	-	-	O	-	-	O	transcript,transcript,transcript,transcript,transcript,transcript,transcript	ANK3,ANK3,ANK3,ANK3,ANK3,ANK3,ANK3	ENSSSCG00000010212,ENSSSCG00000010212,ENSSSCG00000010212,ENSSSCG00000010212,ENSSSCG00000010212,ENSSSCG00000010212,ENSSSCG00000010212	protein_coding,protein_coding,protein_coding,protein_coding,protein_coding,protein_coding,protein_coding	ANK3,ANK3,ANK3,ANK3,ANK3,ANK3,ANK3	ankyrin 3, node of Ranvier (ankyrin G) [Source:HGNC Symbol;Acc:494],ankyrin 3, node of Ranvier (ankyrin G) [Source:HGNC Symbol;Acc:494],ankyrin 3, node of Ranvier (ankyrin G) [Source:HGNC Symbol;Acc:494],ankyrin 3, node of Ranvier (ankyrin G) [Source:HGNC Symbol;Acc:494],ankyrin 3, node of Ranvier (ankyrin G) [Source:HGNC Symbol;Acc:494],ankyrin 3, node of Ranvier (ankyrin G) [Source:HGNC Symbol;…	NA,NA,GO:0000281,GO:0005200,GO:0005515,GO:0005923,GO:0007009,GO:0007165,GO:0007409,GO:0007411,GO:0009925,GO:0014704,GO:0016020,GO:0016323,GO:0016328,GO:0019228,GO:0030424,GO:0033268,GO:0033270,GO:0042383,GO:0043001,GO:0043194,GO:0045184,GO:0045202,GO:0050808,GO:0071709,GO:0072659,GO:0072660,GO:0072661,GO:0005515,GO:0007165,GO:0005515,GO:0007165,GO:0005515,GO:0007165,GO:0005515	NA,NA,IPR000488,IPR000906,IPR002110,IPR011029,IPR020683,IPR000488,IPR000906,IPR002110,IPR011029,IPR020683,IPR000488,IPR000906,IPR002110,IPR011029,IPR020683,IPR000488,IPR000906,IPR002110,IPR011029,IPR020683,IPR002110,IPR020683	NA,NA,NA,XM_003483480,XM_001929322,NA,NA
chr14	68214013	68214039	27	0.533	0.172	1	1.47	-1.63173	0.361	HYPO	-	-	-	O	-	-	O	transcript	CCDC6	ENSSSCG00000010211	protein_coding	CCDC6	coiled-coil domain containing 6 [Source:HGNC Symbol;Acc:18782]	GO:0005515,GO:0005737	IPR019152	XM_001929282
chr14	68175791	68175831	41	0.795	0.428	1	1.446	-0.893344	0.367	HYPO	-	-	-	O	-	-	O	transcript	CCDC6	ENSSSCG00000010211	protein_coding	CCDC6	coiled-coil domain containing 6 [Source:HGNC Symbol;Acc:18782]	GO:0005515,GO:0005737	IPR019152	XM_001929282
chr14	66803192	66804066	875	0.641	0.315	1	1.617	-1.02497	0.326	HYPO	-	-	-	O	-	-	O	transcript	BICC1	ENSSSCG00000010204	protein_coding	BICC1	bicaudal C homolog 1 (Drosophila) [Source:HGNC Symbol;Acc:19351]	GO:0003723,GO:0005515,GO:0090090	IPR004088,IPR011510,IPR013761,IPR021129	XM_001929123
chr14	66521706	66521823	118	0.757	0.289	1	1.095	-1.38922	0.468	HYPO	-	-	-	-	-	O	-	-	-	-	-	-	-	-	-	-
chr14	66399877	66399954	78	0.5	0.829	1	1.603	0.729444	0.329	HYPER	-	-	-	-	-	-	-	-	-	-	-	-	-	-	-	-
chr14	65352253	65352566	314	0.689	0.294	1	1.34	-1.22869	0.395	HYPO	-	-	-	-	-	-	-	-	-	-	-	-	-	-	-	-
chr14	63447028	63448409	1382	0.703	0.29	1	1.275	-1.27747	0.413	HYPO	-	-	-	-	-	-	-	-	-	-	-	-	-	-	-	-
chr14	62645851	62646066	216	0.754	0.351	1	1.311	-1.10309	0.403	HYPO	-	-	-	O	-	-	O	transcript	-	ENSSSCG00000027536	protein_coding	None	Uncharacterized protein [Source:UniProtKB/TrEMBL;Acc:I3LDU3]	NA	IPR021818	XM_003483474
chr14	62522599	62522710	112	0.654	0.254	1	1.322	-1.36446	0.4	HYPO	-	-	O	-	-	-	O	transcript	SIPA1L2	ENSSSCG00000010169	protein_coding	SIPA1L2	signal-induced proliferation-associated 1 like 2 [Source:HGNC Symbol;Acc:23800]	GO:0005096,GO:0005515,GO:0043547,GO:0051056	IPR000331,IPR001478,IPR021818	XM_001928493
chr14	61825326	61825337	12	0.789	0.374	1	1.268	-1.07699	0.415	HYPO	-	-	-	O	-	-	O	transcript,transcript	-,-	ENSSSCG00000010165,ENSSSCG00000010165	protein_coding,protein_coding	None,None	Uncharacterized protein [Source:UniProtKB/TrEMBL;Acc:F1RGU9],Uncharacterized protein [Source:UniProtKB/TrEMBL;Acc:F1RGU9]	GO:0016021,GO:0016021	IPR007735,IPR007735	NA,NA
chr14	61485101	61485419	319	0.713	0.261	1	1.145	-1.44985	0.452	HYPO	-	-	-	O	-	-	O	transcript	KCNK1	ENSSSCG00000010163	protein_coding	KCNK1	potassium channel, subfamily K, member 1 [Source:HGNC Symbol;Acc:6272]	GO:0005267,GO:0005768,GO:0006810,GO:0006811,GO:0016020,GO:0016021,GO:0071805	IPR001779,IPR003280,IPR005408,IPR013099	XM_003359199
chr14	60943698	60944342	645	0.754	0.344	1	1.286	-1.13216	0.41	HYPO	-	-	-	-	-	-	-	-	-	-	-	-	-	-	-	-
chr14	60423759	60423865	107	0.494	0.111	1	1.384	-2.15395	0.383	HYPO	-	-	-	-	-	-	-	-	-	-	-	-	-	-	-	-
chr14	59406514	59407423	910	0.556	0.203	1	1.502	-1.45361	0.353	HYPO	-	-	-	O	-	-	O	transcript	-	ENSSSCG00000026819	protein_coding	None	Uncharacterized protein [Source:UniProtKB/TrEMBL;Acc:I3LJT1]	GO:0005509,GO:0005515	IPR000742,IPR001881,IPR006605,IPR009017	NA
chr14	55206483	55206561	79	0.63	0.298	1	1.59	-1.08004	0.332	HYPO	-	-	-	-	-	-	-	-	-	-	-	-	-	-	-	-
chr14	55192069	55192301	233	0.6	0.279	1	1.639	-1.1047	0.321	HYPO	-	-	-	-	-	-	-	-	-	-	-	-	-	-	-	-
chr14	54904477	54904767	291	0.648	0.221	1	1.227	-1.55195	0.427	HYPO	-	-	-	-	-	-	-	-	-	-	-	-	-	-	-	-
chr14	54844347	54844385	39	0.553	0.186	1	1.446	-1.57198	0.367	HYPO	-	-	-	-	-	-	-	-	-	-	-	-	-	-	-	-
chr14	54483325	54483780	456	0.663	0.2	1	1.111	-1.72901	0.463	HYPO	-	-	-	-	-	O	-	-	-	-	-	-	-	-	-	-
chr14	54084377	54084886	510	0.669	0.226	1	1.174	-1.56568	0.443	HYPO	-	-	O	O	-	-	O	transcript	SLC7A4	ENSSSCG00000010102	protein_coding	SLC7A4	solute carrier family 7, member 4 [Source:HGNC Symbol;Acc:11062]	GO:0003333,GO:0006810,GO:0015171,GO:0016020,GO:0016021,GO:0055085	IPR004841	NM_001243816
chr14	54048896	54049175	280	0.182	0.696	1	0.96	1.93515	0.514	HYPER	-	O	O	O	-	-	O	transcript	-	ENSSSCG00000010099	protein_coding	None	Uncharacterized protein [Source:UniProtKB/TrEMBL;Acc:F1RK98]	GO:0000166,GO:0003924,GO:0005200,GO:0005525,GO:0005737,GO:0005856,GO:0005874,GO:0006184,GO:0007017,GO:0043234,GO:0051258	IPR000217,IPR002452,IPR002453,IPR002967,IPR003008,IPR004057,IPR008280,IPR018316	NA
chr14	53832636	53832846	211	0.539	0.22	1	1.648	-1.29278	0.319	HYPO	-	-	-	-	O	-	O	transcript	-	ENSSSCG00000022424	protein_coding	None	Uncharacterized protein [Source:UniProtKB/TrEMBL;Acc:F1RKY4]	NA	NA	NA
chr14	53683684	53683751	68	0.661	0.239	1	1.244	-1.46764	0.422	HYPO	O	-	-	-	-	O	O	transcript	PPIL2	ENSSSCG00000010083	protein_coding	PPIL2	peptidylprolyl isomerase (cyclophilin)-like 2 [Source:HGNC Symbol;Acc:9261]	GO:0000151,GO:0000209,GO:0000413,GO:0003755,GO:0004842,GO:0005515,GO:0005634,GO:0006457,GO:0016567,GO:0016853,GO:0034450	IPR002130,IPR027799	XM_001929539
chr14	53361281	53361301	21	0.38	0.704	1	1.625	0.889576	0.324	HYPER	-	-	-	-	-	-	-	-	-	-	-	-	-	-	-	-
chr14	52499122	52499227	106	0.692	0.269	1	1.241	-1.36317	0.423	HYPO	-	-	-	-	-	-	-	-	-	-	-	-	-	-	-	-
chr14	52287668	52287729	62	0.631	0.269	1	1.466	-1.23003	0.362	HYPO	-	O	O	-	-	-	O	transcript	IGLV-7	ENSSSCG00000031037	IG_V_gene	IGLV-7	-	GO:0005515	IPR013106,IPR013151	NA
chr14	51187205	51187393	189	0.698	0.346	1	1.506	-1.01245	0.352	HYPO	-	-	-	-	O	-	O	transcript,transcript	PATZ1,PATZ1	ENSSSCG00000010027,ENSSSCG00000010027	protein_coding,protein_coding	PATZ1,PATZ1	POZ (BTB) and AT hook containing zinc finger 1 [Source:HGNC Symbol;Acc:13071],POZ (BTB) and AT hook containing zinc finger 1 [Source:HGNC Symbol;Acc:13071]	GO:0003676,GO:0003677,GO:0003682,GO:0005515,GO:0005634,GO:0006355,GO:0007283,GO:0008584,GO:0010468,GO:0030217,GO:0045893,GO:0046872,GO:0003676,GO:0003677,GO:0003682,GO:0005515,GO:0005634,GO:0006355,GO:0007283,GO:0008584,GO:0010468,GO:0030217,GO:0045893,GO:0046872	IPR007087,IPR011333,IPR013069,IPR007087,IPR011333,IPR013069	XM_003483458,XM_003483458
chr14	51040998	51041113	116	0.916	0.444	1	1.083	-1.04479	0.472	HYPO	O	-	-	-	-	-	O	transcript	PLA2G3	ENSSSCG00000010023	protein_coding	PLA2G3	phospholipase A2, group III [Source:HGNC Symbol;Acc:17934]	GO:0004623,GO:0005509,GO:0005576,GO:0005814,GO:0006644,GO:0016042,GO:0060271	IPR001211,IPR016090	XM_003132975
chr14	50256458	50256582	125	0.778	0.374	1	1.307	-1.05673	0.404	HYPO	-	-	-	-	-	-	-	-	-	-	-	-	-	-	-	-
chr14	49843661	49843812	152	0.609	0.273	1	1.573	-1.15754	0.336	HYPO	-	-	-	O	-	-	O	transcript	-	ENSSSCG00000025186	protein_coding	None	Uncharacterized protein [Source:UniProtKB/TrEMBL;Acc:F1RFG9]	GO:0005515	IPR003892,IPR009060	NA
chr14	49765428	49765579	152	0.299	0.617	1	1.652	1.04513	0.318	HYPER	-	-	-	-	-	-	-	-	-	-	-	-	-	-	-	-
chr14	49737959	49738427	469	0.599	0.281	1	1.652	-1.09199	0.318	HYPO	-	-	-	O	-	-	O	transcript	NF2	ENSSSCG00000028707	protein_coding	NF2	neurofibromin 2 (merlin) [Source:HGNC Symbol;Acc:7773]	GO:0003779,GO:0005515,GO:0005634,GO:0005730,GO:0005737,GO:0005769,GO:0005856,GO:0005886,GO:0008092,GO:0008156,GO:0008285,GO:0014010,GO:0019898,GO:0022408,GO:0030036,GO:0035330,GO:0042518,GO:0042524,GO:0046426,GO:0048471,GO:0051496	IPR000533,IPR000798,IPR008954,IPR011259,IPR018979,IPR018980,IPR019748,IPR019750	XM_003132961
chr14	49491086	49491276	191	0.192	0.605	1	1.275	1.65583	0.413	HYPER	-	-	-	-	-	-	-	-	-	-	-	-	-	-	-	-
chr14	48823514	48823617	104	0.523	0.184	1	1.56	-1.50711	0.339	HYPO	-	-	-	-	-	-	-	-	-	-	-	-	-	-	-	-
chr14	48221853	48221971	119	0.893	0.205	1	0.539	-2.12304	0.688	HYPO	-	-	O	O	-	-	O	transcript,transcript	TTC28,TTC28	ENSSSCG00000009968,ENSSSCG00000009968	protein_coding,protein_coding	TTC28,TTC28	tetratricopeptide repeat domain 28 [Source:HGNC Symbol;Acc:29179],tetratricopeptide repeat domain 28 [Source:HGNC Symbol;Acc:29179]	GO:0005515,GO:0005515	IPR001440,IPR013105,IPR001440,IPR013105	NA,XM_003132952
chr14	48114609	48114658	50	0.084	0.598	1	0.96	2.83168	0.514	HYPER	-	-	-	O	-	-	O	transcript,transcript	PITPNB,PITPNB	ENSSSCG00000009967,ENSSSCG00000009967	protein_coding,protein_coding	PITPNB,PITPNB	phosphatidylinositol transfer protein, beta [Source:HGNC Symbol;Acc:9002],phosphatidylinositol transfer protein, beta [Source:HGNC Symbol;Acc:9002]	GO:0005622,GO:0006810,GO:0001701,GO:0005622,GO:0006810	IPR001666,IPR001666	XM_001927781,NA
chr14	47602599	47602906	308	0.722	0.37	1	1.506	-0.964474	0.352	HYPO	-	-	-	-	-	-	-	-	-	-	-	-	-	-	-	-
chr14	47362240	47362288	49	0.808	0.448	1	1.474	-0.850857	0.36	HYPO	-	-	-	-	-	-	-	-	-	-	-	-	-	-	-	-
chr14	46042777	46042848	72	0.745	0.342	1	1.311	-1.12324	0.403	HYPO	-	-	-	O	-	-	O	transcript	CRYBB2	ENSSSCG00000009955	protein_coding	CRYBB2	crystallin, beta B2 [Source:HGNC Symbol;Acc:2398]	GO:0005212,GO:0007601,GO:0042802,GO:0042803,GO:0043010	IPR001064,IPR011024	XM_003483444
chr14	45903952	45904002	51	0.88	0.389	1	1.026	-1.17773	0.491	HYPO	O	-	-	-	-	-	O	transcript	CRYBB3	ENSSSCG00000009954	protein_coding	CRYBB3	crystallin, beta B3 [Source:HGNC Symbol;Acc:2400]	NA	IPR001064,IPR011024	XM_001929473
chr14	45806043	45806243	201	0.678	0.288	1	1.358	-1.23522	0.39	HYPO	-	-	-	-	-	-	-	-	-	-	-	-	-	-	-	-
chr14	45797263	45797630	368	0.68	0.191	1	1.032	-1.83196	0.489	HYPO	-	-	-	-	-	-	-	-	-	-	-	-	-	-	-	-
chr14	45706322	45706596	275	0.69	0.299	1	1.354	-1.20645	0.391	HYPO	-	-	-	-	-	-	-	-	-	-	-	-	-	-	-	-
chr14	45118078	45118160	83	0.543	0.209	1	1.582	-1.37745	0.334	HYPO	-	-	O	-	-	-	O	transcript	CMLKR1	ENSSSCG00000009947	protein_coding	CMLKR1	Sus scrofa chemokine-like receptor 1 (CMKLR1), mRNA. [Source:RefSeq mRNA;Acc:NM_001123100]	GO:0004871,GO:0004930,GO:0004950,GO:0005515,GO:0005886,GO:0006935,GO:0007165,GO:0007186,GO:0010759,GO:0016020,GO:0016021,GO:0032088,GO:0032695,GO:0050848,GO:0070098	IPR000276,IPR000826,IPR002234,IPR002258	NM_001123100
chr14	44580726	44581250	525	0.769	0.422	1	1.527	-0.865741	0.347	HYPO	-	-	-	-	-	-	-	-	-	-	-	-	-	-	-	-
chr14	44417409	44418260	852	0.673	0.266	1	1.297	-1.33918	0.407	HYPO	-	-	-	O	-	-	O	transcript	SVOP	ENSSSCG00000009941	protein_coding	SVOP	SV2 related protein homolog (rat) [Source:HGNC Symbol;Acc:25417]	GO:0015075,GO:0016020,GO:0016021,GO:0022857,GO:0034220,GO:0055085	IPR005828,IPR011701,IPR016196	XM_001926416
chr14	44325537	44325568	32	0.654	0.214	1	1.184	-1.61168	0.44	HYPO	O	-	-	-	-	-	O	transcript	ALKBH2	ENSSSCG00000026053	protein_coding	ALKBH2	alkB, alkylation repair homolog 2 (E. coli) [Source:HGNC Symbol;Acc:32487]	GO:0006307,GO:0008198,GO:0016491,GO:0016706,GO:0035511,GO:0043734,GO:0051747,GO:0055114	IPR005123	XM_003132926
chr14	44137244	44137480	237	0.717	0.386	1	1.595	-0.893372	0.331	HYPO	-	-	-	O	-	-	O	transcript	FOXN4	ENSSSCG00000009936	protein_coding	FOXN4	forkhead box N4 [Source:HGNC Symbol;Acc:21399]	GO:0003677,GO:0003700,GO:0005634,GO:0006351,GO:0006355,GO:0030154,GO:0043565,GO:0048663	IPR001766	XM_001929251
chr14	43995155	43995599	445	0.598	0.168	1	1.217	-1.83168	0.43	HYPO	-	-	O	O	-	-	O	transcript,transcript	MYO1H,MYO1H	ENSSSCG00000009935,ENSSSCG00000009935	protein_coding,protein_coding	MYO1H,MYO1H	myosin IH [Source:HGNC Symbol;Acc:13879],myosin IH [Source:HGNC Symbol;Acc:13879]	GO:0000166,GO:0003774,GO:0005515,GO:0005524,GO:0016459,GO:0000166,GO:0003774,GO:0005515,GO:0005524,GO:0016459	IPR001609,IPR010926,IPR027417,IPR001609,IPR027417	NA,NA
chr14	43618337	43618516	180	0.645	0.247	1	1.329	-1.38479	0.398	HYPO	-	-	-	O	-	-	O	transcript	GLTP	ENSSSCG00000009930	protein_coding	GLTP	glycolipid transfer protein [Source:HGNC Symbol;Acc:24867]	GO:0005737,GO:0008289,GO:0017089,GO:0046836,GO:0051861	IPR014830	NM_213822
chr14	43170887	43171159	273	0.63	0.222	1	1.293	-1.50479	0.408	HYPO	-	-	O	O	-	-	O	transcript,transcript	SPPL3,SPPL3	ENSSSCG00000009917,ENSSSCG00000009917	protein_coding,protein_coding	SPPL3,SPPL3	signal peptide peptidase like 3 [Source:HGNC Symbol;Acc:30424],signal peptide peptidase like 3 [Source:HGNC Symbol;Acc:30424]	GO:0004190,GO:0016021,GO:0004190,GO:0005791,GO:0016021,GO:0030660,GO:0042500,GO:0042803,GO:0071458,GO:0071556	IPR007369,IPR007369	XM_001928829,NA
chr14	43004892	43005246	355	0.615	0.259	1	1.49	-1.24763	0.356	HYPO	-	-	-	-	-	-	-	-	-	-	-	-	-	-	-	-
chr14	42899436	42899526	91	0.39	0.915	1	0.929	1.2303	0.525	HYPER	-	-	-	O	-	-	O	transcript	SRSF9	ENSSSCG00000009906	protein_coding	SRSF9	serine/arginine-rich splicing factor 9 [Source:HGNC Symbol;Acc:10791]	GO:0000166,GO:0003676,GO:0005515,GO:0005634,GO:0005730,GO:0048025	IPR000504	NM_001195566
chr14	42689555	42689605	51	0.551	0.187	1	1.458	-1.55901	0.364	HYPO	-	-	-	O	-	-	O	transcript,transcript	RAB35,PLA2G1B	ENSSSCG00000009897,ENSSSCG00000029501	protein_coding,protein_coding	RAB35,PLA2G1B	RAB35, member RAS oncogene family [Source:HGNC Symbol;Acc:9774],phospholipase A2, group IB (pancreas) [Source:HGNC Symbol;Acc:9030]	GO:0000166,GO:0000910,GO:0003924,GO:0005525,GO:0005546,GO:0005622,GO:0005634,GO:0005737,GO:0005739,GO:0005886,GO:0005905,GO:0006184,GO:0006886,GO:0006913,GO:0007165,GO:0007264,GO:0008104,GO:0015031,GO:0016020,GO:0016197,GO:0019003,GO:0031253,GO:0045171,GO:0045334,GO:0004623,GO:0005102,GO:0005509,GO:0005576,GO:0005615,GO:0006629,GO:0006644,GO:0009986,GO:0016042,GO:0016787,GO:0044240,GO:0046470,GO:…	IPR000795,IPR001806,IPR006689,IPR006762,IPR013684,IPR027417,IPR001211,IPR016090	NA,NM_001004037
chr14	42186072	42186476	405	0.633	0.306	1	1.612	-1.04867	0.327	HYPO	-	-	-	O	-	-	O	transcript	ERP29	ENSSSCG00000009888	protein_coding	ERP29	endoplasmic reticulum protein 29 [Source:HGNC Symbol;Acc:13799]	GO:0005783,GO:0005788,GO:0009306,GO:0009986	IPR011679,IPR012336,IPR012883	XM_003483432
chr14	41054292	41054418	127	0.8	0.181	1	0.692	-2.14401	0.619	HYPO	-	-	O	O	-	-	O	transcript	DTX1	ENSSSCG00000009873	protein_coding	DTX1	deltex homolog 1 (Drosophila) [Source:HGNC Symbol;Acc:3060]	GO:0005112,GO:0005515,GO:0007219,GO:0008270,GO:0008593,GO:0010001,GO:0031625,GO:0045581,GO:0045665,GO:0046872	IPR004170	NA
chr14	39946844	39947176	333	0.784	0.438	1	1.531	-0.839923	0.346	HYPO	-	-	-	-	-	-	-	-	-	-	-	-	-	-	-	-
chr14	38118892	38118928	37	0.819	0.348	1	1.086	-1.23478	0.471	HYPO	-	-	-	-	-	-	-	-	-	-	-	-	-	-	-	-
chr14	37581352	37581753	402	0.622	0.162	1	1.12	-1.94092	0.46	HYPO	-	-	-	-	-	-	-	-	-	-	-	-	-	-	-	-
chr14	37545592	37546108	517	0.617	0.251	1	1.45	-1.29758	0.366	HYPO	-	-	O	O	-	-	O	transcript	FBXO21	ENSSSCG00000009858	protein_coding	FBXO21	F-box protein 21 [Source:HGNC Symbol;Acc:13592]	GO:0003677,GO:0005515	IPR001810,IPR011722	NM_001244497
chr14	37497198	37497575	378	0.641	0.254	1	1.369	-1.3355	0.387	HYPO	-	-	O	O	-	-	O	transcript	NOS1	ENSSSCG00000009856	protein_coding	NOS1	nitric oxide synthase 1 (neuronal) [Source:HGNC Symbol;Acc:7872]	GO:0001666,GO:0002028,GO:0004517,GO:0005506,GO:0005515,GO:0005516,GO:0005856,GO:0006809,GO:0006941,GO:0009408,GO:0010181,GO:0016491,GO:0016529,GO:0018119,GO:0020037,GO:0033555,GO:0035066,GO:0042383,GO:0042738,GO:0043267,GO:0045202,GO:0045893,GO:0045909,GO:0045944,GO:0046872,GO:0050660,GO:0050661,GO:0051346,GO:0051612,GO:0051926,GO:0055114,GO:0071363	IPR001094,IPR001433,IPR001478,IPR001709,IPR003097,IPR004030,IPR008254,IPR017938	NA
chr14	36684009	36684055	47	0.164	0.51	1	1.531	1.6368	0.346	HYPER	-	-	-	-	-	O	-	-	-	-	-	-	-	-	-	-
chr14	36063696	36064036	341	0.414	0.766	1	1.506	0.887714	0.352	HYPER	-	-	-	-	-	-	-	-	-	-	-	-	-	-	-	-
chr14	34647010	34647200	191	0.782	0.295	1	1.038	-1.40645	0.487	HYPO	-	-	-	O	-	-	O	transcript,transcript	SH2B3,SH2B3	ENSSSCG00000009833,ENSSSCG00000009833	protein_coding,protein_coding	SH2B3,SH2B3	SH2B adaptor protein 3 [Source:HGNC Symbol;Acc:29605],SH2B adaptor protein 3 [Source:HGNC Symbol;Acc:29605]	GO:0004871,GO:0005515,GO:0005543,GO:0030097,GO:0030154,GO:0035162,GO:0035556,GO:0004871,GO:0005515,GO:0005543,GO:0030097,GO:0030154,GO:0035162,GO:0035556	IPR000980,IPR001849,IPR015012,IPR000980,IPR001849,IPR015012	XM_001929523,NA
chr14	34630574	34630695	122	0.699	0.307	1	1.351	-1.18705	0.392	HYPO	-	-	O	-	-	-	O	transcript,transcript	SH2B3,SH2B3	ENSSSCG00000009833,ENSSSCG00000009833	protein_coding,protein_coding	SH2B3,SH2B3	SH2B adaptor protein 3 [Source:HGNC Symbol;Acc:29605],SH2B adaptor protein 3 [Source:HGNC Symbol;Acc:29605]	GO:0004871,GO:0005515,GO:0005543,GO:0030097,GO:0030154,GO:0035162,GO:0035556,GO:0004871,GO:0005515,GO:0005543,GO:0030097,GO:0030154,GO:0035162,GO:0035556	IPR000980,IPR001849,IPR015012,IPR000980,IPR001849,IPR015012	XM_001929523,NA
chr14	33895322	33895762	441	0.627	0.193	1	1.204	-1.69986	0.434	HYPO	-	-	-	-	-	-	-	-	-	-	-	-	-	-	-	-
chr14	33240708	33240930	223	0.477	0.12	1	1.486	-1.99095	0.357	HYPO	-	-	-	O	-	-	O	transcript	P2RX4	ENSSSCG00000009816	protein_coding	P2RX4	purinergic receptor P2X, ligand-gated ion channel, 4 [Source:HGNC Symbol;Acc:8535]	GO:0001614,GO:0004931,GO:0005216,GO:0005524,GO:0006809,GO:0006810,GO:0006811,GO:0006816,GO:0016020,GO:0016021,GO:0035590,GO:0042311,GO:0045177,GO:0060079	IPR001429,IPR003044,IPR003047	NA
chr14	32875788	32876143	356	0.704	0.278	1	1.231	-1.34049	0.426	HYPO	-	-	-	O	-	-	O	transcript	ORAI1	ENSSSCG00000025464	protein_coding	ORAI1	Sus scrofa ORAI calcium release-activated calcium modulator 1 (ORAI1), mRNA. [Source:RefSeq mRNA;Acc:NM_001173519]	GO:0002115,GO:0005515,GO:0005887,GO:0015279,GO:0043234,GO:0051924,GO:0051928	IPR012446,IPR015425	NM_001173519
chr14	32662387	32662391	5	0.45	0.133	1	1.657	-1.7585	0.317	HYPO	-	-	O	-	-	-	O	transcript	HPD	ENSSSCG00000009805	protein_coding	HPD	4-hydroxyphenylpyruvate dioxygenase [Source:HGNC Symbol;Acc:5147]	GO:0003868,GO:0009072,GO:0016701,GO:0046872,GO:0055114	IPR004360	NA
chr14	32492200	32492586	387	0.706	0.254	1	1.145	-1.47484	0.452	HYPO	-	-	O	O	-	-	O	transcript	BCL7A	ENSSSCG00000009801	protein_coding	BCL7A	B-cell CLL/lymphoma 7A [Source:HGNC Symbol;Acc:1004]	NA	IPR006804	NA
chr14	32312514	32312671	158	0.669	0.334	1	1.577	-1.00216	0.335	HYPO	-	-	-	O	-	-	O	transcript	MLXIP	ENSSSCG00000009794	protein_coding	MLXIP	MLX interacting protein [Source:HGNC Symbol;Acc:17055]	GO:0005515,GO:0005634,GO:0005737,GO:0006913,GO:0046983	IPR011598	XM_001926149
chr14	32286817	32287740	924	0.617	0.293	1	1.625	-1.07437	0.324	HYPO	-	-	-	-	-	O	-	-	-	-	-	-	-	-	-	-
chr14	31880688	31880932	245	0.792	0.455	1	1.569	-0.799634	0.337	HYPO	O	-	-	-	-	-	O	transcript	ZCCHC8	ENSSSCG00000009792	protein_coding	ZCCHC8	zinc finger, CCHC domain containing 8 [Source:HGNC Symbol;Acc:25265]	GO:0003676,GO:0005515,GO:0005634,GO:0008270,GO:0046872,GO:0071013	IPR001878,IPR006568	NA
chr14	31706634	31707137	504	0.631	0.22	1	1.282	-1.52014	0.411	HYPO	-	-	-	O	-	-	O	transcript	HIP1R	ENSSSCG00000009786	protein_coding	HIP1R	huntingtin interacting protein 1 related [Source:HGNC Symbol;Acc:18415]	GO:0003779,GO:0005515,GO:0005543,GO:0005856,GO:0005905,GO:0006898,GO:0030136,GO:0035091	IPR001026,IPR002558,IPR008942,IPR011417	XM_001925823
chr14	31703046	31703323	278	0.644	0.268	1	1.411	-1.26483	0.376	HYPO	-	-	-	O	-	-	O	transcript	HIP1R	ENSSSCG00000009786	protein_coding	HIP1R	huntingtin interacting protein 1 related [Source:HGNC Symbol;Acc:18415]	GO:0003779,GO:0005515,GO:0005543,GO:0005856,GO:0005905,GO:0006898,GO:0030136,GO:0035091	IPR001026,IPR002558,IPR008942,IPR011417	XM_001925823
chr14	31489162	31489356	195	0.789	0.341	1	1.158	-1.21025	0.448	HYPO	-	-	-	O	-	-	O	transcript	PITPNM2	ENSSSCG00000009781	protein_coding	PITPNM2	phosphatidylinositol transfer protein, membrane-associated 2 [Source:HGNC Symbol;Acc:21044]	GO:0005622,GO:0006810,GO:0043231,GO:0046872	IPR001666,IPR004177,IPR013209,IPR023214	XM_001928420
chr14	31080731	31081084	354	0.613	0.295	1	1.652	-1.05517	0.318	HYPO	O	-	-	-	-	-	O	transcript	DDX55	ENSSSCG00000009771	protein_coding	DDX55	DEAD (Asp-Glu-Ala-Asp) box polypeptide 55 [Source:HGNC Symbol;Acc:20085]	GO:0000166,GO:0003676,GO:0003723,GO:0004386,GO:0005524,GO:0008026,GO:0016787	IPR001650,IPR011545,IPR027417	XM_001927712
chr14	31000035	31000896	862	0.698	0.255	1	1.174	-1.45273	0.443	HYPO	-	-	O	O	-	-	O	transcript	TCTN2	ENSSSCG00000009768	protein_coding	TCTN2	tectonic family member 2 [Source:HGNC Symbol;Acc:25774]	GO:0005515,GO:0007224,GO:0036038,GO:0042384,GO:0060271	IPR011677	XM_003359085
chr14	30303018	30303225	208	0.234	0.625	1	1.354	1.41735	0.391	HYPER	-	-	-	-	-	-	-	-	-	-	-	-	-	-	-	-
chr14	30269075	30269829	755	0.596	0.269	1	1.612	-1.14771	0.327	HYPO	-	-	-	-	-	-	-	-	-	-	-	-	-	-	-	-
chr14	29292570	29292613	44	0.524	0.17	1	1.498	-1.62403	0.354	HYPO	-	-	-	-	-	-	-	-	-	-	-	-	-	-	-	-
chr14	29144452	29144590	139	0.8	0.222	1	0.791	-1.84944	0.578	HYPO	-	-	-	-	-	-	-	-	-	-	-	-	-	-	-	-
chr14	29140120	29140211	92	0.9	0.302	1	0.742	-1.57538	0.598	HYPO	-	-	-	-	-	-	-	-	-	-	-	-	-	-	-	-
chr14	28709732	28709807	76	0.821	0.259	1	0.831	-1.66443	0.562	HYPO	-	-	-	-	-	-	-	-	-	-	-	-	-	-	-	-
chr14	27770271	27770382	112	0.812	0.283	1	0.918	-1.52068	0.529	HYPO	O	-	-	-	-	-	O	transcript	SLC15A4	ENSSSCG00000025820	protein_coding	SLC15A4	solute carrier family 15 (oligopeptide transporter), member 4 [Source:HGNC Symbol;Acc:23090]	GO:0005215,GO:0006810,GO:0006857,GO:0016020,GO:0016021,GO:0055085	IPR000109,IPR011701,IPR016196	NA
chr14	27650485	27650747	263	0.786	0.375	1	1.282	-1.06764	0.411	HYPO	-	-	O	O	-	-	O	transcript	-	ENSSSCG00000030712	protein_coding	None	Uncharacterized protein [Source:UniProtKB/TrEMBL;Acc:I3LGL6]	GO:0009058	IPR001296	XM_003359075
chr14	27620241	27621392	1152	0.707	0.297	1	1.286	-1.25125	0.41	HYPO	-	-	-	-	-	-	-	-	-	-	-	-	-	-	-	-
chr14	27223781	27223823	43	0.848	0.25	1	0.742	-1.76214	0.598	HYPO	-	-	-	-	-	-	-	-	-	-	-	-	-	-	-	-
chr14	26932183	26932413	231	0.695	0.197	1	1.005	-1.81882	0.498	HYPO	-	-	-	-	-	-	-	-	-	-	-	-	-	-	-	-
chr14	26516075	26516538	464	0.695	0.214	1	1.056	-1.6994	0.481	HYPO	-	-	-	-	-	-	-	-	-	-	-	-	-	-	-	-
chr14	25035294	25035408	115	0.527	0.161	1	1.45	-1.71074	0.366	HYPO	-	-	-	O	-	-	O	transcript	SFSWAP	ENSSSCG00000009744	protein_coding	SFSWAP	splicing factor, suppressor of white-apricot homolog (Drosophila) [Source:HGNC Symbol;Acc:10790]	GO:0003723,GO:0006396	IPR000061,IPR019147	XM_003132856
chr14	24283647	24283978	332	0.678	0.192	1	1.041	-1.82018	0.486	HYPO	-	-	-	O	-	-	O	transcript	FBRSL1	ENSSSCG00000023569	protein_coding	FBRSL1	fibrosin-like 1 [Source:HGNC Symbol;Acc:29308]	NA	IPR023246	NA
chr14	24046826	24047308	483	0.761	0.235	1	0.927	-1.69524	0.526	HYPO	-	-	-	-	-	-	-	-	-	-	-	-	-	-	-	-
chr14	23782424	23782636	213	0.777	0.401	1	1.411	-0.954312	0.376	HYPO	-	-	-	-	-	-	-	-	-	-	-	-	-	-	-	-
chr14	23356667	23356727	61	0.75	0.178	1	0.806	-2.07501	0.572	HYPO	-	-	-	O	-	-	O	transcript	SPOCK3	ENSSSCG00000009722	protein_coding	SPOCK3	sparc/osteonectin, cwcv and kazal-like domains proteoglycan (testican) 3 [Source:HGNC Symbol;Acc:13565]	GO:0005509,GO:0005515,GO:0005539,GO:0005578,GO:0005615,GO:0007165,GO:0010951,GO:0019800,GO:0031012	IPR000716,IPR002350,IPR019577	NA
chr14	22082888	22083297	410	0.783	0.127	1	0.608	-2.62418	0.656	HYPO	-	-	-	-	-	-	-	-	-	-	-	-	-	-	-	-
chr14	21333168	21333829	662	0.689	0.202	1	1.038	-1.77015	0.487	HYPO	-	-	-	-	-	O	-	-	-	-	-	-	-	-	-	-
chr14	17433890	17434004	115	0.753	0.376	1	1.407	-1.00192	0.377	HYPO	-	-	-	-	-	-	-	-	-	-	-	-	-	-	-	-
chr14	17228848	17229755	908	0.636	0.289	1	1.527	-1.13796	0.347	HYPO	-	-	-	-	-	-	-	-	-	-	-	-	-	-	-	-
chr14	16671812	16672379	568	0.278	0.6	1	1.634	1.10988	0.322	HYPER	-	-	-	-	-	-	-	-	-	-	-	-	-	-	-	-
chr14	15801405	15801441	37	0.601	0.187	1	1.272	-1.68433	0.414	HYPO	-	-	-	-	-	-	-	-	-	-	-	-	-	-	-	-
chr14	15209412	15209457	46	0.612	0.292	1	1.643	-1.06756	0.32	HYPO	-	-	-	-	-	-	-	-	-	-	-	-	-	-	-	-
chr14	15197526	15197567	42	0.727	0.23	1	1.008	-1.66032	0.497	HYPO	-	-	-	-	-	-	-	-	-	-	-	-	-	-	-	-
chr14	14240668	14241289	622	0.66	0.187	1	1.08	-1.81943	0.473	HYPO	-	-	-	O	-	-	O	transcript	KIF13B	ENSSSCG00000009683	protein_coding	KIF13B	kinesin family member 13B [Source:HGNC Symbol;Acc:14405]	GO:0000166,GO:0003777,GO:0005515,GO:0005524,GO:0005737,GO:0005871,GO:0005874,GO:0007018,GO:0008017,GO:0019901,GO:0030424,GO:0050770,GO:0071889	IPR000253,IPR000938,IPR001752,IPR008984,IPR022140,IPR022164,IPR027417	NA
chr14	13555945	13556031	87	0.658	0.185	1	1.08	-1.83056	0.473	HYPO	-	-	-	-	-	-	-	-	-	-	-	-	-	-	-	-
chr14	13239199	13239238	40	0.7	0.05	1	0.621	-3.80735	0.65	HYPO	-	-	-	-	-	-	-	-	-	-	-	-	-	-	-	-
chr14	12904298	12904341	44	0.708	0.388	1	1.643	-0.867693	0.32	HYPO	-	-	O	O	-	-	O	transcript	SCARA5	ENSSSCG00000009672	protein_coding	SCARA5	scavenger receptor class A, member 5 (putative) [Source:HGNC Symbol;Acc:28701]	GO:0005044,GO:0005515,GO:0005887,GO:0006879,GO:0006897,GO:0009986,GO:0016020,GO:0034605,GO:0034755,GO:0070207,GO:0070287	IPR001190,IPR008160,IPR017448	XM_003132819
chr14	12487042	12487208	167	0.675	0.349	1	1.617	-0.95166	0.326	HYPO	-	-	-	O	-	-	O	transcript	GULO	ENSSSCG00000009667	protein_coding	GULO	Sus scrofa gulonolactone (L-) oxidase (GULO), mRNA. [Source:RefSeq mRNA;Acc:NM_001129948]	GO:0003824,GO:0003885,GO:0005783,GO:0005789,GO:0008762,GO:0009058,GO:0016020,GO:0016021,GO:0016491,GO:0016614,GO:0016899,GO:0019853,GO:0031090,GO:0043231,GO:0050105,GO:0050660,GO:0055114	IPR006094,IPR007173,IPR016166	NM_001129948
chr14	11689927	11690034	108	0.7	0.319	1	1.392	-1.1338	0.381	HYPO	-	-	-	O	-	-	O	transcript	DPYSL2	ENSSSCG00000030130	protein_coding	DPYSL2	dihydropyrimidinase-like 2 [Source:HGNC Symbol;Acc:3014]	GO:0005515,GO:0005737,GO:0005739,GO:0006208,GO:0007010,GO:0016787,GO:0016810,GO:0016812,GO:0019901,GO:0030424,GO:0030425,GO:0043025	IPR006680,IPR011059	XM_001927801
chr14	11452590	11452908	319	0.65	0.289	1	1.47	-1.16937	0.361	HYPO	-	-	-	-	-	-	-	-	-	-	-	-	-	-	-	-
chr14	11303595	11303680	86	0.731	0.271	1	1.12	-1.43158	0.46	HYPO	-	-	-	-	-	-	-	-	-	-	-	-	-	-	-	-
chr14	11035716	11035808	93	0.589	0.221	1	1.442	-1.41422	0.368	HYPO	-	-	-	O	-	-	O	transcript	-	ENSSSCG00000009655	protein_coding	None	Uncharacterized protein [Source:UniProtKB/TrEMBL;Acc:F2Z510]	GO:0003677,GO:0005515,GO:0005634,GO:0006351,GO:0006355,GO:0007275,GO:0046872,GO:0046983	IPR002909,IPR014756	XM_001927186
chr14	10941096	10941164	69	0.566	0.185	1	1.392	-1.61328	0.381	HYPO	-	-	-	-	-	-	-	-	-	-	-	-	-	-	-	-
chr14	10612627	10613077	451	0.725	0.353	1	1.426	-1.03831	0.372	HYPO	-	-	O	O	-	-	O	transcript	KCTD9	ENSSSCG00000009652	protein_coding	KCTD9	potassium channel tetramerization domain containing 9 [Source:HGNC Symbol;Acc:22401]	GO:0005515,GO:0035556,GO:0051260	IPR001646,IPR003131,IPR003533,IPR011333,IPR013069,IPR021789	XM_003132815
chr14	10611960	10612050	91	0.669	0.335	1	1.582	-0.997845	0.334	HYPO	-	-	-	O	-	-	O	transcript	KCTD9	ENSSSCG00000009652	protein_coding	KCTD9	potassium channel tetramerization domain containing 9 [Source:HGNC Symbol;Acc:22401]	GO:0005515,GO:0035556,GO:0051260	IPR001646,IPR003131,IPR003533,IPR011333,IPR013069,IPR021789	XM_003132815
chr14	8628380	8628583	204	0.675	0.207	1	1.095	-1.70526	0.468	HYPO	-	-	O	O	-	-	O	transcript,transcript	NKX3-1,SLC25A37	ENSSSCG00000028216,ENSSSCG00000009641	protein_coding,protein_coding	NKX3-1,SLC25A37	NK3 homeobox 1 [Source:HGNC Symbol;Acc:7838],solute carrier family 25 (mitochondrial iron transporter), member 37 [Source:HGNC Symbol;Acc:29786]	GO:0000976,GO:0000983,GO:0000988,GO:0001047,GO:0001655,GO:0001656,GO:0001756,GO:0001934,GO:0003677,GO:0003700,GO:0004882,GO:0005515,GO:0005622,GO:0005634,GO:0006355,GO:0006919,GO:0007431,GO:0007507,GO:0008134,GO:0008284,GO:0008285,GO:0008584,GO:0008656,GO:0010628,GO:0010629,GO:0010942,GO:0014068,GO:0030284,GO:0030295,GO:0030331,GO:0030521,GO:0030850,GO:0033574,GO:0035690,GO:0035907,GO:0042826,GO:…	IPR001356,IPR009057,IPR020479,IPR018108,IPR023395	XM_003483391,XM_001929122
chr14	8507808	8507845	38	0.182	0.505	1	1.63	1.47234	0.323	HYPER	-	-	-	-	-	-	-	-	-	-	-	-	-	-	-	-
chr14	7537820	7537930	111	0.749	0.347	1	1.314	-1.11003	0.402	HYPO	-	-	-	O	-	-	O	transcript	PEBP4	ENSSSCG00000009631	protein_coding	PEBP4	Sus scrofa phosphatidylethanolamine-binding protein 4 (PEBP4), mRNA. [Source:RefSeq mRNA;Acc:NM_001162888]	GO:0005515	IPR008914	NM_001162888
chr14	7476695	7476932	238	0.763	0.283	1	1.059	-1.43088	0.48	HYPO	-	-	-	O	-	-	O	transcript	PEBP4	ENSSSCG00000009631	protein_coding	PEBP4	Sus scrofa phosphatidylethanolamine-binding protein 4 (PEBP4), mRNA. [Source:RefSeq mRNA;Acc:NM_001162888]	GO:0005515	IPR008914	NM_001162888
chr14	7473231	7473582	352	0.743	0.366	1	1.407	-1.02152	0.377	HYPO	-	-	-	O	-	-	O	transcript	PEBP4	ENSSSCG00000009631	protein_coding	PEBP4	Sus scrofa phosphatidylethanolamine-binding protein 4 (PEBP4), mRNA. [Source:RefSeq mRNA;Acc:NM_001162888]	GO:0005515	IPR008914	NM_001162888
chr14	7454594	7455088	495	0.797	0.303	1	1.017	-1.39526	0.494	HYPO	-	-	-	O	-	-	O	transcript	PEBP4	ENSSSCG00000009631	protein_coding	PEBP4	Sus scrofa phosphatidylethanolamine-binding protein 4 (PEBP4), mRNA. [Source:RefSeq mRNA;Acc:NM_001162888]	GO:0005515	IPR008914	NM_001162888
chr14	7300007	7300106	100	0.183	0.62	1	1.194	1.76042	0.437	HYPER	-	-	-	O	-	-	O	transcript	SORBS3	ENSSSCG00000009626	protein_coding	SORBS3	Uncharacterized protein [Source:UniProtKB/TrEMBL;Acc:F1RMA6]	GO:0000122,GO:0005515,GO:0005634,GO:0005737,GO:0005925,GO:0008134,GO:0017166,GO:0031589,GO:0043410,GO:0051496	IPR001452,IPR003127,IPR011511	XM_003483382
chr14	7074890	7075364	475	0.764	0.324	1	1.184	-1.23758	0.44	HYPO	-	-	-	O	-	-	O	transcript,transcript,transcript	SLC39A14,SLC39A14,SLC39A14	ENSSSCG00000009623,ENSSSCG00000009623,ENSSSCG00000009623	protein_coding,protein_coding,protein_coding	SLC39A14,SLC39A14,SLC39A14	solute carrier family 39 (zinc transporter), member 14 [Source:HGNC Symbol;Acc:20858],solute carrier family 39 (zinc transporter), member 14 [Source:HGNC Symbol;Acc:20858],solute carrier family 39 (zinc transporter), member 14 [Source:HGNC Symbol;Acc:20858]	GO:0005385,GO:0005783,GO:0005794,GO:0005886,GO:0005887,GO:0006826,GO:0006829,GO:0006882,GO:0015093,GO:0015684,GO:0016020,GO:0016021,GO:0030001,GO:0046873,GO:0055085,GO:0071577,GO:0071578,NA,NA	IPR003689,NA,NA	XM_001925697,NA,NA
chr14	6907400	6907501	102	0.67	0.165	1	0.985	-2.0217	0.505	HYPO	-	-	O	-	-	-	O	transcript	BMP1	ENSSSCG00000009620	protein_coding	BMP1	Uncharacterized protein [Source:UniProtKB/TrEMBL;Acc:F1RMB2]	GO:0004222,GO:0005509,GO:0005515,GO:0006508,GO:0008233,GO:0008237,GO:0008270,GO:0016787,GO:0046872,GO:0061036	IPR000859,IPR001506,IPR001881	XM_001927773
chr14	6848555	6848757	203	0.613	0.222	1	1.354	-1.46533	0.391	HYPO	-	-	-	-	O	O	O	transcript	REEP4	ENSSSCG00000009617	protein_coding	REEP4	receptor accessory protein 4 [Source:HGNC Symbol;Acc:26176]	GO:0005783,GO:0006998,GO:0007084	IPR004345	XM_001927626
chr14	6790988	6791313	326	0.313	0.657	1	1.539	1.06973	0.344	HYPER	-	-	-	-	-	-	-	-	-	-	-	-	-	-	-	-
chr14	6353851	6353898	48	0.844	0.422	1	1.244	-1	0.422	HYPO	-	-	-	-	-	-	-	-	-	-	-	-	-	-	-	-
chr14	6038815	6039173	359	0.676	0.275	1	1.318	-1.29759	0.401	HYPO	-	-	-	-	-	-	-	-	-	-	-	-	-	-	-	-
chr14	4600422	4600484	63	0.407	0.859	1	1.145	1.07763	0.452	HYPER	-	-	-	-	-	-	-	-	-	-	-	-	-	-	-	-
chr14	4273417	4273901	485	0.633	0.181	1	1.145	-1.80622	0.452	HYPO	-	-	-	-	-	-	-	-	-	-	-	-	-	-	-	-
chr14	3991002	3991236	235	0.659	0.05	1	0.715	-3.72028	0.609	HYPO	-	-	-	O	-	-	O	transcript	SPTLC1	ENSSSCG00000009594	protein_coding	SPTLC1	serine palmitoyltransferase, long chain base subunit 1 [Source:HGNC Symbol;Acc:11277]	GO:0003824,GO:0004758,GO:0005515,GO:0006686,GO:0009058,GO:0017059,GO:0030170,GO:0035339,GO:0046511,GO:0046512,GO:0046513	IPR004839,IPR015424	NA
chr14	3804266	3804336	71	0.717	0.191	1	0.927	-1.9084	0.526	HYPO	-	-	-	-	-	-	-	-	-	-	-	-	-	-	-	-
chr14	3691380	3691671	292	0.698	0.323	1	1.415	-1.11169	0.375	HYPO	-	-	-	-	-	-	-	-	-	-	-	-	-	-	-	-
chr14	3612275	3612327	53	0.208	0.75	1	0.883	1.85031	0.542	HYPER	-	-	O	-	-	-	O	transcript	ROR2	ENSSSCG00000009593	protein_coding	ROR2	receptor tyrosine kinase-like orphan receptor 2 [Source:HGNC Symbol;Acc:10257]	GO:0000166,GO:0001501,GO:0001502,GO:0001756,GO:0004672,GO:0004713,GO:0004714,GO:0005109,GO:0005515,GO:0005524,GO:0006468,GO:0007169,GO:0007223,GO:0007254,GO:0008285,GO:0016020,GO:0016021,GO:0016301,GO:0016310,GO:0016740,GO:0016772,GO:0017147,GO:0030154,GO:0030335,GO:0030538,GO:0042472,GO:0045893,GO:0060071,GO:0090090,GO:0090263	IPR000001,IPR000719,IPR001245,IPR011009,IPR013098,IPR013106,IPR013151,IPR013806,IPR020067	NA
chr14	2782082	2782384	303	0.245	0.782	1	0.897	1.67439	0.537	HYPER	-	-	-	-	-	-	-	-	-	-	-	-	-	-	-	-
chr14	1483397	1483792	396	0.723	0.195	1	0.921	-1.89052	0.528	HYPO	-	-	-	-	-	-	-	-	-	-	-	-	-	-	-	-
chr14	1250644	1250753	110	0.464	0.102	1	1.466	-2.18556	0.362	HYPO	-	-	-	O	-	-	O	transcript	SEMA4D	ENSSSCG00000009584	protein_coding	SEMA4D	sema domain, immunoglobulin domain (Ig), transmembrane domain (TM) and short cytoplasmic domain, (semaphorin) 4D [Source:HGNC Symbol;Acc:10732]	GO:0000122,GO:0001934,GO:0004872,GO:0004888,GO:0005102,GO:0005515,GO:0005615,GO:0005887,GO:0008360,GO:0010693,GO:0014068,GO:0030215,GO:0030335,GO:0031344,GO:0032321,GO:0043931,GO:0045668,GO:0048672,GO:0048814,GO:0050731,GO:0050732,GO:0050772,GO:0070486,GO:0071526,GO:1900220	IPR001627	NA
chr14	1240916	1240987	72	0.588	0.215	1	1.422	-1.45148	0.373	HYPO	-	-	-	O	-	-	O	transcript	SEMA4D	ENSSSCG00000009584	protein_coding	SEMA4D	sema domain, immunoglobulin domain (Ig), transmembrane domain (TM) and short cytoplasmic domain, (semaphorin) 4D [Source:HGNC Symbol;Acc:10732]	GO:0000122,GO:0001934,GO:0004872,GO:0004888,GO:0005102,GO:0005515,GO:0005615,GO:0005887,GO:0008360,GO:0010693,GO:0014068,GO:0030215,GO:0030335,GO:0031344,GO:0032321,GO:0043931,GO:0045668,GO:0048672,GO:0048814,GO:0050731,GO:0050732,GO:0050772,GO:0070486,GO:0071526,GO:1900220	IPR001627	NA
chr14	976884	977027	144	0.641	0.225	1	1.265	-1.5104	0.416	HYPO	-	-	-	-	-	-	-	-	-	-	-	-	-	-	-	-
chr14	540218	540669	452	0.668	0.259	1	1.289	-1.3669	0.409	HYPO	-	-	-	-	-	-	-	-	-	-	-	-	-	-	-	-
chr14	224107	224215	109	0.73	0.05	1	0.556	-3.8679	0.68	HYPO	-	-	-	-	-	-	-	-	-	-	-	-	-	-	-	-
chr15	157642833	157643142	310	0.725	0.346	1	1.399	-1.06721	0.379	HYPO	-	-	-	-	-	-	-	-	-	-	-	-	-	-	-	-
chr15	157642388	157642569	182	0.548	0.218	1	1.599	-1.32985	0.33	HYPO	-	-	-	-	-	-	-	-	-	-	-	-	-	-	-	-
chr15	157570235	157570392	158	0.738	0.27	1	1.095	-1.45066	0.468	HYPO	-	-	O	O	-	-	O	transcript	KIF1A	ENSSSCG00000016401	protein_coding	KIF1A	kinesin family member 1A [Source:HGNC Symbol;Acc:888]	GO:0000166,GO:0003777,GO:0005515,GO:0005524,GO:0005634,GO:0005737,GO:0005871,GO:0005874,GO:0007018,GO:0008017,GO:0043005,GO:0043025	IPR000253,IPR001752,IPR008984,IPR022140,IPR022164,IPR027417	NA
chr15	156546351	156546502	152	0.66	0.307	1	1.502	-1.10423	0.353	HYPO	-	-	-	-	-	-	-	-	-	-	-	-	-	-	-	-
chr15	156066174	156066306	133	0.727	0.394	1	1.586	-0.88376	0.333	HYPO	-	-	-	-	-	-	-	-	-	-	-	-	-	-	-	-
chr15	155095259	155095297	39	0	0.458	1	1.126	12.1611	0.458	HYPER	-	-	-	O	-	-	O	transcript	HDLBP	ENSSSCG00000016379	protein_coding	HDLBP	high density lipoprotein binding protein [Source:HGNC Symbol;Acc:4857]	GO:0003723,GO:0005737	IPR004088	XM_003133811
chr15	155003843	155003851	9	0.765	0.224	1	0.886	-1.77196	0.541	HYPO	O	-	-	-	-	-	O	transcript	MTERFD2	ENSSSCG00000016380	protein_coding	MTERFD2	MTERF domain containing 2 [Source:HGNC Symbol;Acc:28785]	GO:0005739,GO:0005762,GO:0006390,GO:0006626,GO:0007507,GO:0019843,GO:0042255,GO:0043010	IPR003690	XM_003133812
chr15	154975815	154976145	331	0.703	0.166	1	0.897	-2.08234	0.537	HYPO	-	-	O	O	-	-	O	transcript	SNED1	ENSSSCG00000016381	protein_coding	SNED1	sushi, nidogen and EGF-like domains 1 [Source:HGNC Symbol;Acc:24696]	GO:0005509,GO:0005515,GO:0007160	IPR000436,IPR000742,IPR001881,IPR003886,IPR003961,IPR013111	XM_003133813
chr15	154973672	154973873	202	0.219	0.706	1	1.038	1.68874	0.487	HYPER	-	-	O	O	-	-	O	transcript	SNED1	ENSSSCG00000016381	protein_coding	SNED1	sushi, nidogen and EGF-like domains 1 [Source:HGNC Symbol;Acc:24696]	GO:0005509,GO:0005515,GO:0007160	IPR000436,IPR000742,IPR001881,IPR003886,IPR003961,IPR013111	XM_003133813
chr15	154955836	154956134	299	0.813	0.362	1	1.148	-1.16727	0.451	HYPO	-	-	O	O	-	-	O	transcript	SNED1	ENSSSCG00000016381	protein_coding	SNED1	sushi, nidogen and EGF-like domains 1 [Source:HGNC Symbol;Acc:24696]	GO:0005509,GO:0005515,GO:0007160	IPR000436,IPR000742,IPR001881,IPR003886,IPR003961,IPR013111	XM_003133813
chr15	154947433	154947948	516	0.733	0.216	1	0.951	-1.76278	0.517	HYPO	-	-	-	O	-	-	O	transcript	SNED1	ENSSSCG00000016381	protein_coding	SNED1	sushi, nidogen and EGF-like domains 1 [Source:HGNC Symbol;Acc:24696]	GO:0005509,GO:0005515,GO:0007160	IPR000436,IPR000742,IPR001881,IPR003886,IPR003961,IPR013111	XM_003133813
chr15	154932922	154933015	94	0.734	0.361	1	1.422	-1.02378	0.373	HYPO	-	-	-	-	-	-	-	-	-	-	-	-	-	-	-	-
chr15	154925651	154926092	442	0.702	0.185	1	0.951	-1.92395	0.517	HYPO	-	-	-	-	-	-	-	-	-	-	-	-	-	-	-	-
chr15	154838964	154838994	31	0.571	0.233	1	1.564	-1.29316	0.338	HYPO	O	-	-	-	-	-	O	transcript	THAP4	ENSSSCG00000016374	protein_coding	THAP4	THAP domain containing 4 [Source:HGNC Symbol;Acc:23187]	NA	IPR011038,IPR014878	XM_003133808
chr15	154834834	154835355	522	0.703	0.343	1	1.474	-1.03532	0.36	HYPO	-	-	O	O	-	-	O	transcript	THAP4	ENSSSCG00000016374	protein_coding	THAP4	THAP domain containing 4 [Source:HGNC Symbol;Acc:23187]	NA	IPR011038,IPR014878	XM_003133808
chr15	154688441	154688802	362	0.713	0.259	1	1.139	-1.46095	0.454	HYPO	-	-	-	O	-	-	O	transcript	STK25	ENSSSCG00000016372	protein_coding	STK25	serine/threonine kinase 25 [Source:HGNC Symbol;Acc:11404]	GO:0000166,GO:0004672,GO:0004713,GO:0005515,GO:0005524,GO:0006468,GO:0007163,GO:0016772,GO:0042802,GO:0050772,GO:0051645	IPR000719,IPR001245,IPR011009	XM_003133805
chr15	154687522	154687704	183	0.7	0.331	1	1.438	-1.08052	0.369	HYPO	-	-	O	O	-	-	O	transcript	STK25	ENSSSCG00000016372	protein_coding	STK25	serine/threonine kinase 25 [Source:HGNC Symbol;Acc:11404]	GO:0000166,GO:0004672,GO:0004713,GO:0005515,GO:0005524,GO:0006468,GO:0007163,GO:0016772,GO:0042802,GO:0050772,GO:0051645	IPR000719,IPR001245,IPR011009	XM_003133805
chr15	154673074	154673174	101	0.722	0.356	1	1.45	-1.02012	0.366	HYPO	-	-	-	-	-	-	-	-	-	-	-	-	-	-	-	-
chr15	154599880	154599944	65	0.71	0.271	1	1.187	-1.38953	0.439	HYPO	-	-	-	-	-	-	-	-	-	-	-	-	-	-	-	-
chr15	154574471	154574637	167	0.651	0.185	1	1.101	-1.81513	0.466	HYPO	-	-	-	-	-	-	-	-	-	-	-	-	-	-	-	-
chr15	154541678	154541904	227	0.268	0.65	1	1.388	1.27821	0.382	HYPER	-	-	-	-	-	-	-	-	-	-	-	-	-	-	-	-
chr15	154495262	154495389	128	0.912	0.219	1	0.529	-2.0581	0.693	HYPO	-	-	-	O	-	-	O	transcript	ANKMY1	ENSSSCG00000016365	protein_coding	ANKMY1	ankyrin repeat and MYND domain containing 1 [Source:HGNC Symbol;Acc:20987]	GO:0005515	IPR002110,IPR003409,IPR020683	NA
chr15	154476602	154476659	58	0.667	0.322	1	1.535	-1.05063	0.345	HYPO	-	-	-	O	-	-	O	transcript	ANKMY1	ENSSSCG00000016365	protein_coding	ANKMY1	ankyrin repeat and MYND domain containing 1 [Source:HGNC Symbol;Acc:20987]	GO:0005515	IPR002110,IPR003409,IPR020683	NA
chr15	154469895	154470109	215	0.698	0.279	1	1.255	-1.32296	0.419	HYPO	-	-	-	-	-	-	-	-	-	-	-	-	-	-	-	-
chr15	154461914	154462177	264	0.309	0.641	1	1.59	1.05272	0.332	HYPER	-	-	-	-	O	-	O	transcript	DUSP28	ENSSSCG00000028180	protein_coding	DUSP28	dual specificity phosphatase 28 [Source:HGNC Symbol;Acc:33237]	GO:0006470,GO:0008138,GO:0016311,GO:0016791	IPR000340	XM_003359711
chr15	154083527	154084358	832	0.646	0.318	1	1.608	-1.02251	0.328	HYPO	-	-	O	-	-	O	O	transcript	-	ENSSSCG00000029374	protein_coding	None	Uncharacterized protein [Source:UniProtKB/TrEMBL;Acc:I3LE50]	GO:0004871,GO:0004930,GO:0004984,GO:0005886,GO:0007165,GO:0007186,GO:0007608,GO:0016020,GO:0016021,GO:0050896,GO:0050911	IPR000276,IPR000725	NA
chr15	153818167	153818203	37	0.2	0.775	1	0.798	1.9542	0.575	HYPER	-	-	-	O	-	-	O	transcript	NDUFA10	ENSSSCG00000016349	protein_coding	NDUFA10	NADH dehydrogenase (ubiquinone) 1 alpha subcomplex, 10, 42kDa [Source:HGNC Symbol;Acc:7684]	GO:0005524,GO:0005739,GO:0005747,GO:0006139,GO:0016773	IPR002624,IPR027417	XM_003133785
chr15	153767989	153768253	265	0.5	0.164	1	1.573	-1.60823	0.336	HYPO	-	-	-	-	-	-	-	-	-	-	-	-	-	-	-	-
chr15	153497579	153497632	54	0.767	0.202	1	0.823	-1.92487	0.565	HYPO	-	-	-	-	-	-	-	-	-	-	-	-	-	-	-	-
chr15	153408387	153408614	228	0.722	0.239	1	1.05	-1.59499	0.483	HYPO	-	-	-	-	-	-	-	-	-	-	-	-	-	-	-	-
chr15	153357899	153358020	122	0.91	0.242	1	0.582	-1.91086	0.668	HYPO	-	-	-	-	-	-	-	-	-	-	-	-	-	-	-	-
chr15	153040295	153040382	88	0.1	0.499	1	1.325	2.31904	0.399	HYPER	-	-	-	-	-	-	-	-	-	-	-	-	-	-	-	-
chr15	152740424	152740979	556	0.613	0.173	1	1.184	-1.82512	0.44	HYPO	-	-	-	-	-	-	-	-	-	-	-	-	-	-	-	-
chr15	152278657	152278740	84	0.209	0.581	1	1.426	1.47504	0.372	HYPER	-	-	O	-	-	-	O	transcript	-	ENSSSCG00000016338	protein_coding	None	Uncharacterized protein [Source:UniProtKB/TrEMBL;Acc:F1SIU9]	GO:0004871,GO:0007165	IPR000014,IPR022728	NA
chr15	152131022	152131372	351	0.704	0.257	1	1.161	-1.45381	0.447	HYPO	-	-	O	O	O	-	O	transcript,transcript,transcript	KLHL30,KLHL30,KLHL30	ENSSSCG00000026600,ENSSSCG00000026600,ENSSSCG00000026600	protein_coding,protein_coding,protein_coding	KLHL30,KLHL30,KLHL30	kelch-like family member 30 [Source:HGNC Symbol;Acc:24770],kelch-like family member 30 [Source:HGNC Symbol;Acc:24770],kelch-like family member 30 [Source:HGNC Symbol;Acc:24770]	GO:0005515,GO:0005515,GO:0005515	IPR006652,IPR011333,IPR011705,IPR013069,IPR006652,IPR011333,IPR011705,IPR013069,IPR006652,IPR011333,IPR011705,IPR013069	NA,NA,NA
chr15	152113547	152113709	163	0.812	0.342	1	1.089	-1.24748	0.47	HYPO	-	-	O	-	-	-	O	transcript,transcript	ESPNL,ESPNL	ENSSSCG00000016335,ENSSSCG00000016335	protein_coding,protein_coding	ESPNL,ESPNL	espin-like [Source:HGNC Symbol;Acc:27937],espin-like [Source:HGNC Symbol;Acc:27937]	GO:0005515,GO:0005515	IPR002110,IPR020683,IPR002110,IPR020683	XM_003359697,NA
chr15	152100634	152100710	77	0.792	0.293	1	1.003	-1.4346	0.499	HYPO	-	-	-	O	-	-	O	transcript,transcript	ESPNL,ESPNL	ENSSSCG00000016335,ENSSSCG00000016335	protein_coding,protein_coding	ESPNL,ESPNL	espin-like [Source:HGNC Symbol;Acc:27937],espin-like [Source:HGNC Symbol;Acc:27937]	GO:0005515,GO:0005515	IPR002110,IPR020683,IPR002110,IPR020683	XM_003359697,NA
chr15	152088887	152089033	147	0.698	0.333	1	1.454	-1.0677	0.365	HYPO	-	-	O	O	-	-	O	transcript,transcript	ESPNL,ESPNL	ENSSSCG00000016335,ENSSSCG00000016335	protein_coding,protein_coding	ESPNL,ESPNL	espin-like [Source:HGNC Symbol;Acc:27937],espin-like [Source:HGNC Symbol;Acc:27937]	GO:0005515,GO:0005515	IPR002110,IPR020683,IPR002110,IPR020683	XM_003359697,NA
chr15	152083656	152083778	123	0.933	0.364	1	0.813	-1.35794	0.569	HYPO	-	-	-	-	-	O	-	-	-	-	-	-	-	-	-	-
chr15	152083100	152083369	270	0.691	0.189	1	0.994	-1.8703	0.502	HYPO	-	-	O	O	-	-	O	transcript	SCLY	ENSSSCG00000016334	protein_coding	SCLY	selenocysteine lyase [Source:HGNC Symbol;Acc:18161]	GO:0003824,GO:0008152,GO:0030170	IPR000192,IPR015424	NA
chr15	152068063	152068454	392	0.639	0.29	1	1.518	-1.13976	0.349	HYPO	-	-	-	O	-	-	O	transcript	SCLY	ENSSSCG00000016334	protein_coding	SCLY	selenocysteine lyase [Source:HGNC Symbol;Acc:18161]	GO:0003824,GO:0008152,GO:0030170	IPR000192,IPR015424	NA
chr15	152066210	152066255	46	0.666	0.275	1	1.354	-1.27609	0.391	HYPO	-	-	-	O	-	-	O	transcript	SCLY	ENSSSCG00000016334	protein_coding	SCLY	selenocysteine lyase [Source:HGNC Symbol;Acc:18161]	GO:0003824,GO:0008152,GO:0030170	IPR000192,IPR015424	NA
chr15	152060650	152061067	418	0.7	0.217	1	1.05	-1.68966	0.483	HYPO	-	-	-	O	-	-	O	transcript	SCLY	ENSSSCG00000016334	protein_coding	SCLY	selenocysteine lyase [Source:HGNC Symbol;Acc:18161]	GO:0003824,GO:0008152,GO:0030170	IPR000192,IPR015424	NA
chr15	152044365	152044611	247	0.265	0.705	1	1.184	1.41163	0.44	HYPER	-	-	-	-	-	-	-	-	-	-	-	-	-	-	-	-
chr15	151930801	151931117	317	0.627	0.215	1	1.279	-1.54413	0.412	HYPO	-	-	-	O	-	-	O	transcript	RAMP1	ENSSSCG00000016331	protein_coding	RAMP1	receptor (G protein-coupled) activity modifying protein 1 [Source:HGNC Symbol;Acc:9843]	GO:0001525,GO:0004872,GO:0004948,GO:0005515,GO:0005886,GO:0006816,GO:0006886,GO:0007186,GO:0008277,GO:0008565,GO:0009986,GO:0015026,GO:0015031,GO:0016021,GO:0030819,GO:0031716,GO:0043235,GO:0060050,GO:0072659	IPR006985	NA
chr15	151852541	151852714	174	0.683	0.36	1	1.63	-0.923889	0.323	HYPO	-	-	-	-	-	-	-	-	-	-	-	-	-	-	-	-
chr15	151799942	151800069	128	0.687	0.237	1	1.152	-1.53542	0.45	HYPO	-	-	-	O	-	-	O	transcript	-	ENSSSCG00000016330	protein_coding	None	Uncharacterized protein [Source:UniProtKB/TrEMBL;Acc:F1SJI5]	NA	IPR019139	NA
chr15	151744837	151744948	112	0.603	0.151	1	1.145	-1.99761	0.452	HYPO	-	-	-	-	-	-	-	-	-	-	-	-	-	-	-	-
chr15	151630717	151630777	61	0.654	0.115	1	0.891	-2.50766	0.539	HYPO	O	-	-	-	-	-	O	transcript	-	ENSSSCG00000016328	protein_coding	None	Sus scrofa RAB17, member RAS oncogene family (RAB17), mRNA. [Source:RefSeq mRNA;Acc:NM_001243950]	GO:0000166,GO:0003924,GO:0005525,GO:0005622,GO:0006184,GO:0007165,GO:0007264,GO:0015031,GO:0016020	IPR001806,IPR006689,IPR013684,IPR027417	XM_003360836
chr15	151574098	151574241	144	0.313	0.679	1	1.45	1.11725	0.366	HYPER	-	-	-	-	-	-	-	-	-	-	-	-	-	-	-	-
chr15	151499515	151499809	295	0.68	0.322	1	1.482	-1.07847	0.358	HYPO	-	-	O	-	-	-	O	transcript	COL6A3	ENSSSCG00000027331	protein_coding	COL6A3	Uncharacterized protein [Source:UniProtKB/TrEMBL;Acc:I3LUR7]	GO:0004867,GO:0005515,GO:0005581,GO:0005615,GO:0031012,GO:0042383	IPR002035,IPR002223,IPR003961,IPR008160	NA
chr15	151414450	151414756	307	0.662	0.24	1	1.244	-1.4638	0.422	HYPO	-	-	-	-	-	-	-	-	-	-	-	-	-	-	-	-
chr15	151207287	151207486	200	0.796	0.312	1	1.047	-1.35122	0.484	HYPO	-	-	-	-	-	-	-	-	-	-	-	-	-	-	-	-
chr15	151048778	151048940	163	0.272	0.668	1	1.336	1.29624	0.396	HYPER	-	-	-	-	-	-	-	-	-	-	-	-	-	-	-	-
chr15	150987757	150988180	424	0.77	0.303	1	1.098	-1.34554	0.467	HYPO	-	-	-	-	-	-	-	-	-	-	-	-	-	-	-	-
chr15	150916430	150916593	164	0.673	0.238	1	1.201	-1.49964	0.435	HYPO	-	-	-	-	-	-	-	-	-	-	-	-	-	-	-	-
chr15	150858353	150858474	122	0.695	0.159	1	0.899	-2.12799	0.536	HYPO	-	-	O	-	-	O	O	transcript	ACKR3	ENSSSCG00000016322	protein_coding	ACKR3	atypical chemokine receptor 3 [Source:HGNC Symbol;Acc:23692]	GO:0001525,GO:0001570,GO:0004871,GO:0004930,GO:0004950,GO:0006935,GO:0007165,GO:0007186,GO:0015026,GO:0016020,GO:0016021,GO:0016494,GO:0070098,GO:1902230	IPR000248,IPR000276,IPR000826,IPR001416	XM_003133759
chr15	150687284	150687436	153	0.775	0.325	1	1.152	-1.25376	0.45	HYPO	-	-	-	-	-	-	-	-	-	-	-	-	-	-	-	-
chr15	150620398	150620428	31	0.43	0.906	1	1.071	1.07517	0.476	HYPER	-	-	-	-	-	-	-	-	-	-	-	-	-	-	-	-
chr15	150602692	150602765	74	0.867	0.1	1	0.383	-3.11603	0.767	HYPO	-	-	-	-	-	-	-	-	-	-	-	-	-	-	-	-
chr15	150494130	150494247	118	0.736	0.243	1	1.02	-1.59875	0.493	HYPO	-	-	-	O	-	-	O	transcript	ASB18	ENSSSCG00000016318	protein_coding	ASB18	ankyrin repeat and SOCS box containing 18 [Source:HGNC Symbol;Acc:19770]	GO:0005515,GO:0016567,GO:0035556	IPR001496,IPR002110,IPR020683	NA
chr15	150457196	150457347	152	0.758	0.299	1	1.123	-1.34205	0.459	HYPO	-	-	-	-	-	-	-	-	-	-	-	-	-	-	-	-
chr15	150311762	150312047	286	0.338	0.672	1	1.582	0.991438	0.334	HYPER	-	-	-	O	-	-	O	transcript	-	ENSSSCG00000016317	protein_coding	None	Uncharacterized protein [Source:UniProtKB/TrEMBL;Acc:F1SM13]	GO:0005515,GO:0005543,GO:0008060,GO:0008270,GO:0032312,GO:0046872	IPR001164,IPR001849,IPR002110,IPR020683	XM_003483782
chr15	150212375	150212382	8	0.528	0.206	1	1.634	-1.35789	0.322	HYPO	-	-	-	O	-	-	O	transcript	-	ENSSSCG00000016317	protein_coding	None	Uncharacterized protein [Source:UniProtKB/TrEMBL;Acc:F1SM13]	GO:0005515,GO:0005543,GO:0008060,GO:0008270,GO:0032312,GO:0046872	IPR001164,IPR001849,IPR002110,IPR020683	XM_003483782
chr15	150149740	150149949	210	0.256	0.576	1	1.643	1.16993	0.32	HYPER	-	-	-	-	-	-	-	-	-	-	-	-	-	-	-	-
chr15	150141871	150141918	48	0.7	0.239	1	1.117	-1.55034	0.461	HYPO	-	-	-	-	-	-	-	-	-	-	-	-	-	-	-	-
chr15	150071972	150072128	157	0.688	0.361	1	1.612	-0.93041	0.327	HYPO	-	-	-	O	-	-	O	transcript	-	ENSSSCG00000024859	protein_coding	None	Uncharacterized protein [Source:UniProtKB/TrEMBL;Acc:I3LTX4]	GO:0003924,GO:0005525,GO:0005622,GO:0006184,GO:0007165,GO:0007264,GO:0016020	IPR001806,IPR013684,IPR027417	NA
chr15	149919707	149919774	68	0.368	0.735	1	1.446	0.998038	0.367	HYPER	-	-	-	O	-	-	O	transcript	-	ENSSSCG00000024859	protein_coding	None	Uncharacterized protein [Source:UniProtKB/TrEMBL;Acc:I3LTX4]	GO:0003924,GO:0005525,GO:0005622,GO:0006184,GO:0007165,GO:0007264,GO:0016020	IPR001806,IPR013684,IPR027417	NA
chr15	149893830	149894199	370	0.622	0.295	1	1.612	-1.0762	0.327	HYPO	-	-	-	O	-	-	O	transcript	-	ENSSSCG00000024859	protein_coding	None	Uncharacterized protein [Source:UniProtKB/TrEMBL;Acc:I3LTX4]	GO:0003924,GO:0005525,GO:0005622,GO:0006184,GO:0007165,GO:0007264,GO:0016020	IPR001806,IPR013684,IPR027417	NA
chr15	149761442	149761573	132	0.856	0.179	1	0.563	-2.25765	0.677	HYPO	-	-	-	-	-	-	-	-	-	-	-	-	-	-	-	-
chr15	149518118	149518224	107	0.062	0.562	1	1	3.18023	0.5	HYPER	-	-	-	-	-	-	-	-	-	-	-	-	-	-	-	-
chr15	149294726	149294808	83	0.8	0.417	1	1.384	-0.939953	0.383	HYPO	-	-	-	-	-	-	-	-	-	-	-	-	-	-	-	-
chr15	149086397	149086458	62	0.694	0.345	1	1.518	-1.00834	0.349	HYPO	-	-	-	-	-	-	-	-	-	-	-	-	-	-	-	-
chr15	147710264	147710376	113	0.654	0.232	1	1.244	-1.49517	0.422	HYPO	-	-	-	O	-	-	O	transcript,transcript	ATG16L1,ATG16L1	ENSSSCG00000016300,ENSSSCG00000016300	protein_coding,protein_coding	ATG16L1,ATG16L1	autophagy related 16-like 1 (S. cerevisiae) [Source:HGNC Symbol;Acc:21498],autophagy related 16-like 1 (S. cerevisiae) [Source:HGNC Symbol;Acc:21498]	GO:0000421,GO:0003700,GO:0004871,GO:0005515,GO:0005776,GO:0006355,GO:0007165,GO:0042802,GO:0003700,GO:0004871,GO:0005515,GO:0006355,GO:0007165	IPR001680,IPR013923,IPR015988,IPR017986,IPR020472,IPR001680,IPR013923,IPR015988,IPR017986,IPR020472	NM_001190272,NM_001190273
chr15	146936602	146936850	249	0.192	0.573	1	1.392	1.57743	0.381	HYPER	O	-	O	O	-	-	O	transcript,transcript	PRSS56,PRSS56	ENSSSCG00000016286,ENSSSCG00000016286	protein_coding,protein_coding	PRSS56,PRSS56	protease, serine, 56 [Source:HGNC Symbol;Acc:39433],protease, serine, 56 [Source:HGNC Symbol;Acc:39433]	GO:0003824,GO:0004252,GO:0005783,GO:0006508,GO:0008233,GO:0008236,GO:0016787,GO:0043010,NA	IPR001254,IPR001314,IPR009003,NA	XM_003483761,NA
chr15	146635409	146635636	228	0.706	0.187	1	0.946	-1.91663	0.519	HYPO	-	-	-	O	-	-	O	transcript	-	ENSSSCG00000026703	protein_coding	None	Uncharacterized protein [Source:UniProtKB/TrEMBL;Acc:I3LNA8]	GO:0003723,GO:0004540	IPR001900	NA
chr15	146630911	146631510	600	0.642	0.199	1	1.174	-1.6898	0.443	HYPO	-	-	-	O	-	-	O	transcript	-	ENSSSCG00000026703	protein_coding	None	Uncharacterized protein [Source:UniProtKB/TrEMBL;Acc:I3LNA8]	GO:0003723,GO:0004540	IPR001900	NA
chr15	146121722	146121812	91	0.657	0.307	1	1.514	-1.09765	0.35	HYPO	-	-	-	-	-	-	-	-	-	-	-	-	-	-	-	-
chr15	145954901	145955269	369	0.727	0.321	1	1.3	-1.17938	0.406	HYPO	-	-	-	-	-	-	-	-	-	-	-	-	-	-	-	-
chr15	145460654	145460878	225	0.608	0.281	1	1.612	-1.1135	0.327	HYPO	O	-	-	-	-	-	O	transcript	C2orf72	ENSSSCG00000016270	protein_coding	C2orf72	chromosome 2 open reading frame 72 [Source:HGNC Symbol;Acc:27418]	GO:0005515	NA	XM_003483752
chr15	145303136	145303277	142	0.176	0.743	1	0.818	2.07779	0.567	HYPER	-	-	-	O	-	-	O	transcript	ITM2C	ENSSSCG00000016267	protein_coding	ITM2C	Sus scrofa integral membrane protein 2C (ITM2C), mRNA. [Source:RefSeq mRNA;Acc:NM_001123131]	GO:0001540,GO:0005515,GO:0005524,GO:0005764,GO:0005765,GO:0005794,GO:0005886,GO:0010977,GO:0016020,GO:0016021,GO:0030182,GO:0048471,GO:2001238	IPR007084	NM_001123131
chr15	144943260	144943696	437	0.744	0.225	1	0.946	-1.72538	0.519	HYPO	-	-	-	O	-	-	O	transcript	SP140	ENSSSCG00000016262	protein_coding	SP140	SP140 nuclear body protein [Source:HGNC Symbol;Acc:17133]	GO:0003677,GO:0005515,GO:0005634,GO:0005730,GO:0005737,GO:0008270,GO:0046872	IPR000770,IPR001487,IPR004865,IPR010919,IPR011011,IPR019787	NA
chr15	144838599	144838722	124	0.58	0.198	1	1.388	-1.55055	0.382	HYPO	-	-	-	-	-	-	-	-	-	-	-	-	-	-	-	-
chr15	144756484	144756665	182	0.651	0.311	1	1.556	-1.06574	0.34	HYPO	-	-	-	-	-	-	-	-	-	-	-	-	-	-	-	-
chr15	144437426	144437724	299	0.58	0.177	1	1.311	-1.7123	0.403	HYPO	-	-	-	-	-	-	-	-	-	-	-	-	-	-	-	-
chr15	143860455	143860494	40	0.085	0.633	1	0.867	2.89667	0.548	HYPER	-	-	-	-	-	-	-	-	-	-	-	-	-	-	-	-
chr15	143399231	143399715	485	0.654	0.287	1	1.446	-1.18824	0.367	HYPO	-	-	-	-	-	-	-	-	-	-	-	-	-	-	-	-
chr15	142920376	142920625	250	0.833	0.382	1	1.148	-1.12474	0.451	HYPO	-	-	-	-	-	-	-	-	-	-	-	-	-	-	-	-
chr15	142659972	142660298	327	0.706	0.21	1	1.011	-1.74928	0.496	HYPO	-	-	-	-	-	-	-	-	-	-	-	-	-	-	-	-
chr15	142651806	142652077	272	0.638	0.152	1	1.041	-2.06949	0.486	HYPO	-	-	-	-	-	-	-	-	-	-	-	-	-	-	-	-
chr15	141880438	141880758	321	0.584	0.255	1	1.603	-1.19547	0.329	HYPO	-	-	-	-	-	-	-	-	-	-	-	-	-	-	-	-
chr15	141849932	141850309	378	0.656	0.195	1	1.117	-1.75022	0.461	HYPO	-	-	-	-	-	-	-	-	-	-	-	-	-	-	-	-
chr15	141160245	141160299	55	0.728	0.298	1	1.217	-1.28863	0.43	HYPO	-	-	-	-	-	-	-	-	-	-	-	-	-	-	-	-
chr15	139835475	139836065	591	0.828	0.275	1	0.854	-1.5902	0.553	HYPO	-	-	-	-	-	-	-	-	-	-	-	-	-	-	-	-
chr15	138735876	138736171	296	0.568	0.232	1	1.573	-1.29177	0.336	HYPO	-	-	-	-	-	-	-	-	-	-	-	-	-	-	-	-
chr15	138612006	138612114	109	0.2	0.562	1	1.466	1.49057	0.362	HYPER	-	-	-	-	-	-	-	-	-	-	-	-	-	-	-	-
chr15	137658037	137658361	325	0.642	0.319	1	1.63	-1.00902	0.323	HYPO	-	-	-	-	-	-	-	-	-	-	-	-	-	-	-	-
[truncated: 3,885 more rows]
